# Supplementary material for: The surprising effects of sulfur: achieving long excited-state lifetimes in heteroleptic copper(i) emitters
Source: J Mater Chem C Mater. 2022 Jan 19;10(8):3089–102. doi: 10.1039/d1tc05591g (PMC8870442; doi:10.1039/d1tc05591g)
Supplement: TC-010-D1TC05591G-s002 [file TC-010-D1TC05591G-s002.cif]

# Electronic Supplementary Material (ESI) for Journal of Materials Chemistry C.
# This journal is © The Royal Society of Chemistry 2022

####################################################################### 
# 
# This file contains crystal structure data downloaded from the 
# Cambridge Structural Database (CSD) hosted by the Cambridge 
# Crystallographic Data Centre (CCDC).
# 
# Full information about CCDC data access policies and citation 
# guidelines are available at http://www.ccdc.cam.ac.uk/access/V1 
# 
# Audit and citation data items may have been added by the CCDC. 
# Please retain this information to preserve the provenance of 
# this file and to allow appropriate attribution of the data. 
# 
#######################################################################

data_isn214_150k
_database_code_depnum_ccdc_archive 'CCDC 2059415'
loop_
_audit_author_name
_audit_author_address
'Alessandro Prescimone'
;University of Basel
Switzerland
;
_audit_update_record             
;
2021-02-16 deposited with the CCDC.	2022-01-19 downloaded from the CCDC.
;
_audit_creation_date             2021-02-16
_audit_creation_method           
;
Olex2 1.3
(compiled 2020.11.12 svn.r5f609507 for OlexSys, GUI svn.r6226)
;
_shelx_SHELXL_version_number     2018/3
loop_
_audit_author_email
isaak.nohara@unibas.ch
alessandro.prescimone@unibas.ch
_chemical_name_common            ?
_chemical_name_systematic        ?
_chemical_formula_moiety         'C50 H40 Cu N2 O3 P2, F6 P, 1.5[C4H10O1]'
_chemical_formula_sum            'C56 H55 Cu F6 N2 O4.50 P3'
_chemical_formula_weight         1098.47
_chemical_melting_point          ?
loop_
_atom_type_symbol
_atom_type_description
_atom_type_scat_dispersion_real
_atom_type_scat_dispersion_imag
_atom_type_scat_source
C C 0.0148 0.0070 'International Tables Vol C Tables 4.2.6.8 and 6.1.1.4'
Cu Cu -2.9183 3.6937 'International Tables Vol C Tables 4.2.6.8 and 6.1.1.4'
F F 0.0600 0.0411 'International Tables Vol C Tables 4.2.6.8 and 6.1.1.4'
H H 0.0000 0.0000 'International Tables Vol C Tables 4.2.6.8 and 6.1.1.4'
N N 0.0253 0.0136 'International Tables Vol C Tables 4.2.6.8 and 6.1.1.4'
O O 0.0412 0.0250 'International Tables Vol C Tables 4.2.6.8 and 6.1.1.4'
P P 0.2596 0.3354 'International Tables Vol C Tables 4.2.6.8 and 6.1.1.4'

_shelx_space_group_comment       
;
The symmetry employed for this shelxl refinement is uniquely defined
by the following loop, which should always be used as a source of
symmetry information in preference to the above space-group names.
They are only intended as comments.
;
_space_group_crystal_system      monoclinic
_space_group_IT_number           15
_space_group_name_H-M_alt        'C 1 2/c 1'
_space_group_name_Hall           '-C 2yc'
loop_
_space_group_symop_operation_xyz
'x, y, z'
'-x, y, -z+1/2'
'x+1/2, y+1/2, z'
'-x+1/2, y+1/2, -z+1/2'
'-x, -y, -z'
'x, -y, z-1/2'
'-x+1/2, -y+1/2, -z'
'x+1/2, -y+1/2, z-1/2'

_cell_length_a                   20.9991(11)
_cell_length_b                   22.1089(8)
_cell_length_c                   23.5390(13)
_cell_angle_alpha                90
_cell_angle_beta                 111.628(4)
_cell_angle_gamma                90
_cell_volume                     10159.0(9)
_cell_formula_units_Z            8
_cell_measurement_reflns_used    86661
_cell_measurement_temperature    150
_cell_measurement_theta_max      58.65
_cell_measurement_theta_min      2.63
_shelx_estimated_absorpt_T_max   0.734
_shelx_estimated_absorpt_T_min   0.621
_exptl_absorpt_coefficient_mu    3.296
_exptl_absorpt_correction_T_max  0.5694
_exptl_absorpt_correction_T_min  0.1869
_exptl_absorpt_correction_type   multi-scan
_exptl_absorpt_process_details   
;
STOE X-Red32, absorption correction by Gaussian integration, analogous to
P. Coppens in: F. R. Ahmed (Editor), "Crystallographic Computing", Munksgaard,
Copenhagen (1970), 255 - 270. Afterwards scaling of reflection intensities was
performed within STOE LANA. J. Koziskova, F. Hahn, J. Richter, J. Kozisek, Acta
Chimica Slovaca, vol. 9, no. 2, 2016, pp. 136 - 140.
Finally a spherical absorption correction was done within STOE LANA.
;
_exptl_absorpt_special_details   ?
_exptl_crystal_colour            yellow
_exptl_crystal_colour_primary    yellow
_exptl_crystal_density_diffrn    1.436
_exptl_crystal_density_meas      ?
_exptl_crystal_density_method    ?
_exptl_crystal_description       block
_exptl_crystal_F_000             4552
loop_
_exptl_crystal_face_index_h
_exptl_crystal_face_index_k
_exptl_crystal_face_index_l
_exptl_crystal_face_perp_dist
12 -13 30 1.6733
13 -8 -30 1.7023
5 30 -3 0.3913
-5 -30 -3 0.4917
30 -9 -19 0.3801
-30 -1 12 0.3355

_exptl_crystal_size_max          0.16
_exptl_crystal_size_mid          0.137
_exptl_crystal_size_min          0.1
_exptl_transmission_factor_max   ?
_exptl_transmission_factor_min   ?
_diffrn_reflns_av_R_equivalents  0.1270
_diffrn_reflns_av_unetI/netI     0.0782
_diffrn_reflns_Laue_measured_fraction_full 0.999
_diffrn_reflns_Laue_measured_fraction_max 0.938
_diffrn_reflns_limit_h_max       26
_diffrn_reflns_limit_h_min       -26
_diffrn_reflns_limit_k_max       27
_diffrn_reflns_limit_k_min       -21
_diffrn_reflns_limit_l_max       24
_diffrn_reflns_limit_l_min       -29
_diffrn_reflns_number            73030
_diffrn_reflns_point_group_measured_fraction_full 0.999
_diffrn_reflns_point_group_measured_fraction_max 0.938
_diffrn_reflns_theta_full        53.597
_diffrn_reflns_theta_max         60.256
_diffrn_reflns_theta_min         2.627
_diffrn_ambient_temperature      150.0
_diffrn_detector                 Pilatus300K
_diffrn_detector_area_resol_mean 5.81
_diffrn_detector_type            'DECTRIS PILATUS 300K'
_diffrn_measured_fraction_theta_full 0.999
_diffrn_measured_fraction_theta_max 0.938
_diffrn_measurement_device       'Eulerian 4-circle diffractometer'
_diffrn_measurement_device_type  'STOE STADIVARI'
_diffrn_measurement_method       'rotation method, \w scans'
_diffrn_radiation_collimation    '1.2 0.6 mm diameter'
_diffrn_radiation_monochromator  'Graded multilayer mirror'
_diffrn_radiation_polarisn_norm  0
_diffrn_radiation_probe          x-ray
_diffrn_radiation_type           GaK\a
_diffrn_radiation_wavelength     1.34143
_diffrn_source                   'Metaljet D2'
_diffrn_source_current           3.570
_diffrn_source_power             0.250
_diffrn_source_voltage           70
_reflns_Friedel_coverage         0.000
_reflns_Friedel_fraction_full    .
_reflns_Friedel_fraction_max     .
_reflns_number_gt                7548
_reflns_number_total             10834
_reflns_special_details          
;
 Reflections were merged by SHELXL according to the crystal
 class for the calculation of statistics and refinement.
 
 Structure factors included contributions from the .fab file.
 
 _reflns_Friedel_fraction is defined as the number of unique
 Friedel pairs measured divided by the number that would be
 possible theoretically, ignoring centric projections and
 systematic absences.
;
_reflns_threshold_expression     'I > 2\s(I)'
_computing_cell_refinement       
;
X-Area Recipe 1.34.0.0 (STOE, 2019)
;
_computing_data_collection       
;
X-Area Pilatus3_SV 1.31.154.0 (STOE, 2019)
;
_computing_data_reduction        
;
X-Area Integrate 1.77.0.0 (STOE, 2019)
X-Area LANA 1.77.1.0 (STOE, 2019)
X-Area X-Red32 1.65.0.0 (STOE, 2018)
;
_computing_molecular_graphics    'Olex2 1.3 (Dolomanov et al., 2009)'
_computing_publication_material  
;
STOE & Cie GmbH, X-Area, software package for collecting single-crystal or
multi-domain crystal data on STOE area-detector diffractometers, for image 
processing, for the correction and scaling of reflection intensities and 
for outlier rejection, version 1.88, Darmstadt 2019
;
_computing_structure_refinement  'SHELXL 2018/3 (Sheldrick, 2015)'
_computing_structure_solution    'SHELXT 2018/2 (Sheldrick, 2018)'
_refine_diff_density_max         0.823
_refine_diff_density_min         -1.288
_refine_diff_density_rms         0.112
_refine_ls_extinction_coef       .
_refine_ls_extinction_method     none
_refine_ls_goodness_of_fit_ref   1.117
_refine_ls_hydrogen_treatment    constr
_refine_ls_matrix_type           full
_refine_ls_number_parameters     588
_refine_ls_number_reflns         10834
_refine_ls_number_restraints     0
_refine_ls_R_factor_all          0.1007
_refine_ls_R_factor_gt           0.0753
_refine_ls_restrained_S_all      1.117
_refine_ls_shift/su_max          0.006
_refine_ls_shift/su_mean         0.001
_refine_ls_structure_factor_coef Fsqd
_refine_ls_weighting_details     
'w=1/[\s^2^(Fo^2^)+(0.1578P)^2^] where P=(Fo^2^+2Fc^2^)/3'
_refine_ls_weighting_scheme      calc
_refine_ls_wR_factor_gt          0.2056
_refine_ls_wR_factor_ref         0.2462
_refine_special_details          
;solvent mask had to be used to treat the solvent region.
1.5 Et2O molecules were found and added to all
of the formulae and numbers.,SQUEEZE
;
_olex2_refinement_description    
;
1. Fixed Uiso
 At 1.2 times of:
  All C(H) groups
 At 1.5 times of:
  All C(H,H,H) groups
2.a Aromatic/amide H refined with riding coordinates:
 C29(H29), C32(H32), C9(H9), C16(H16), C22(H22), C30(H30), C31(H31), C8(H8),
 C20(H20), C23(H23), C35(H35), C2(H2), C26(H26), C46(H46), C38(H38), C40(H40),
 C41(H41), C24(H24), C19(H19), C50(H50), C17(H17), C48(H48), C18(H18), C25(H25),
  C49(H49), C44(H44), C47(H47), C3(H3), C36(H36), C42(H42), C37(H37), C11(H11),
 C43(H43), C12(H12)
2.b Idealised Me refined as rotating group:
 C14(H14A,H14B,H14C), C13(H13A,H13B,H13C)
;
_atom_sites_solution_hydrogens   geom
_atom_sites_solution_primary     ?
_atom_sites_solution_secondary   ?
loop_
_atom_site_label
_atom_site_type_symbol
_atom_site_fract_x
_atom_site_fract_y
_atom_site_fract_z
_atom_site_U_iso_or_equiv
_atom_site_adp_type
_atom_site_occupancy
_atom_site_site_symmetry_order
_atom_site_calc_flag
_atom_site_refinement_flags_posn
_atom_site_refinement_flags_adp
_atom_site_refinement_flags_occupancy
_atom_site_disorder_assembly
_atom_site_disorder_group
Cu1 Cu 0.74670(3) 0.51441(3) 0.75188(2) 0.03394(18) Uani 1 1 d . . . . .
P1 P 0.65145(5) 0.45910(4) 0.70445(4) 0.0335(2) Uani 1 1 d . . . . .
P2 P 0.77523(5) 0.57480(5) 0.68733(5) 0.0372(2) Uani 1 1 d . . . . .
P3 P 0.92574(6) 0.28287(5) 0.60576(5) 0.0433(3) Uani 1 1 d . . . . .
O3 O 0.63064(13) 0.58107(12) 0.64517(12) 0.0385(6) Uani 1 1 d . . . . .
F1 F 0.91997(14) 0.21152(12) 0.59510(15) 0.0609(7) Uani 1 1 d . . . . .
O1 O 0.85032(15) 0.40422(13) 0.76482(14) 0.0472(7) Uani 1 1 d . . . . .
O2 O 0.65584(15) 0.62178(13) 0.77209(13) 0.0459(7) Uani 1 1 d . . . . .
F2 F 0.93138(19) 0.35379(13) 0.61786(16) 0.0757(9) Uani 1 1 d . . . . .
N1 N 0.82488(15) 0.47187(15) 0.82334(14) 0.0354(7) Uani 1 1 d . . . . .
F3 F 0.85898(17) 0.28098(15) 0.6219(2) 0.0834(11) Uani 1 1 d . . . . .
N2 N 0.74272(16) 0.56347(14) 0.82685(14) 0.0346(7) Uani 1 1 d . . . . .
F4 F 0.9688(2) 0.27235(17) 0.67592(16) 0.0923(12) Uani 1 1 d . . . . .
F5 F 0.8807(3) 0.29277(17) 0.53675(15) 0.1072(16) Uani 1 1 d . . . . .
C28 C 0.57060(19) 0.55873(18) 0.64892(17) 0.0379(8) Uani 1 1 d . . . . .
C1 C 0.8652(2) 0.42681(19) 0.8215(2) 0.0419(9) Uani 1 1 d . . . . .
C5 C 0.8347(2) 0.49686(19) 0.87888(18) 0.0412(9) Uani 1 1 d . . . . .
F6 F 0.9942(2) 0.2821(2) 0.5944(3) 0.1149(17) Uani 1 1 d . . . . .
C21 C 0.6504(2) 0.41719(17) 0.63727(18) 0.0400(9) Uani 1 1 d . . . . .
C27 C 0.57092(19) 0.50223(18) 0.67627(17) 0.0360(8) Uani 1 1 d . . . . .
C33 C 0.6478(2) 0.56512(18) 0.59632(18) 0.0404(9) Uani 1 1 d . . . . .
C10 C 0.7041(2) 0.61016(18) 0.82714(18) 0.0396(9) Uani 1 1 d . . . . .
C29 C 0.5132(2) 0.59482(19) 0.6296(2) 0.0459(10) Uani 1 1 d . . . . .
H29 H 0.514277 0.633124 0.611702 0.055 Uiso 1 1 calc R U . . .
C32 C 0.5115(2) 0.48330(19) 0.68224(19) 0.0417(9) Uani 1 1 d . . . . .
H32 H 0.510063 0.444971 0.699981 0.050 Uiso 1 1 calc R U . . .
C9 C 0.7122(2) 0.6437(2) 0.8801(2) 0.0462(10) Uani 1 1 d . . . . .
H9 H 0.684148 0.677919 0.878347 0.055 Uiso 1 1 calc R U . . .
C15 C 0.6342(2) 0.40016(18) 0.75178(19) 0.0394(9) Uani 1 1 d . . . . .
C6 C 0.7912(2) 0.54611(19) 0.88127(18) 0.0408(9) Uani 1 1 d . . . . .
C16 C 0.6625(2) 0.4072(2) 0.8142(2) 0.0505(11) Uani 1 1 d . . . . .
H16 H 0.689323 0.441988 0.831171 0.061 Uiso 1 1 calc R U . . .
C22 C 0.5905(2) 0.4039(2) 0.5878(2) 0.0520(11) Uani 1 1 d . . . . .
H22 H 0.547325 0.417559 0.587241 0.062 Uiso 1 1 calc R U . . .
C34 C 0.7178(2) 0.56469(19) 0.60821(19) 0.0419(9) Uani 1 1 d . . . . .
C45 C 0.8592(2) 0.5685(2) 0.68073(19) 0.0449(10) Uani 1 1 d . . . . .
C30 C 0.4539(2) 0.5751(2) 0.6363(2) 0.0473(10) Uani 1 1 d . . . . .
H30 H 0.414011 0.599713 0.622958 0.057 Uiso 1 1 calc R U . . .
C31 C 0.4530(2) 0.5196(2) 0.6626(2) 0.0467(10) Uani 1 1 d . . . . .
H31 H 0.412378 0.505985 0.667308 0.056 Uiso 1 1 calc R U . . .
C8 C 0.7608(2) 0.6262(2) 0.9336(2) 0.0509(11) Uani 1 1 d . . . . .
H8 H 0.767082 0.648427 0.969794 0.061 Uiso 1 1 calc R U . . .
C20 C 0.5960(2) 0.3487(2) 0.7277(2) 0.0503(11) Uani 1 1 d . . . . .
H20 H 0.576069 0.343295 0.684653 0.060 Uiso 1 1 calc R U . . .
C14 C 0.6159(3) 0.6762(2) 0.7640(2) 0.0533(12) Uani 1 1 d . . . . .
H14A H 0.583434 0.678605 0.721693 0.080 Uiso 1 1 calc R U . . .
H14B H 0.646397 0.711377 0.773190 0.080 Uiso 1 1 calc R U . . .
H14C H 0.590693 0.675601 0.791740 0.080 Uiso 1 1 calc R U . . .
C23 C 0.5948(3) 0.3703(3) 0.5392(2) 0.0609(13) Uani 1 1 d . . . . .
H23 H 0.554233 0.361722 0.505006 0.073 Uiso 1 1 calc R U . . .
C13 C 0.8960(2) 0.3594(2) 0.7559(2) 0.0548(12) Uani 1 1 d . . . . .
H13A H 0.884522 0.352832 0.712081 0.082 Uiso 1 1 calc R U . . .
H13B H 0.891120 0.321246 0.775177 0.082 Uiso 1 1 calc R U . . .
H13C H 0.943442 0.373621 0.774506 0.082 Uiso 1 1 calc R U . . .
C35 C 0.7391(3) 0.5506(2) 0.5596(2) 0.0529(11) Uani 1 1 d . . . . .
H35 H 0.786554 0.549920 0.566319 0.063 Uiso 1 1 calc R U . . .
C2 C 0.9173(3) 0.4037(2) 0.8737(2) 0.0626(14) Uani 1 1 d . . . . .
H2 H 0.945057 0.370916 0.870495 0.075 Uiso 1 1 calc R U . . .
C4 C 0.8856(3) 0.4771(2) 0.9338(2) 0.0580(13) Uani 1 1 d . . . . .
C26 C 0.7128(2) 0.3969(2) 0.6370(2) 0.0458(10) Uani 1 1 d . . . . .
H26 H 0.753817 0.406208 0.670443 0.055 Uiso 1 1 calc R U . . .
C39 C 0.7674(2) 0.65502(19) 0.7029(2) 0.0457(10) Uani 1 1 d . . . . .
C7 C 0.8016(3) 0.5760(2) 0.9362(2) 0.0531(11) Uani 1 1 d . . . . .
C46 C 0.8974(3) 0.6187(2) 0.6774(3) 0.0609(13) Uani 1 1 d . . . . .
H46 H 0.881461 0.658382 0.680157 0.073 Uiso 1 1 calc R U . . .
C38 C 0.5993(2) 0.5530(2) 0.5389(2) 0.0523(11) Uani 1 1 d . . . . .
H38 H 0.551721 0.554456 0.531543 0.063 Uiso 1 1 calc R U . . .
C40 C 0.8004(3) 0.6747(2) 0.7629(2) 0.0547(11) Uani 1 1 d . . . . .
H40 H 0.828612 0.647511 0.792979 0.066 Uiso 1 1 calc R U . . .
C41 C 0.7922(3) 0.7338(2) 0.7790(3) 0.0665(15) Uani 1 1 d . . . . .
H41 H 0.814902 0.747083 0.819904 0.080 Uiso 1 1 calc R U . . .
C24 C 0.6557(3) 0.3496(2) 0.5398(2) 0.0593(12) Uani 1 1 d . . . . .
H24 H 0.657253 0.325780 0.506785 0.071 Uiso 1 1 calc R U . . .
C19 C 0.5868(3) 0.3050(2) 0.7664(3) 0.0595(13) Uani 1 1 d . . . . .
H19 H 0.561593 0.269341 0.749634 0.071 Uiso 1 1 calc R U . . .
C50 C 0.8828(2) 0.5108(2) 0.6781(2) 0.0512(11) Uani 1 1 d . . . . .
H50 H 0.857005 0.476700 0.681669 0.061 Uiso 1 1 calc R U . . .
C17 C 0.6524(3) 0.3638(3) 0.8526(2) 0.0620(13) Uani 1 1 d . . . . .
H17 H 0.671866 0.369199 0.895678 0.074 Uiso 1 1 calc R U . . .
C48 C 0.9829(2) 0.5514(3) 0.6669(3) 0.0624(14) Uani 1 1 d . . . . .
H48 H 1.025851 0.545720 0.662725 0.075 Uiso 1 1 calc R U . . .
C18 C 0.6138(3) 0.3128(2) 0.8283(3) 0.0633(14) Uani 1 1 d . . . . .
H18 H 0.606153 0.283412 0.854490 0.076 Uiso 1 1 calc R U . . .
C25 C 0.7160(3) 0.3631(3) 0.5885(2) 0.0636(14) Uani 1 1 d . . . . .
H25 H 0.758883 0.349334 0.588446 0.076 Uiso 1 1 calc R U . . .
C49 C 0.9455(2) 0.5027(2) 0.6699(2) 0.0532(12) Uani 1 1 d . . . . .
H49 H 0.961326 0.463068 0.666534 0.064 Uiso 1 1 calc R U . . .
C44 C 0.7277(3) 0.6953(2) 0.6592(3) 0.0576(12) Uani 1 1 d . . . . .
H44 H 0.705764 0.682874 0.617924 0.069 Uiso 1 1 calc R U . . .
C47 C 0.9595(3) 0.6098(3) 0.6699(3) 0.0716(16) Uani 1 1 d . . . . .
H47 H 0.985858 0.643652 0.666791 0.086 Uiso 1 1 calc R U . . .
C3 C 0.9271(3) 0.4288(3) 0.9283(3) 0.0714(16) Uani 1 1 d . . . . .
H3 H 0.962467 0.413825 0.963793 0.086 Uiso 1 1 calc R U . . .
C36 C 0.6915(3) 0.5377(3) 0.5023(2) 0.0645(14) Uani 1 1 d . . . . .
H36 H 0.706052 0.528305 0.469617 0.077 Uiso 1 1 calc R U . . .
C42 C 0.7512(3) 0.7732(3) 0.7356(4) 0.0701(17) Uani 1 1 d . . . . .
H42 H 0.744781 0.813297 0.746902 0.084 Uiso 1 1 calc R U . . .
C37 C 0.6226(3) 0.5385(3) 0.4927(2) 0.0673(15) Uani 1 1 d . . . . .
H37 H 0.590240 0.528941 0.453346 0.081 Uiso 1 1 calc R U . . .
C11 C 0.8526(3) 0.5532(3) 0.9913(2) 0.0678(15) Uani 1 1 d . . . . .
H11 H 0.858100 0.571490 1.029353 0.081 Uiso 1 1 calc R U . . .
C43 C 0.7200(3) 0.7551(2) 0.6766(3) 0.0735(17) Uani 1 1 d . . . . .
H43 H 0.692703 0.783002 0.646869 0.088 Uiso 1 1 calc R U . . .
C12 C 0.8927(3) 0.5061(3) 0.9897(3) 0.0780(19) Uani 1 1 d . . . . .
H12 H 0.926398 0.491989 1.026732 0.094 Uiso 1 1 calc R U . . .

loop_
_atom_site_aniso_label
_atom_site_aniso_U_11
_atom_site_aniso_U_22
_atom_site_aniso_U_33
_atom_site_aniso_U_23
_atom_site_aniso_U_13
_atom_site_aniso_U_12
Cu1 0.0362(3) 0.0325(3) 0.0233(3) -0.0015(2) -0.0006(2) 0.0035(2)
P1 0.0343(5) 0.0325(5) 0.0247(5) -0.0015(4) 0.0004(4) 0.0044(4)
P2 0.0401(5) 0.0366(5) 0.0299(5) 0.0007(4) 0.0070(4) 0.0023(4)
P3 0.0464(6) 0.0378(5) 0.0374(6) -0.0047(4) 0.0058(4) -0.0086(4)
O3 0.0377(13) 0.0430(15) 0.0281(14) 0.0008(12) 0.0041(11) 0.0041(11)
F1 0.0544(15) 0.0416(14) 0.074(2) -0.0102(13) 0.0092(14) 0.0008(11)
O1 0.0475(16) 0.0416(15) 0.0427(17) -0.0025(13) 0.0051(13) 0.0155(12)
O2 0.0474(15) 0.0430(15) 0.0346(15) -0.0080(12) 0.0003(12) 0.0130(12)
F2 0.104(2) 0.0399(14) 0.081(2) -0.0115(14) 0.0323(19) -0.0211(15)
N1 0.0315(15) 0.0415(17) 0.0277(16) -0.0004(14) 0.0045(12) 0.0019(13)
F3 0.068(2) 0.0615(18) 0.132(3) -0.018(2) 0.050(2) -0.0110(15)
N2 0.0371(15) 0.0365(16) 0.0252(15) -0.0060(13) 0.0056(12) 0.0020(13)
F4 0.095(3) 0.094(3) 0.053(2) -0.0101(17) -0.0139(18) -0.001(2)
F5 0.165(4) 0.071(2) 0.0457(19) 0.0082(16) -0.008(2) 0.002(2)
C28 0.0369(18) 0.0390(19) 0.0266(19) -0.0026(16) -0.0013(15) 0.0038(15)
C1 0.0362(19) 0.041(2) 0.041(2) 0.0032(18) 0.0049(17) 0.0043(16)
C5 0.045(2) 0.042(2) 0.025(2) 0.0004(16) -0.0009(16) -0.0009(17)
F6 0.103(3) 0.102(3) 0.180(5) -0.063(3) 0.100(3) -0.052(2)
C21 0.044(2) 0.0335(19) 0.031(2) -0.0043(16) 0.0006(16) 0.0028(16)
C27 0.0351(18) 0.0396(19) 0.0263(19) -0.0038(16) 0.0030(15) 0.0055(15)
C33 0.048(2) 0.0358(19) 0.029(2) 0.0036(16) 0.0041(16) 0.0043(16)
C10 0.041(2) 0.037(2) 0.032(2) -0.0035(17) 0.0046(16) -0.0007(16)
C29 0.046(2) 0.041(2) 0.037(2) 0.0047(18) -0.0002(18) 0.0067(18)
C32 0.042(2) 0.046(2) 0.029(2) -0.0013(17) 0.0031(16) 0.0046(17)
C9 0.048(2) 0.049(2) 0.040(2) -0.0159(19) 0.0141(19) 0.0000(18)
C15 0.0411(19) 0.0363(19) 0.034(2) 0.0038(16) 0.0055(16) 0.0086(16)
C6 0.0394(19) 0.048(2) 0.0269(19) -0.0048(17) 0.0021(15) -0.0017(17)
C16 0.061(3) 0.046(2) 0.039(2) 0.004(2) 0.011(2) 0.005(2)
C22 0.048(2) 0.052(2) 0.040(2) -0.012(2) -0.0022(19) 0.003(2)
C34 0.049(2) 0.039(2) 0.030(2) 0.0056(17) 0.0051(17) 0.0062(17)
C45 0.047(2) 0.046(2) 0.032(2) 0.0038(18) 0.0028(17) -0.0014(18)
C30 0.037(2) 0.054(2) 0.041(2) -0.001(2) 0.0029(17) 0.0125(18)
C31 0.039(2) 0.062(3) 0.035(2) -0.004(2) 0.0083(17) 0.0022(19)
C8 0.054(2) 0.063(3) 0.036(2) -0.020(2) 0.0157(19) -0.002(2)
C20 0.048(2) 0.047(2) 0.049(3) 0.001(2) 0.010(2) -0.0011(19)
C14 0.059(3) 0.043(2) 0.049(3) -0.003(2) 0.009(2) 0.018(2)
C23 0.056(3) 0.070(3) 0.039(3) -0.021(2) -0.004(2) -0.007(2)
C13 0.055(3) 0.051(3) 0.059(3) -0.002(2) 0.022(2) 0.018(2)
C35 0.059(3) 0.059(3) 0.037(2) 0.005(2) 0.013(2) 0.008(2)
C2 0.057(3) 0.057(3) 0.053(3) 0.004(2) -0.005(2) 0.022(2)
C4 0.058(3) 0.064(3) 0.032(2) -0.003(2) -0.008(2) 0.014(2)
C26 0.039(2) 0.052(2) 0.042(2) -0.011(2) 0.0093(17) 0.0010(18)
C39 0.049(2) 0.037(2) 0.048(3) -0.0023(18) 0.0134(19) -0.0011(17)
C7 0.058(3) 0.057(3) 0.030(2) -0.008(2) -0.0019(19) 0.000(2)
C46 0.057(3) 0.052(3) 0.070(3) 0.004(2) 0.020(3) -0.010(2)
C38 0.050(2) 0.061(3) 0.032(2) 0.003(2) -0.0012(18) 0.007(2)
C40 0.060(3) 0.051(3) 0.052(3) -0.008(2) 0.020(2) -0.014(2)
C41 0.080(4) 0.050(3) 0.080(4) -0.022(3) 0.042(3) -0.023(3)
C24 0.068(3) 0.064(3) 0.044(3) -0.018(2) 0.019(2) -0.005(2)
C19 0.054(3) 0.049(3) 0.077(4) 0.005(3) 0.026(3) -0.003(2)
C50 0.047(2) 0.049(2) 0.055(3) 0.005(2) 0.016(2) 0.0095(19)
C17 0.078(3) 0.067(3) 0.042(3) 0.015(2) 0.022(2) 0.011(3)
C48 0.041(2) 0.087(4) 0.061(3) -0.004(3) 0.022(2) 0.005(2)
C18 0.066(3) 0.056(3) 0.071(4) 0.021(3) 0.028(3) 0.007(2)
C25 0.052(3) 0.074(3) 0.057(3) -0.024(3) 0.009(2) 0.006(2)
C49 0.043(2) 0.070(3) 0.056(3) 0.006(2) 0.029(2) 0.010(2)
C44 0.058(3) 0.042(2) 0.065(3) 0.004(2) 0.014(2) 0.008(2)
C47 0.059(3) 0.077(4) 0.088(4) -0.006(3) 0.038(3) -0.019(3)
C3 0.064(3) 0.074(4) 0.045(3) 0.004(3) -0.015(2) 0.020(3)
C36 0.077(3) 0.085(4) 0.029(2) -0.001(2) 0.016(2) 0.011(3)
C42 0.067(3) 0.046(3) 0.113(5) -0.021(3) 0.051(4) -0.014(2)
C37 0.073(3) 0.084(4) 0.029(2) -0.007(2) 0.000(2) 0.008(3)
C11 0.070(3) 0.088(4) 0.030(2) -0.016(2) -0.001(2) 0.007(3)
C43 0.067(3) 0.041(2) 0.105(5) 0.008(3) 0.022(3) 0.008(2)
C12 0.082(4) 0.088(4) 0.034(3) -0.010(3) -0.014(3) 0.018(3)

_geom_special_details            
;
 All esds (except the esd in the dihedral angle between two l.s. planes)
 are estimated using the full covariance matrix.  The cell esds are taken
 into account individually in the estimation of esds in distances, angles
 and torsion angles; correlations between esds in cell parameters are only
 used when they are defined by crystal symmetry.  An approximate (isotropic)
 treatment of cell esds is used for estimating esds involving l.s. planes.
;
loop_
_geom_bond_atom_site_label_1
_geom_bond_atom_site_label_2
_geom_bond_distance
_geom_bond_site_symmetry_2
_geom_bond_publ_flag
Cu1 P1 2.2577(11) . ?
Cu1 P2 2.2630(12) . ?
Cu1 N1 2.091(3) . ?
Cu1 N2 2.099(3) . ?
P1 C21 1.826(4) . ?
P1 C27 1.839(4) . ?
P1 C15 1.835(4) . ?
P2 C34 1.821(4) . ?
P2 C45 1.832(5) . ?
P2 C39 1.831(4) . ?
P3 F1 1.595(3) . ?
P3 F2 1.590(3) . ?
P3 F3 1.582(3) . ?
P3 F4 1.581(4) . ?
P3 F5 1.565(3) . ?
P3 F6 1.558(4) . ?
O3 C28 1.387(5) . ?
O3 C33 1.371(5) . ?
O1 C1 1.349(5) . ?
O1 C13 1.448(5) . ?
O2 C10 1.343(5) . ?
O2 C14 1.438(5) . ?
N1 C1 1.319(5) . ?
N1 C5 1.363(5) . ?
N2 C10 1.314(5) . ?
N2 C6 1.365(5) . ?
C28 C27 1.404(6) . ?
C28 C29 1.376(6) . ?
C1 C2 1.406(6) . ?
C5 C6 1.436(6) . ?
C5 C4 1.410(6) . ?
C21 C22 1.395(6) . ?
C21 C26 1.387(6) . ?
C27 C32 1.372(6) . ?
C33 C34 1.392(6) . ?
C33 C38 1.385(6) . ?
C10 C9 1.406(6) . ?
C29 H29 0.9500 . ?
C29 C30 1.382(7) . ?
C32 H32 0.9500 . ?
C32 C31 1.395(6) . ?
C9 H9 0.9500 . ?
C9 C8 1.353(7) . ?
C15 C16 1.376(6) . ?
C15 C20 1.388(6) . ?
C6 C7 1.395(6) . ?
C16 H16 0.9500 . ?
C16 C17 1.387(7) . ?
C22 H22 0.9500 . ?
C22 C23 1.396(7) . ?
C34 C35 1.408(7) . ?
C45 C46 1.389(6) . ?
C45 C50 1.378(6) . ?
C30 H30 0.9500 . ?
C30 C31 1.376(7) . ?
C31 H31 0.9500 . ?
C8 H8 0.9500 . ?
C8 C7 1.390(7) . ?
C20 H20 0.9500 . ?
C20 C19 1.388(7) . ?
C14 H14A 0.9800 . ?
C14 H14B 0.9800 . ?
C14 H14C 0.9800 . ?
C23 H23 0.9500 . ?
C23 C24 1.352(8) . ?
C13 H13A 0.9800 . ?
C13 H13B 0.9800 . ?
C13 H13C 0.9800 . ?
C35 H35 0.9500 . ?
C35 C36 1.381(7) . ?
C2 H2 0.9500 . ?
C2 C3 1.344(8) . ?
C4 C3 1.414(8) . ?
C4 C12 1.421(8) . ?
C26 H26 0.9500 . ?
C26 C25 1.387(7) . ?
C39 C40 1.394(7) . ?
C39 C44 1.385(7) . ?
C7 C11 1.436(7) . ?
C46 H46 0.9500 . ?
C46 C47 1.392(8) . ?
C38 H38 0.9500 . ?
C38 C37 1.384(8) . ?
C40 H40 0.9500 . ?
C40 C41 1.389(7) . ?
C41 H41 0.9500 . ?
C41 C42 1.377(9) . ?
C24 H24 0.9500 . ?
C24 C25 1.392(7) . ?
C19 H19 0.9500 . ?
C19 C18 1.367(8) . ?
C50 H50 0.9500 . ?
C50 C49 1.410(6) . ?
C17 H17 0.9500 . ?
C17 C18 1.383(8) . ?
C48 H48 0.9500 . ?
C48 C49 1.350(8) . ?
C48 C47 1.394(8) . ?
C18 H18 0.9500 . ?
C25 H25 0.9500 . ?
C49 H49 0.9500 . ?
C44 H44 0.9500 . ?
C44 C43 1.411(7) . ?
C47 H47 0.9500 . ?
C3 H3 0.9500 . ?
C36 H36 0.9500 . ?
C36 C37 1.379(8) . ?
C42 H42 0.9500 . ?
C42 C43 1.358(9) . ?
C37 H37 0.9500 . ?
C11 H11 0.9500 . ?
C11 C12 1.349(8) . ?
C43 H43 0.9500 . ?
C12 H12 0.9500 . ?

loop_
_geom_angle_atom_site_label_1
_geom_angle_atom_site_label_2
_geom_angle_atom_site_label_3
_geom_angle
_geom_angle_site_symmetry_1
_geom_angle_site_symmetry_3
_geom_angle_publ_flag
P1 Cu1 P2 113.15(4) . . ?
N1 Cu1 P1 116.35(10) . . ?
N1 Cu1 P2 118.80(10) . . ?
N1 Cu1 N2 79.57(12) . . ?
N2 Cu1 P1 113.14(9) . . ?
N2 Cu1 P2 111.23(10) . . ?
C21 P1 Cu1 115.37(14) . . ?
C21 P1 C27 103.60(17) . . ?
C21 P1 C15 102.93(19) . . ?
C27 P1 Cu1 115.26(13) . . ?
C15 P1 Cu1 114.95(13) . . ?
C15 P1 C27 103.04(19) . . ?
C34 P2 Cu1 112.00(15) . . ?
C34 P2 C45 101.5(2) . . ?
C34 P2 C39 104.4(2) . . ?
C45 P2 Cu1 120.87(14) . . ?
C39 P2 Cu1 111.82(16) . . ?
C39 P2 C45 104.5(2) . . ?
F2 P3 F1 178.7(2) . . ?
F3 P3 F1 89.36(17) . . ?
F3 P3 F2 89.85(19) . . ?
F4 P3 F1 89.99(18) . . ?
F4 P3 F2 88.96(19) . . ?
F4 P3 F3 87.8(2) . . ?
F5 P3 F1 89.61(18) . . ?
F5 P3 F2 91.4(2) . . ?
F5 P3 F3 90.2(3) . . ?
F5 P3 F4 178.0(3) . . ?
F6 P3 F1 89.04(19) . . ?
F6 P3 F2 91.7(2) . . ?
F6 P3 F3 175.7(3) . . ?
F6 P3 F4 88.2(3) . . ?
F6 P3 F5 93.8(3) . . ?
C33 O3 C28 119.2(3) . . ?
C1 O1 C13 118.2(3) . . ?
C10 O2 C14 118.9(3) . . ?
C1 N1 Cu1 129.6(3) . . ?
C1 N1 C5 117.7(3) . . ?
C5 N1 Cu1 112.7(3) . . ?
C10 N2 Cu1 128.8(3) . . ?
C10 N2 C6 117.7(3) . . ?
C6 N2 Cu1 113.4(3) . . ?
O3 C28 C27 119.7(3) . . ?
C29 C28 O3 118.6(4) . . ?
C29 C28 C27 121.5(4) . . ?
O1 C1 C2 123.5(4) . . ?
N1 C1 O1 113.2(3) . . ?
N1 C1 C2 123.3(4) . . ?
N1 C5 C6 118.1(3) . . ?
N1 C5 C4 123.4(4) . . ?
C4 C5 C6 118.5(4) . . ?
C22 C21 P1 123.2(3) . . ?
C26 C21 P1 117.3(3) . . ?
C26 C21 C22 119.5(4) . . ?
C28 C27 P1 118.4(3) . . ?
C32 C27 P1 123.7(3) . . ?
C32 C27 C28 117.9(4) . . ?
O3 C33 C34 114.6(3) . . ?
O3 C33 C38 122.9(4) . . ?
C38 C33 C34 122.4(4) . . ?
O2 C10 C9 123.7(4) . . ?
N2 C10 O2 113.1(3) . . ?
N2 C10 C9 123.1(4) . . ?
C28 C29 H29 120.1 . . ?
C28 C29 C30 119.7(4) . . ?
C30 C29 H29 120.1 . . ?
C27 C32 H32 119.6 . . ?
C27 C32 C31 120.8(4) . . ?
C31 C32 H32 119.6 . . ?
C10 C9 H9 120.8 . . ?
C8 C9 C10 118.5(4) . . ?
C8 C9 H9 120.8 . . ?
C16 C15 P1 117.6(3) . . ?
C16 C15 C20 119.1(4) . . ?
C20 C15 P1 123.2(3) . . ?
N2 C6 C5 116.2(4) . . ?
N2 C6 C7 123.0(4) . . ?
C7 C6 C5 120.7(4) . . ?
C15 C16 H16 119.7 . . ?
C15 C16 C17 120.6(5) . . ?
C17 C16 H16 119.7 . . ?
C21 C22 H22 120.5 . . ?
C21 C22 C23 119.0(5) . . ?
C23 C22 H22 120.5 . . ?
C33 C34 P2 117.2(3) . . ?
C33 C34 C35 117.8(4) . . ?
C35 C34 P2 124.7(3) . . ?
C46 C45 P2 122.5(4) . . ?
C50 C45 P2 116.7(3) . . ?
C50 C45 C46 120.8(5) . . ?
C29 C30 H30 120.2 . . ?
C31 C30 C29 119.6(4) . . ?
C31 C30 H30 120.2 . . ?
C32 C31 H31 119.8 . . ?
C30 C31 C32 120.4(4) . . ?
C30 C31 H31 119.8 . . ?
C9 C8 H8 119.6 . . ?
C9 C8 C7 120.7(4) . . ?
C7 C8 H8 119.6 . . ?
C15 C20 H20 119.9 . . ?
C15 C20 C19 120.1(5) . . ?
C19 C20 H20 119.9 . . ?
O2 C14 H14A 109.5 . . ?
O2 C14 H14B 109.5 . . ?
O2 C14 H14C 109.5 . . ?
H14A C14 H14B 109.5 . . ?
H14A C14 H14C 109.5 . . ?
H14B C14 H14C 109.5 . . ?
C22 C23 H23 119.4 . . ?
C24 C23 C22 121.2(4) . . ?
C24 C23 H23 119.4 . . ?
O1 C13 H13A 109.5 . . ?
O1 C13 H13B 109.5 . . ?
O1 C13 H13C 109.5 . . ?
H13A C13 H13B 109.5 . . ?
H13A C13 H13C 109.5 . . ?
H13B C13 H13C 109.5 . . ?
C34 C35 H35 119.8 . . ?
C36 C35 C34 120.4(5) . . ?
C36 C35 H35 119.8 . . ?
C1 C2 H2 120.6 . . ?
C3 C2 C1 118.7(5) . . ?
C3 C2 H2 120.6 . . ?
C5 C4 C3 115.7(4) . . ?
C5 C4 C12 119.7(5) . . ?
C3 C4 C12 124.6(4) . . ?
C21 C26 H26 119.7 . . ?
C25 C26 C21 120.7(4) . . ?
C25 C26 H26 119.7 . . ?
C40 C39 P2 117.2(3) . . ?
C44 C39 P2 123.3(4) . . ?
C44 C39 C40 119.4(4) . . ?
C6 C7 C11 118.8(5) . . ?
C8 C7 C6 117.0(4) . . ?
C8 C7 C11 124.2(4) . . ?
C45 C46 H46 120.6 . . ?
C45 C46 C47 118.8(5) . . ?
C47 C46 H46 120.6 . . ?
C33 C38 H38 121.1 . . ?
C37 C38 C33 117.8(5) . . ?
C37 C38 H38 121.1 . . ?
C39 C40 H40 119.9 . . ?
C41 C40 C39 120.3(5) . . ?
C41 C40 H40 119.9 . . ?
C40 C41 H41 120.0 . . ?
C42 C41 C40 120.0(6) . . ?
C42 C41 H41 120.0 . . ?
C23 C24 H24 119.7 . . ?
C23 C24 C25 120.5(5) . . ?
C25 C24 H24 119.7 . . ?
C20 C19 H19 119.7 . . ?
C18 C19 C20 120.5(5) . . ?
C18 C19 H19 119.7 . . ?
C45 C50 H50 120.2 . . ?
C45 C50 C49 119.6(5) . . ?
C49 C50 H50 120.2 . . ?
C16 C17 H17 120.0 . . ?
C18 C17 C16 120.0(5) . . ?
C18 C17 H17 120.0 . . ?
C49 C48 H48 119.6 . . ?
C49 C48 C47 120.8(4) . . ?
C47 C48 H48 119.6 . . ?
C19 C18 C17 119.7(5) . . ?
C19 C18 H18 120.2 . . ?
C17 C18 H18 120.2 . . ?
C26 C25 C24 119.2(5) . . ?
C26 C25 H25 120.4 . . ?
C24 C25 H25 120.4 . . ?
C50 C49 H49 120.1 . . ?
C48 C49 C50 119.8(5) . . ?
C48 C49 H49 120.1 . . ?
C39 C44 H44 120.3 . . ?
C39 C44 C43 119.3(5) . . ?
C43 C44 H44 120.3 . . ?
C46 C47 C48 120.2(5) . . ?
C46 C47 H47 119.9 . . ?
C48 C47 H47 119.9 . . ?
C2 C3 C4 121.2(4) . . ?
C2 C3 H3 119.4 . . ?
C4 C3 H3 119.4 . . ?
C35 C36 H36 120.2 . . ?
C37 C36 C35 119.6(5) . . ?
C37 C36 H36 120.2 . . ?
C41 C42 H42 119.8 . . ?
C43 C42 C41 120.5(5) . . ?
C43 C42 H42 119.8 . . ?
C38 C37 H37 119.1 . . ?
C36 C37 C38 121.9(5) . . ?
C36 C37 H37 119.1 . . ?
C7 C11 H11 119.6 . . ?
C12 C11 C7 120.7(5) . . ?
C12 C11 H11 119.6 . . ?
C44 C43 H43 119.7 . . ?
C42 C43 C44 120.6(5) . . ?
C42 C43 H43 119.7 . . ?
C4 C12 H12 119.3 . . ?
C11 C12 C4 121.4(5) . . ?
C11 C12 H12 119.3 . . ?

loop_
_geom_torsion_atom_site_label_1
_geom_torsion_atom_site_label_2
_geom_torsion_atom_site_label_3
_geom_torsion_atom_site_label_4
_geom_torsion
_geom_torsion_site_symmetry_1
_geom_torsion_site_symmetry_2
_geom_torsion_site_symmetry_3
_geom_torsion_site_symmetry_4
_geom_torsion_publ_flag
Cu1 P1 C21 C22 -150.0(4) . . . . ?
Cu1 P1 C21 C26 31.4(4) . . . . ?
Cu1 P1 C27 C28 40.6(4) . . . . ?
Cu1 P1 C27 C32 -137.1(3) . . . . ?
Cu1 P1 C15 C16 22.8(4) . . . . ?
Cu1 P1 C15 C20 -155.2(3) . . . . ?
Cu1 P2 C34 C33 47.8(3) . . . . ?
Cu1 P2 C34 C35 -125.6(4) . . . . ?
Cu1 P2 C45 C46 -137.7(4) . . . . ?
Cu1 P2 C45 C50 43.5(4) . . . . ?
Cu1 P2 C39 C40 51.8(4) . . . . ?
Cu1 P2 C39 C44 -124.4(4) . . . . ?
Cu1 N1 C1 O1 -3.3(5) . . . . ?
Cu1 N1 C1 C2 178.3(4) . . . . ?
Cu1 N1 C5 C6 1.2(5) . . . . ?
Cu1 N1 C5 C4 -178.3(4) . . . . ?
Cu1 N2 C10 O2 9.0(5) . . . . ?
Cu1 N2 C10 C9 -172.0(3) . . . . ?
Cu1 N2 C6 C5 -1.9(5) . . . . ?
Cu1 N2 C6 C7 174.4(4) . . . . ?
P1 C21 C22 C23 -178.4(4) . . . . ?
P1 C21 C26 C25 178.0(4) . . . . ?
P1 C27 C32 C31 176.7(3) . . . . ?
P1 C15 C16 C17 -179.0(4) . . . . ?
P1 C15 C20 C19 177.9(4) . . . . ?
P2 C34 C35 C36 173.3(4) . . . . ?
P2 C45 C46 C47 -177.4(4) . . . . ?
P2 C45 C50 C49 176.9(4) . . . . ?
P2 C39 C40 C41 -174.9(4) . . . . ?
P2 C39 C44 C43 174.5(4) . . . . ?
O3 C28 C27 P1 -1.5(5) . . . . ?
O3 C28 C27 C32 176.3(3) . . . . ?
O3 C28 C29 C30 -176.0(4) . . . . ?
O3 C33 C34 P2 8.1(5) . . . . ?
O3 C33 C34 C35 -178.0(4) . . . . ?
O3 C33 C38 C37 178.7(5) . . . . ?
O1 C1 C2 C3 -178.7(5) . . . . ?
O2 C10 C9 C8 177.1(4) . . . . ?
N1 C1 C2 C3 -0.5(8) . . . . ?
N1 C5 C6 N2 0.5(6) . . . . ?
N1 C5 C6 C7 -175.9(4) . . . . ?
N1 C5 C4 C3 0.0(8) . . . . ?
N1 C5 C4 C12 179.5(5) . . . . ?
N2 C10 C9 C8 -1.7(7) . . . . ?
N2 C6 C7 C8 -1.3(7) . . . . ?
N2 C6 C7 C11 178.2(5) . . . . ?
C28 O3 C33 C34 -151.8(3) . . . . ?
C28 O3 C33 C38 30.9(5) . . . . ?
C28 C27 C32 C31 -1.0(6) . . . . ?
C28 C29 C30 C31 0.3(7) . . . . ?
C1 N1 C5 C6 179.8(4) . . . . ?
C1 N1 C5 C4 0.2(7) . . . . ?
C1 C2 C3 C4 0.7(10) . . . . ?
C5 N1 C1 O1 178.4(4) . . . . ?
C5 N1 C1 C2 0.0(6) . . . . ?
C5 C6 C7 C8 174.9(4) . . . . ?
C5 C6 C7 C11 -5.6(7) . . . . ?
C5 C4 C3 C2 -0.5(9) . . . . ?
C5 C4 C12 C11 -1.4(10) . . . . ?
C21 P1 C27 C28 -86.4(3) . . . . ?
C21 P1 C27 C32 95.9(4) . . . . ?
C21 P1 C15 C16 149.0(3) . . . . ?
C21 P1 C15 C20 -28.9(4) . . . . ?
C21 C22 C23 C24 1.2(8) . . . . ?
C21 C26 C25 C24 -0.1(8) . . . . ?
C27 P1 C21 C22 -23.1(4) . . . . ?
C27 P1 C21 C26 158.4(3) . . . . ?
C27 P1 C15 C16 -103.4(3) . . . . ?
C27 P1 C15 C20 78.6(4) . . . . ?
C27 C28 C29 C30 -0.8(6) . . . . ?
C27 C32 C31 C30 0.5(7) . . . . ?
C33 O3 C28 C27 86.7(4) . . . . ?
C33 O3 C28 C29 -98.0(4) . . . . ?
C33 C34 C35 C36 0.0(7) . . . . ?
C33 C38 C37 C36 -1.7(9) . . . . ?
C10 N2 C6 C5 -177.0(4) . . . . ?
C10 N2 C6 C7 -0.6(6) . . . . ?
C10 C9 C8 C7 -0.3(7) . . . . ?
C29 C28 C27 P1 -176.7(3) . . . . ?
C29 C28 C27 C32 1.2(6) . . . . ?
C29 C30 C31 C32 -0.1(7) . . . . ?
C9 C8 C7 C6 1.7(8) . . . . ?
C9 C8 C7 C11 -177.8(5) . . . . ?
C15 P1 C21 C22 84.0(4) . . . . ?
C15 P1 C21 C26 -94.6(4) . . . . ?
C15 P1 C27 C28 166.6(3) . . . . ?
C15 P1 C27 C32 -11.1(4) . . . . ?
C15 C16 C17 C18 0.5(8) . . . . ?
C15 C20 C19 C18 1.6(7) . . . . ?
C6 N2 C10 O2 -176.8(4) . . . . ?
C6 N2 C10 C9 2.2(6) . . . . ?
C6 C5 C4 C3 -179.5(5) . . . . ?
C6 C5 C4 C12 -0.1(8) . . . . ?
C6 C7 C11 C12 4.1(9) . . . . ?
C16 C15 C20 C19 -0.1(7) . . . . ?
C16 C17 C18 C19 1.0(8) . . . . ?
C22 C21 C26 C25 -0.6(7) . . . . ?
C22 C23 C24 C25 -1.9(9) . . . . ?
C34 P2 C45 C46 97.8(4) . . . . ?
C34 P2 C45 C50 -81.1(4) . . . . ?
C34 P2 C39 C40 173.1(4) . . . . ?
C34 P2 C39 C44 -3.1(5) . . . . ?
C34 C33 C38 C37 1.6(7) . . . . ?
C34 C35 C36 C37 -0.2(8) . . . . ?
C45 P2 C34 C33 178.1(3) . . . . ?
C45 P2 C34 C35 4.7(4) . . . . ?
C45 P2 C39 C40 -80.7(4) . . . . ?
C45 P2 C39 C44 103.2(4) . . . . ?
C45 C46 C47 C48 -1.1(9) . . . . ?
C45 C50 C49 C48 2.3(8) . . . . ?
C8 C7 C11 C12 -176.5(6) . . . . ?
C20 C15 C16 C17 -0.9(7) . . . . ?
C20 C19 C18 C17 -2.0(8) . . . . ?
C14 O2 C10 N2 -172.0(4) . . . . ?
C14 O2 C10 C9 9.0(6) . . . . ?
C23 C24 C25 C26 1.4(9) . . . . ?
C13 O1 C1 N1 173.0(4) . . . . ?
C13 O1 C1 C2 -8.6(7) . . . . ?
C35 C36 C37 C38 1.1(9) . . . . ?
C4 C5 C6 N2 -179.9(4) . . . . ?
C4 C5 C6 C7 3.6(7) . . . . ?
C26 C21 C22 C23 0.1(7) . . . . ?
C39 P2 C34 C33 -73.4(4) . . . . ?
C39 P2 C34 C35 113.2(4) . . . . ?
C39 P2 C45 C46 -10.7(5) . . . . ?
C39 P2 C45 C50 170.5(4) . . . . ?
C39 C40 C41 C42 0.2(8) . . . . ?
C39 C44 C43 C42 0.1(9) . . . . ?
C7 C11 C12 C4 -0.6(11) . . . . ?
C46 C45 C50 C49 -2.0(7) . . . . ?
C38 C33 C34 P2 -174.6(3) . . . . ?
C38 C33 C34 C35 -0.7(6) . . . . ?
C40 C39 C44 C43 -1.5(8) . . . . ?
C40 C41 C42 C43 -1.7(9) . . . . ?
C41 C42 C43 C44 1.5(9) . . . . ?
C50 C45 C46 C47 1.4(8) . . . . ?
C49 C48 C47 C46 1.4(9) . . . . ?
C44 C39 C40 C41 1.4(7) . . . . ?
C47 C48 C49 C50 -2.0(9) . . . . ?
C3 C4 C12 C11 178.0(7) . . . . ?
C12 C4 C3 C2 -179.9(6) . . . . ?

_smtbx_masks_special_details     ?
loop_
_smtbx_masks_void_nr
_smtbx_masks_void_average_x
_smtbx_masks_void_average_y
_smtbx_masks_void_average_z
_smtbx_masks_void_volume
_smtbx_masks_void_count_electrons
_smtbx_masks_void_content
1 -0.250 0.250 0.000 446.6 126.5 '3 C4H10O1'
2 0.250 0.250 0.500 446.6 126.5 '3 C4H10O1'
3 -0.250 0.750 0.500 446.6 126.5 '3 C4H10O1'
4 0.250 0.750 1.000 446.6 126.5 '3 C4H10O1'
5 0.250 0.250 0.000 12.0 0.0 ?
6 0.250 0.750 0.500 12.0 0.0 ?
7 0.750 0.250 0.500 12.0 0.0 ?
8 0.750 0.750 0.000 12.0 0.0 ?

_smtbx_masks_void_probe_radius   1.2
_smtbx_masks_void_truncation_radius 1.2
_shelx_res_file                  
;
TITL isn214_150k_a.res in C2/c
    isn214_150k.res
    created by SHELXL-2018/3 at 14:15:32 on 16-Feb-2021
REM Old TITL
REM SHELXT solution in C2/c: R1 0.207, Rweak 0.013, Alpha 0.046
REM <I/s> 0.343 for 279 systematic absences, Orientation as input
REM Formula found by SHELXT: C98 Cu2 F18 N7 O6 P6
CELL 1.34143 20.9991 22.1089 23.539 90 111.628 90
ZERR 8 0.0011 0.0008 0.0013 0 0.004 0
LATT 7
SYMM -X,+Y,0.5-Z
SFAC C Cu F H N O P
DISP C 0.0148 0.007 57.7477
DISP Cu -2.9183 3.6937 28015.7787
DISP F 0.06 0.0411 317.6292
DISP H -0 0 0.6481
DISP N 0.0253 0.0136 110.5121
DISP O 0.0412 0.025 193.9543
DISP P 0.2596 0.3354 2524.1876
UNIT 448 8 48 440 16 36 24

L.S. 15
PLAN  3
SIZE 0.1 0.137 0.16
TEMP -123.15
CONF
BOND
list 4
MORE -1
BOND $H
ABIN
fmap 2
acta
REM <olex2.extras>
REM <HklSrc "%./ISN214_150K.hkl">
REM </olex2.extras>

WGHT    0.157800
FVAR       0.13895
CU1   2    0.746703    0.514413    0.751882    11.00000    0.03616    0.03246 =
         0.02331   -0.00150   -0.00064    0.00353
P1    7    0.651447    0.459096    0.704451    11.00000    0.03432    0.03250 =
         0.02474   -0.00150    0.00045    0.00442
P2    7    0.775231    0.574803    0.687333    11.00000    0.04007    0.03656 =
         0.02987    0.00071    0.00703    0.00235
P3    7    0.925739    0.282874    0.605762    11.00000    0.04644    0.03783 =
         0.03740   -0.00474    0.00575   -0.00855
O3    6    0.630638    0.581072    0.645165    11.00000    0.03766    0.04303 =
         0.02806    0.00079    0.00408    0.00407
F1    3    0.919973    0.211520    0.595105    11.00000    0.05437    0.04158 =
         0.07443   -0.01018    0.00918    0.00083
O1    6    0.850323    0.404218    0.764817    11.00000    0.04754    0.04155 =
         0.04267   -0.00253    0.00513    0.01554
O2    6    0.655839    0.621776    0.772089    11.00000    0.04736    0.04299 =
         0.03463   -0.00803    0.00031    0.01297
F2    3    0.931383    0.353792    0.617861    11.00000    0.10443    0.03989 =
         0.08111   -0.01151    0.03226   -0.02105
N1    5    0.824882    0.471872    0.823340    11.00000    0.03155    0.04150 =
         0.02768   -0.00042    0.00454    0.00193
F3    3    0.858978    0.280978    0.621879    11.00000    0.06764    0.06154 =
         0.13230   -0.01812    0.05011   -0.01104
N2    5    0.742716    0.563467    0.826855    11.00000    0.03707    0.03651 =
         0.02522   -0.00603    0.00557    0.00198
F4    3    0.968827    0.272348    0.675923    11.00000    0.09461    0.09390 =
         0.05332   -0.01013   -0.01391   -0.00092
F5    3    0.880705    0.292768    0.536748    11.00000    0.16513    0.07055 =
         0.04568    0.00817   -0.00845    0.00214
C28   1    0.570600    0.558734    0.648919    11.00000    0.03693    0.03902 =
         0.02663   -0.00263   -0.00125    0.00381
C1    1    0.865223    0.426814    0.821513    11.00000    0.03617    0.04103 =
         0.04055    0.00324    0.00487    0.00426
C5    1    0.834716    0.496858    0.878884    11.00000    0.04470    0.04235 =
         0.02496    0.00039   -0.00085   -0.00093
F6    3    0.994243    0.282090    0.594355    11.00000    0.10288    0.10204 =
         0.18006   -0.06263    0.09951   -0.05188
C21   1    0.650442    0.417187    0.637266    11.00000    0.04447    0.03352 =
         0.03069   -0.00432    0.00056    0.00280
C27   1    0.570919    0.502227    0.676274    11.00000    0.03508    0.03957 =
         0.02631   -0.00376    0.00297    0.00552
C33   1    0.647751    0.565115    0.596317    11.00000    0.04755    0.03575 =
         0.02930    0.00356    0.00408    0.00425
C10   1    0.704138    0.610161    0.827135    11.00000    0.04126    0.03741 =
         0.03245   -0.00350    0.00456   -0.00069
C29   1    0.513183    0.594817    0.629603    11.00000    0.04649    0.04079 =
         0.03721    0.00470   -0.00018    0.00669
AFIX  43
H29   4    0.514277    0.633124    0.611702    11.00000   -1.20000
AFIX   0
C32   1    0.511457    0.483301    0.682235    11.00000    0.04209    0.04587 =
         0.02867   -0.00127    0.00311    0.00459
AFIX  43
H32   4    0.510063    0.444971    0.699981    11.00000   -1.20000
AFIX   0
C9    1    0.712193    0.643714    0.880099    11.00000    0.04825    0.04857 =
         0.04001   -0.01591    0.01411    0.00003
AFIX  43
H9    4    0.684148    0.677919    0.878347    11.00000   -1.20000
AFIX   0
C15   1    0.634157    0.400163    0.751777    11.00000    0.04111    0.03628 =
         0.03365    0.00385    0.00547    0.00861
C6    1    0.791192    0.546111    0.881275    11.00000    0.03940    0.04765 =
         0.02688   -0.00477    0.00212   -0.00171
C16   1    0.662537    0.407173    0.814232    11.00000    0.06050    0.04559 =
         0.03893    0.00392    0.01061    0.00452
AFIX  43
H16   4    0.689323    0.441988    0.831171    11.00000   -1.20000
AFIX   0
C22   1    0.590452    0.403913    0.587805    11.00000    0.04760    0.05246 =
         0.04025   -0.01226   -0.00222    0.00290
AFIX  43
H22   4    0.547325    0.417559    0.587241    11.00000   -1.20000
AFIX   0
C34   1    0.717778    0.564694    0.608215    11.00000    0.04851    0.03931 =
         0.03000    0.00561    0.00514    0.00622
C45   1    0.859197    0.568455    0.680733    11.00000    0.04685    0.04640 =
         0.03153    0.00377    0.00282   -0.00137
C30   1    0.453911    0.575113    0.636344    11.00000    0.03721    0.05362 =
         0.04126   -0.00057    0.00292    0.01253
AFIX  43
H30   4    0.414011    0.599713    0.622958    11.00000   -1.20000
AFIX   0
C31   1    0.453035    0.519628    0.662570    11.00000    0.03865    0.06174 =
         0.03526   -0.00358    0.00828    0.00218
AFIX  43
H31   4    0.412378    0.505985    0.667308    11.00000   -1.20000
AFIX   0
C8    1    0.760776    0.626181    0.933590    11.00000    0.05358    0.06269 =
         0.03573   -0.02039    0.01568   -0.00196
AFIX  43
H8    4    0.767082    0.648427    0.969794    11.00000   -1.20000
AFIX   0
C20   1    0.595975    0.348665    0.727680    11.00000    0.04775    0.04700 =
         0.04923    0.00136    0.00977   -0.00107
AFIX  43
H20   4    0.576069    0.343295    0.684653    11.00000   -1.20000
AFIX   0
C14   1    0.615911    0.676172    0.764037    11.00000    0.05937    0.04282 =
         0.04884   -0.00339    0.00939    0.01774
AFIX 137
H14A  4    0.583434    0.678605    0.721693    11.00000   -1.50000
H14B  4    0.646397    0.711377    0.773190    11.00000   -1.50000
H14C  4    0.590693    0.675601    0.791740    11.00000   -1.50000
AFIX   0
C23   1    0.594780    0.370272    0.539162    11.00000    0.05557    0.07046 =
         0.03882   -0.02060   -0.00351   -0.00714
AFIX  43
H23   4    0.554233    0.361722    0.505006    11.00000   -1.20000
AFIX   0
C13   1    0.896049    0.359352    0.755926    11.00000    0.05464    0.05147 =
         0.05921   -0.00207    0.02204    0.01813
AFIX 137
H13A  4    0.884522    0.352832    0.712081    11.00000   -1.50000
H13B  4    0.891120    0.321246    0.775177    11.00000   -1.50000
H13C  4    0.943442    0.373621    0.774506    11.00000   -1.50000
AFIX   0
C35   1    0.739094    0.550581    0.559622    11.00000    0.05930    0.05886 =
         0.03657    0.00486    0.01306    0.00848
AFIX  43
H35   4    0.786554    0.549920    0.566319    11.00000   -1.20000
AFIX   0
C2    1    0.917309    0.403672    0.873731    11.00000    0.05683    0.05698 =
         0.05282    0.00432   -0.00464    0.02226
AFIX  43
H2    4    0.945057    0.370916    0.870495    11.00000   -1.20000
AFIX   0
C4    1    0.885616    0.477095    0.933827    11.00000    0.05762    0.06404 =
         0.03173   -0.00282   -0.00785    0.01367
C26   1    0.712849    0.396885    0.637025    11.00000    0.03900    0.05160 =
         0.04195   -0.01143    0.00929    0.00102
AFIX  43
H26   4    0.753817    0.406208    0.670443    11.00000   -1.20000
AFIX   0
C39   1    0.767442    0.655018    0.702926    11.00000    0.04920    0.03652 =
         0.04759   -0.00234    0.01337   -0.00111
C7    1    0.801571    0.575970    0.936159    11.00000    0.05767    0.05655 =
         0.02963   -0.00751   -0.00188    0.00021
C46   1    0.897401    0.618690    0.677382    11.00000    0.05736    0.05158 =
         0.07029    0.00448    0.01952   -0.01043
AFIX  43
H46   4    0.881461    0.658382    0.680157    11.00000   -1.20000
AFIX   0
C38   1    0.599328    0.552951    0.538940    11.00000    0.05013    0.06100 =
         0.03177    0.00327   -0.00122    0.00685
AFIX  43
H38   4    0.551721    0.554456    0.531543    11.00000   -1.20000
AFIX   0
C40   1    0.800421    0.674667    0.762933    11.00000    0.06048    0.05058 =
         0.05194   -0.00823    0.01955   -0.01363
AFIX  43
H40   4    0.828612    0.647511    0.792979    11.00000   -1.20000
AFIX   0
C41   1    0.792229    0.733819    0.778981    11.00000    0.07980    0.04971 =
         0.08038   -0.02230    0.04175   -0.02268
AFIX  43
H41   4    0.814902    0.747083    0.819904    11.00000   -1.20000
AFIX   0
C24   1    0.655670    0.349641    0.539803    11.00000    0.06813    0.06382 =
         0.04429   -0.01751    0.01890   -0.00528
AFIX  43
H24   4    0.657253    0.325780    0.506785    11.00000   -1.20000
AFIX   0
C19   1    0.586820    0.304975    0.766355    11.00000    0.05403    0.04915 =
         0.07698    0.00539    0.02595   -0.00318
AFIX  43
H19   4    0.561593    0.269341    0.749634    11.00000   -1.20000
AFIX   0
C50   1    0.882806    0.510779    0.678051    11.00000    0.04685    0.04934 =
         0.05534    0.00477    0.01624    0.00946
AFIX  43
H50   4    0.857005    0.476700    0.681669    11.00000   -1.20000
AFIX   0
C17   1    0.652360    0.363847    0.852632    11.00000    0.07774    0.06669 =
         0.04183    0.01531    0.02224    0.01061
AFIX  43
H17   4    0.671866    0.369199    0.895678    11.00000   -1.20000
AFIX   0
C48   1    0.982945    0.551360    0.666912    11.00000    0.04104    0.08735 =
         0.06127   -0.00416    0.02168    0.00458
AFIX  43
H48   4    1.025851    0.545720    0.662725    11.00000   -1.20000
AFIX   0
C18   1    0.613816    0.312832    0.828289    11.00000    0.06551    0.05604 =
         0.07053    0.02091    0.02776    0.00718
AFIX  43
H18   4    0.606153    0.283412    0.854490    11.00000   -1.20000
AFIX   0
C25   1    0.716040    0.363103    0.588473    11.00000    0.05167    0.07371 =
         0.05653   -0.02442    0.00944    0.00628
AFIX  43
H25   4    0.758883    0.349334    0.588446    11.00000   -1.20000
AFIX   0
C49   1    0.945492    0.502660    0.669905    11.00000    0.04300    0.06959 =
         0.05629    0.00616    0.02914    0.00952
AFIX  43
H49   4    0.961326    0.463068    0.666534    11.00000   -1.20000
AFIX   0
C44   1    0.727657    0.695345    0.659210    11.00000    0.05827    0.04232 =
         0.06467    0.00381    0.01378    0.00849
AFIX  43
H44   4    0.705764    0.682874    0.617924    11.00000   -1.20000
AFIX   0
C47   1    0.959451    0.609808    0.669887    11.00000    0.05900    0.07723 =
         0.08772   -0.00641    0.03773   -0.01913
AFIX  43
H47   4    0.985858    0.643652    0.666791    11.00000   -1.20000
AFIX   0
C3    1    0.927068    0.428795    0.928294    11.00000    0.06416    0.07430 =
         0.04544    0.00427   -0.01540    0.01988
AFIX  43
H3    4    0.962467    0.413825    0.963793    11.00000   -1.20000
AFIX   0
C36   1    0.691462    0.537696    0.502298    11.00000    0.07690    0.08537 =
         0.02862   -0.00092    0.01635    0.01055
AFIX  43
H36   4    0.706052    0.528305    0.469617    11.00000   -1.20000
AFIX   0
C42   1    0.751239    0.773196    0.735553    11.00000    0.06655    0.04618 =
         0.11312   -0.02054    0.05141   -0.01430
AFIX  43
H42   4    0.744781    0.813297    0.746902    11.00000   -1.20000
AFIX   0
C37   1    0.622604    0.538534    0.492750    11.00000    0.07300    0.08423 =
         0.02850   -0.00665   -0.00023    0.00807
AFIX  43
H37   4    0.590240    0.528941    0.453346    11.00000   -1.20000
AFIX   0
C11   1    0.852560    0.553186    0.991308    11.00000    0.06954    0.08767 =
         0.02951   -0.01626   -0.00127    0.00733
AFIX  43
H11   4    0.858100    0.571490    1.029353    11.00000   -1.20000
AFIX   0
C43   1    0.719979    0.755139    0.676628    11.00000    0.06679    0.04055 =
         0.10463    0.00778    0.02173    0.00847
AFIX  43
H43   4    0.692703    0.783002    0.646869    11.00000   -1.20000
AFIX   0
C12   1    0.892697    0.506080    0.989717    11.00000    0.08225    0.08768 =
         0.03426   -0.01008   -0.01363    0.01807
AFIX  43
H12   4    0.926398    0.491989    1.026732    11.00000   -1.20000
AFIX   0
HKLF 4


REM  isn214_150k_a.res in C2/c
REM wR2 = 0.2462, GooF = S = 1.117, Restrained GooF = 1.117 for all data
REM R1 = 0.0753 for 7548 Fo > 4sig(Fo) and 0.1007 for all 10834 data
REM 588 parameters refined using 0 restraints

END

WGHT      0.1578      0.0000

REM Highest difference peak  0.823,  deepest hole -1.288,  1-sigma level  0.112
Q1    1   0.7509  0.5042  0.7907  11.00000  0.05    0.82
Q2    1   0.7698  0.5483  0.7234  11.00000  0.05    0.69
Q3    1   0.6468  0.4424  0.6677  11.00000  0.05    0.67
;
_shelx_res_checksum              55977
_shelx_fab_file                  
;
-26 0 8 11.1611 0.0890
-26 0 10 0.3917 -0.0357
-26 0 12 -8.5498 -0.1111
-26 0 14 -7.8337 0.0633
-26 0 16 -1.0364 0.1146
-26 2 6 -4.8722 0.0410
-26 2 7 3.7409 -0.0376
-26 2 8 -7.1255 0.1751
-26 2 9 6.1324 -0.0422
-26 2 10 -1.4930 0.1113
-26 2 11 3.5638 -0.1752
-26 2 12 5.2550 0.0455
-26 2 13 -0.9114 -0.3234
-26 2 14 4.6172 -0.0072
-26 2 15 -3.9742 -0.0906
-26 2 16 -1.0888 -0.1657
-26 2 17 -3.4914 -0.0218
-26 2 18 -1.5716 -0.1930
-26 4 7 -3.9603 -0.0453
-26 4 8 2.0064 0.1313
-26 4 9 -1.9948 -0.0005
-26 4 10 2.8366 -0.0619
-26 4 11 0.5788 0.0322
-26 4 12 0.2343 -0.1610
-26 4 13 5.0008 0.0729
-26 4 14 0.2594 -0.1524
-26 4 15 8.3377 0.0967
-26 4 16 2.1069 -0.0682
-26 4 17 4.8745 0.2779
-26 4 18 0.3885 -0.1508
-26 6 8 0.2577 0.1001
-26 6 9 -2.9282 -0.0439
-26 6 10 -1.2080 0.1650
-26 6 11 -0.5294 0.1348
-26 6 12 -2.0376 -0.0667
-26 6 13 0.0320 -0.0662
-26 6 14 -1.8056 -0.2035
-26 6 15 -2.2430 -0.1814
-26 6 16 -0.4386 -0.0097
-26 8 11 -1.7594 -0.0340
-26 8 12 2.1550 0.3262
-26 8 13 -3.8743 0.2584
-25 1 1 0.2967 0.2571
-25 1 2 1.4770 -0.4063
-25 1 3 4.4976 -0.2538
-25 1 4 -2.0644 -0.1376
-25 1 5 5.2270 -0.2012
-25 1 6 -4.6599 -0.0717
-25 1 7 -1.6906 0.0828
-25 1 8 -2.7756 -0.1729
-25 1 9 -7.8840 0.1401
-25 1 10 -0.0387 0.0065
-25 1 11 -7.2867 0.0151
-25 1 12 1.5299 -0.0441
-25 1 13 -2.0570 0.0549
-25 1 14 1.5424 -0.2528
-25 1 15 -0.2219 0.1219
-25 1 16 0.5471 0.0540
-25 1 17 -3.6281 -0.0232
-25 1 18 0.9475 0.1983
-25 1 19 -2.5043 -0.0809
-25 3 2 -0.9708 -0.3532
-25 3 3 4.3399 0.0064
-25 3 4 3.6433 0.0937
-25 3 5 0.5297 -0.0191
-25 3 6 5.3873 -0.0955
-25 3 7 -2.2916 -0.0484
-25 3 8 1.5524 -0.1220
-25 3 9 -1.3077 -0.1025
-25 3 10 -2.5557 0.0321
-25 3 11 -2.1865 0.1208
-25 3 12 -5.7415 0.2324
-25 3 13 -5.6383 0.1880
-25 3 14 -4.6144 0.2363
-25 3 15 -3.7452 -0.0497
-25 3 16 0.0240 -0.0701
-25 3 17 2.7082 -0.1564
-25 3 18 0.6958 -0.0620
-25 3 19 2.4963 -0.1766
-25 3 20 -0.8755 0.1240
-25 5 3 -4.7455 -0.0301
-25 5 4 -0.3361 0.1271
-25 5 5 -1.5570 0.2068
-25 5 6 2.4616 0.0640
-25 5 7 2.4645 0.0977
-25 5 8 3.1417 0.0203
-25 5 9 2.5248 0.0248
-25 5 10 1.4773 0.0308
-25 5 11 2.7399 -0.0997
-25 5 12 3.1775 0.1032
-25 5 13 3.3906 -0.0791
-25 5 14 3.0779 0.1132
-25 5 15 1.6516 -0.0462
-25 5 16 -0.2883 0.1653
-25 5 17 -0.4209 -0.1123
-25 5 18 -0.4210 0.0155
-25 5 19 1.0661 0.0494
-25 5 20 -0.0869 -0.1862
-25 7 4 -2.8341 0.1167
-25 7 5 4.1577 0.2296
-25 7 6 -5.5662 -0.0109
-25 7 7 3.8466 0.3063
-25 7 8 -2.5086 0.1653
-25 7 9 2.0490 -0.0038
-25 7 10 3.4190 -0.0613
-25 7 11 -0.5242 -0.1394
-25 7 12 4.2564 -0.3975
-25 7 13 -0.5892 -0.1528
-25 7 14 2.8594 -0.1166
-25 7 15 -0.8716 -0.0914
-25 7 16 1.3825 0.1356
-25 7 17 -1.9896 0.1306
-25 7 18 -1.4049 0.2642
-25 7 19 -1.2003 0.1711
-25 9 6 3.0945 0.1877
-25 9 7 -4.9906 -0.3702
-25 9 8 1.8011 -0.1365
-25 9 9 -1.7336 0.0123
-25 9 10 -0.5120 -0.0664
-25 9 11 0.9120 0.0513
-25 9 12 -1.6594 0.3483
-25 9 13 0.0943 -0.1310
-25 9 14 -3.0314 0.0996
-25 9 15 1.6528 0.0991
-25 9 16 -3.7846 -0.4301
-25 11 9 -0.6671 -0.2812
-25 11 10 -3.3382 0.0909
-25 11 11 1.2135 0.0679
-24 0 2 -0.8596 1.2105
-24 0 4 5.9539 0.3592
-24 0 6 11.3637 -0.1316
-24 0 8 8.6603 -0.1461
-24 0 10 1.9580 -0.1091
-24 0 12 -1.8997 -0.1187
-24 0 14 2.3420 0.0062
-24 0 16 7.6250 0.1091
-24 0 18 5.2425 -0.0154
-24 0 20 2.9796 -0.0251
-24 2 1 -1.5044 -0.3080
-24 2 2 -1.4733 -0.4776
-24 2 3 -2.8736 -0.3015
-24 2 4 -2.1908 -0.2288
-24 2 5 1.0433 -0.0473
-24 2 6 -4.7815 0.1274
-24 2 7 4.2012 0.0677
-24 2 8 -3.3963 0.1411
-24 2 9 3.2031 0.0501
-24 2 10 3.2503 -0.0799
-24 2 11 1.6197 -0.2572
-24 2 12 6.9748 -0.0463
-24 2 13 -1.6716 -0.2449
-24 2 14 0.6010 -0.0328
-24 2 15 -3.3327 0.1370
-24 2 16 -6.8097 -0.1475
-24 2 17 -0.0699 0.0743
-24 2 18 -5.6986 0.0446
-24 2 19 2.4999 -0.1402
-24 2 20 -3.5790 0.3383
-24 2 21 2.7273 0.0520
-24 4 1 -0.6086 -0.1940
-24 4 2 0.8469 -0.0910
-24 4 3 -2.2742 -0.0005
-24 4 4 -3.8148 -0.1865
-24 4 5 -4.3746 -0.1229
-24 4 6 -1.9439 -0.1407
-24 4 7 -2.2936 -0.0586
-24 4 8 0.5238 -0.1797
-24 4 9 0.7248 -0.0195
-24 4 10 -3.9780 0.0048
-24 4 11 0.8315 0.0617
-24 4 12 -7.7886 0.0658
-24 4 13 3.3281 0.1276
-24 4 14 -4.2743 0.0200
-24 4 15 4.2738 0.0519
-24 4 16 0.0153 -0.0518
-24 4 17 1.2985 0.0278
-24 4 18 -0.1821 -0.1695
-24 4 19 1.1679 -0.0356
-24 4 20 -0.1622 -0.0276
-24 4 21 1.7307 -0.0805
-24 6 1 2.3133 0.4497
-24 6 2 0.3393 -0.2012
-24 6 3 4.7959 0.2068
-24 6 4 1.0390 -0.0717
-24 6 5 2.5533 -0.1166
-24 6 6 -1.8952 0.1293
-24 6 7 -4.5789 -0.2265
-24 6 8 -3.5158 0.2661
-24 6 9 -7.4365 0.1233
-24 6 10 -0.5638 0.0345
-24 6 11 -3.3623 0.2585
-24 6 12 2.4295 -0.1126
-24 6 13 -0.6839 0.0424
-24 6 14 4.7835 -0.0449
-24 6 15 0.9223 -0.0157
-24 6 16 5.7436 0.1023
-24 6 17 1.4624 -0.1603
-24 6 18 4.5474 0.0674
-24 6 19 -1.5671 -0.4359
-24 6 20 2.2666 -0.3182
-24 8 1 -2.2774 -0.5957
-24 8 2 3.1405 -0.0582
-24 8 3 -4.1607 -0.5482
-24 8 4 5.2448 0.3732
-24 8 5 -0.9726 0.0021
-24 8 6 5.2150 0.1627
-24 8 7 5.4291 0.4521
-24 8 8 1.7799 -0.0851
-24 8 9 7.2193 0.0657
-24 8 10 -1.4321 0.1717
-24 8 11 3.4232 -0.1676
-24 8 12 -2.8173 0.1316
-24 8 13 0.0963 0.1105
-24 8 14 -5.0329 -0.1800
-24 8 15 -2.0750 0.1918
-24 8 16 -3.0300 -0.1769
-24 8 17 -2.5930 0.3761
-24 8 18 1.5870 -0.0900
-24 8 20 2.2672 -0.0205
-24 10 3 3.6761 0.9039
-24 10 4 -1.5945 0.3172
-24 10 5 2.1964 0.5745
-24 10 6 -1.3988 0.1262
-24 10 7 -0.8522 -0.0442
-24 10 8 -0.3357 0.1365
-24 10 9 -2.3311 -0.1227
-24 10 10 -1.1839 -0.1621
-24 10 11 -1.6578 0.2000
-24 10 12 -0.5399 -0.1195
-24 10 13 -1.0097 0.0159
-24 10 14 3.2764 0.2206
-24 10 15 -0.9526 -0.4861
-24 10 16 0.9361 0.1974
-24 10 17 -0.3567 -0.6810
-24 12 6 -1.5705 -0.3939
-24 12 7 0.1743 -0.1713
-24 12 8 1.3238 -0.0134
-24 12 9 2.0803 0.1557
-24 12 10 5.3129 0.1033
-24 12 11 1.4756 -0.2276
-24 12 12 4.9096 0.1898
-24 12 13 -1.0238 -0.2957
-24 12 14 -0.2092 0.2385
-24 12 15 -0.2190 0.4577
-23 1 1 4.0257 1.3568
-23 1 2 -1.9823 0.4044
-23 1 3 4.2793 0.8293
-23 1 4 -5.3837 0.2033
-23 1 5 1.5836 0.2826
-23 1 6 -3.4082 -0.1085
-23 1 7 -1.1116 -0.0243
-23 1 8 -0.1548 -0.1127
-23 1 9 -1.1834 -0.1578
-23 1 10 1.0885 0.1216
-23 1 11 1.3090 -0.1342
-23 1 12 1.7913 -0.0578
-23 1 13 4.8602 0.1651
-23 1 14 0.1960 -0.1939
-23 1 15 3.7342 0.2717
-23 1 16 -2.1927 0.1333
-23 1 17 1.9252 -0.0929
-23 1 18 -2.0620 0.1623
-23 1 19 4.4841 -0.3327
-23 1 20 -1.5447 -0.1877
-23 1 21 1.0384 -0.0833
-23 1 22 -1.5614 -0.1365
-23 1 23 -5.7436 0.1981
-23 3 1 2.2818 -0.1129
-23 3 2 5.9673 -0.1421
-23 3 3 1.7888 -0.1723
-23 3 4 9.0860 0.0149
-23 3 5 -3.4844 -0.1089
-23 3 6 2.9401 0.0975
-23 3 7 -3.4142 -0.0492
-23 3 8 -3.2288 0.1649
-23 3 9 1.7976 0.0046
-23 3 10 -4.9863 -0.0359
-23 3 11 3.3946 0.0851
-23 3 12 -5.2349 -0.0869
-23 3 13 0.8042 -0.1495
-23 3 14 -0.5345 0.0611
-23 3 15 -0.4724 -0.2536
-23 3 16 3.5303 0.0794
-23 3 17 -2.3991 0.0557
-23 3 18 1.5739 0.0776
-23 3 19 -5.6114 0.1626
-23 3 20 0.2412 0.0934
-23 3 21 -2.4913 -0.0609
-23 3 22 0.1395 0.1705
-23 3 23 2.3448 -0.1201
-23 5 1 -5.1538 -0.2461
-23 5 2 -3.0747 -0.1115
-23 5 3 -2.6897 -0.0357
-23 5 4 -0.2994 -0.2171
-23 5 5 5.9081 -0.0877
-23 5 6 5.3927 -0.0399
-23 5 7 7.0301 -0.2247
-23 5 8 6.0039 -0.0380
-23 5 9 0.9088 -0.0836
-23 5 10 3.1805 -0.0029
-23 5 11 -4.1056 0.0320
-23 5 12 1.7457 0.0497
-23 5 13 -6.9685 0.0523
-23 5 14 -0.9538 -0.0271
-23 5 15 -6.8500 -0.0437
-23 5 16 -0.3587 -0.0592
-23 5 17 -3.2641 0.0230
-23 5 18 3.4718 -0.0081
-23 5 19 0.4810 0.3376
-23 5 20 3.7536 0.0884
-23 5 21 0.8780 0.3300
-23 5 22 3.4160 -0.0688
-23 7 1 0.5332 -0.0365
-23 7 2 -1.8710 0.1300
-23 7 3 -0.2933 -0.2222
-23 7 4 -7.2420 -0.2791
-23 7 5 -2.5595 -0.0303
-23 7 6 -9.9502 -0.4210
-23 7 7 -1.3040 0.0313
-23 7 8 -4.9598 -0.1335
-23 7 9 0.8447 -0.1347
-23 7 10 2.2957 -0.0301
-23 7 11 3.0107 -0.0900
-23 7 12 5.1057 0.0715
-23 7 13 5.9097 0.0397
-23 7 14 4.2770 0.2417
-23 7 15 4.8008 0.1459
-23 7 16 0.2374 0.0967
-23 7 17 2.1918 0.1229
-23 7 18 -2.5364 -0.0957
-23 7 19 0.7799 -0.0508
-23 7 20 -1.6863 -0.2384
-23 7 21 -0.7226 0.0113
-23 7 22 -2.0937 -0.3350
-23 9 1 1.7462 -0.5208
-23 9 2 -1.4567 -0.5550
-23 9 3 0.3661 -0.0320
-23 9 4 3.5354 -0.0210
-23 9 5 -1.6755 0.0343
-23 9 6 7.2997 0.2357
-23 9 7 -3.4261 0.1038
-23 9 8 5.7499 -0.0250
-23 9 9 -2.4896 0.1697
-23 9 10 1.1986 0.0121
-23 9 11 -2.4747 -0.1443
-23 9 12 -2.4684 0.1678
-23 9 13 -2.3183 -0.1274
-23 9 14 -4.4313 -0.0154
-23 9 15 2.2659 0.0906
-23 9 16 -4.3497 -0.0756
-23 9 17 3.2843 -0.0785
-23 9 18 -3.5286 0.1977
-23 9 19 0.6666 -0.0936
-23 9 20 -2.6612 0.5125
-23 11 1 0.8928 0.8459
-23 11 2 2.0546 0.3817
-23 11 3 0.9332 0.6205
-23 11 4 -0.0725 0.4366
-23 11 5 0.6495 0.0691
-23 11 6 -3.7990 0.1790
-23 11 7 -0.3379 -0.0910
-23 11 8 -6.2429 0.1019
-23 11 9 -2.0888 0.0128
-23 11 10 -4.4593 0.1120
-23 11 11 -0.1865 0.1836
-23 11 12 -0.9696 -0.2698
-23 11 13 1.0850 -0.0137
-23 11 14 2.2824 -0.4064
-23 11 15 -2.4301 -0.2794
-23 11 16 5.3526 -0.1673
-23 11 17 -1.7525 -0.1749
-23 11 18 4.9533 -0.4190
-23 13 4 1.1025 -0.0530
-23 13 5 0.6135 0.1922
-23 13 6 3.3834 -0.2185
-23 13 7 1.1093 0.2731
-23 13 8 6.1739 -0.0391
-23 13 9 1.5767 -0.0156
-23 13 10 3.1395 -0.0782
-23 13 11 0.5210 0.0594
-23 13 12 -0.5886 -0.0027
-23 13 13 -0.0755 0.2082
-23 13 14 -1.2870 0.1925
-23 13 15 0.8362 0.1953
-23 13 16 -2.8928 0.1290
-22 0 2 3.8537 -1.6431
-22 0 4 8.0848 -0.7684
-22 0 6 4.7341 0.1723
-22 0 8 -2.8770 0.4372
-22 0 10 -7.2048 0.2013
-22 0 12 -2.7694 -0.1501
-22 0 14 7.4649 -0.2030
-22 0 16 8.3637 0.0332
-22 0 18 2.4862 0.1631
-22 0 20 5.0000 0.0544
-22 0 22 7.4005 0.0159
-22 0 24 2.6749 0.2678
-22 2 1 -6.2400 0.3125
-22 2 2 -0.2147 0.6426
-22 2 3 -3.1257 0.3477
-22 2 4 -0.6940 0.4654
-22 2 5 3.3565 0.0546
-22 2 6 -1.8764 0.0731
-22 2 7 3.8450 -0.0983
-22 2 8 0.0877 -0.2920
-22 2 9 1.6137 0.0338
-22 2 10 3.5326 -0.2363
-22 2 11 -1.0107 -0.0032
-22 2 12 1.9336 0.1751
-22 2 13 -4.6694 -0.0256
-22 2 14 -3.6115 0.1677
-22 2 15 -2.6476 0.0580
-22 2 16 -2.7645 -0.1919
-22 2 17 1.6793 0.0120
-22 2 18 0.9578 -0.2244
-22 2 19 0.6925 -0.0406
-22 2 20 -2.1330 -0.0131
-22 2 21 -1.0325 -0.0150
-22 2 22 -3.5493 -0.0137
-22 2 23 -0.8423 0.0348
-22 2 24 0.2191 -0.0881
-22 4 1 3.4496 0.1091
-22 4 2 -6.2665 -0.0098
-22 4 3 1.1728 0.2666
-22 4 4 -9.3693 0.0583
-22 4 5 -2.8688 0.3050
-22 4 6 -1.9124 -0.0073
-22 4 7 -3.2175 0.2600
-22 4 8 3.5941 0.0101
-22 4 9 -3.3608 -0.0865
-22 4 10 2.5325 0.0992
-22 4 11 -2.0243 -0.1897
-22 4 12 0.7229 -0.0655
-22 4 13 1.7547 0.0333
-22 4 14 -0.6216 -0.1299
-22 4 15 0.0543 0.0989
-22 4 16 -1.9942 -0.0528
-22 4 17 -2.4353 -0.0777
-22 4 18 -0.9717 -0.0644
-22 4 19 -0.6675 -0.1276
-22 4 20 1.6494 -0.0422
-22 4 21 -0.7622 0.2518
-22 4 22 0.5866 0.0004
-22 4 23 -1.6959 0.5696
-22 4 24 -1.5622 -0.1302
-22 6 1 5.3693 0.0109
-22 6 2 5.0468 0.2323
-22 6 3 3.9782 -0.1578
-22 6 4 6.8386 -0.0382
-22 6 5 0.0370 0.0006
-22 6 6 1.3464 -0.0334
-22 6 7 -3.7254 0.0616
-22 6 8 -2.0057 0.0884
-22 6 9 -2.3318 0.1001
-22 6 10 -2.2982 -0.0388
-22 6 11 1.4506 0.0023
-22 6 12 -1.5111 -0.1441
-22 6 13 3.4704 -0.1300
-22 6 14 0.7115 -0.0991
-22 6 15 4.6945 -0.1841
-22 6 16 -0.2878 0.0326
-22 6 17 2.2945 -0.2004
-22 6 18 -3.1458 0.0286
-22 6 19 -0.4754 -0.0837
-22 6 20 -3.1784 -0.0956
-22 6 21 0.8565 -0.0795
-22 6 22 -0.7005 0.0424
-22 6 23 1.3835 -0.2339
-22 8 1 -5.4479 -0.0265
-22 8 2 1.5096 -0.0481
-22 8 3 -5.7808 -0.3072
-22 8 4 1.0918 0.0596
-22 8 5 -1.3077 -0.2114
-22 8 6 0.7426 -0.1192
-22 8 7 3.7129 -0.0061
-22 8 8 -1.6549 -0.1915
-22 8 9 4.3116 -0.0320
-22 8 10 -2.0378 -0.0040
-22 8 11 1.3402 0.0285
-22 8 12 -1.8404 0.0275
-22 8 13 -1.3330 0.1072
-22 8 14 -2.5046 0.0770
-22 8 15 -1.4193 0.1613
-22 8 16 0.3578 0.0776
-22 8 17 1.6169 0.2149
-22 8 18 1.7489 -0.0380
-22 8 19 2.7996 -0.0997
-22 8 20 0.0046 0.0765
-22 8 21 0.5207 -0.5049
-22 8 22 -0.8306 0.1005
-22 10 1 -0.1844 0.0265
-22 10 2 -1.1976 -0.0892
-22 10 3 2.6654 0.0551
-22 10 4 -0.9560 -0.0772
-22 10 5 3.1696 -0.0618
-22 10 6 0.3241 0.0829
-22 10 7 2.1156 -0.2948
-22 10 8 2.0735 0.0517
-22 10 9 0.6485 -0.0683
-22 10 10 1.7062 -0.1152
-22 10 11 -0.7669 0.2386
-22 10 12 3.4722 0.0928
-22 10 13 -3.0714 0.0240
-22 10 14 4.9729 0.1437
-22 10 15 -5.0495 -0.1743
-22 10 16 0.8287 0.1010
-22 10 17 -4.6736 0.0945
-22 10 18 -0.5117 0.2957
-22 10 19 -3.0333 0.4000
-22 10 20 1.3498 0.0703
-22 10 21 -1.6852 0.5392
-22 12 1 0.2665 -0.5928
-22 12 2 -1.4682 -0.0202
-22 12 3 -0.2859 0.0134
-22 12 4 -2.1150 -0.1723
-22 12 5 -2.5139 0.1409
-22 12 6 -1.1334 0.0607
-22 12 7 -2.6482 0.1277
-22 12 8 0.4424 0.1444
-22 12 9 0.1280 0.1005
-22 12 10 1.4338 0.0564
-22 12 11 1.3813 -0.1069
-22 12 12 -1.9160 -0.0221
-22 12 13 2.9474 0.0782
-22 12 14 -4.6948 -0.0505
-22 12 15 4.4230 0.1296
-22 12 16 -1.7599 -0.1524
-22 12 17 1.5988 -0.5056
-22 12 18 0.1226 -0.2075
-22 12 19 -0.2331 -0.6862
-22 14 2 -0.4261 -0.0509
-22 14 3 -0.2367 -0.1280
-22 14 4 0.5007 0.0360
-22 14 5 3.3740 -0.5642
-22 14 6 -1.2345 -0.1371
-22 14 7 3.8160 0.1000
-22 14 8 -2.7503 -0.0596
-22 14 9 -0.7389 0.2089
-22 14 10 -1.8298 0.2159
-22 14 11 -2.0509 -0.1572
-22 14 12 1.0748 0.0487
-22 14 13 -1.1591 -0.3682
-22 14 14 3.0966 -0.1342
-22 14 15 -1.0343 -0.1345
-22 14 16 2.8635 -0.0041
-22 16 7 -5.1253 0.0654
-22 16 8 2.1695 -0.0859
-22 16 9 -1.1497 -0.3389
-22 16 10 0.9140 -0.1924
-22 16 11 1.4083 0.1690
-21 1 1 1.8645 -1.2859
-21 1 2 -4.6714 -0.2082
-21 1 3 1.4064 -0.8697
-21 1 4 -3.5118 -0.3157
-21 1 5 0.3216 -0.0719
-21 1 6 2.1290 -0.1826
-21 1 7 -1.4090 0.3917
-21 1 8 4.8111 -0.0213
-21 1 9 -1.9639 0.2535
-21 1 10 4.2300 0.0804
-21 1 11 3.0109 -0.1207
-21 1 12 0.6572 0.0062
-21 1 13 9.1969 -0.1412
-21 1 14 -5.2601 -0.0053
-21 1 15 8.0057 0.0694
-21 1 16 -6.3120 0.1357
-21 1 17 5.2670 0.1158
-21 1 18 -2.0710 0.1370
-21 1 19 3.4009 0.0402
-21 1 20 0.9547 -0.0065
-21 1 21 -3.4571 0.0639
-21 1 22 1.9432 -0.1061
-21 1 23 -5.2005 0.0936
-21 1 24 2.0385 -0.1345
-21 1 25 3.2252 0.0274
-21 3 1 6.5004 -0.0983
-21 3 2 6.2177 0.1522
-21 3 3 0.2342 0.0634
-21 3 4 4.4033 -0.0683
-21 3 5 -7.4718 0.1258
-21 3 6 -2.3762 -0.1424
-21 3 7 -5.2354 -0.0996
-21 3 8 -4.1641 0.0728
-21 3 9 2.5917 -0.1077
-21 3 10 -2.9802 0.1345
-21 3 11 6.7315 0.1323
-21 3 12 1.6565 0.0985
-21 3 13 4.6847 0.1104
-21 3 14 9.1953 0.1157
-21 3 15 -0.8132 -0.0271
-21 3 16 7.8128 0.1507
-21 3 17 -4.8944 -0.0564
-21 3 18 0.1055 0.1177
-21 3 19 -1.7202 -0.0897
-21 3 20 -3.1531 -0.0231
-21 3 21 6.7351 -0.0806
-21 3 22 -3.4382 -0.0058
-21 3 23 7.9838 0.0729
-21 3 24 -2.7241 0.2281
-21 3 25 1.1222 0.1147
-21 5 1 -9.9865 0.1252
-21 5 2 0.2431 0.0978
-21 5 3 -1.0964 0.2798
-21 5 4 2.1554 0.2078
-21 5 5 9.7000 -0.0266
-21 5 6 1.1280 0.3347
-21 5 7 7.9782 -0.0393
-21 5 8 -4.1904 0.0254
-21 5 9 -1.7159 0.1512
-21 5 10 -7.2614 -0.1850
-21 5 11 -11.1898 0.0617
-21 5 12 -7.4041 -0.0684
-21 5 13 -11.9020 -0.0561
-21 5 14 -5.6585 0.0706
-21 5 15 -0.9263 0.0038
-21 5 16 0.6012 0.0157
-21 5 17 8.2577 0.1129
-21 5 18 4.6107 -0.0782
-21 5 19 5.9490 0.0384
-21 5 20 3.4456 0.0644
-21 5 21 -1.3673 -0.1838
-21 5 22 2.0192 0.1592
-21 5 23 -3.2638 -0.2000
-21 5 24 0.5248 -0.0743
-21 5 25 0.0609 0.0423
-21 7 1 3.1116 0.0766
-21 7 2 -1.1051 0.0595
-21 7 3 2.1212 -0.1940
-21 7 4 -4.9423 0.1583
-21 7 5 -1.1595 -0.0614
-21 7 6 -2.8915 0.0356
-21 7 7 -0.1306 0.1641
-21 7 8 4.3930 0.0144
-21 7 9 2.2715 0.0899
-21 7 10 9.9480 0.0909
-21 7 11 6.2947 -0.0833
-21 7 12 9.1992 0.1252
-21 7 13 6.8266 -0.1552
-21 7 14 2.8364 -0.0722
-21 7 15 0.0283 -0.0164
-21 7 16 -3.6189 -0.1775
-21 7 17 -4.6705 0.0986
-21 7 18 -3.7126 0.0037
-21 7 19 -4.0038 0.1237
-21 7 20 -1.4312 -0.0138
-21 7 21 -1.2286 0.1890
-21 7 22 -1.2637 -0.1680
-21 7 23 -0.0996 0.0082
-21 7 24 -1.3307 -0.0987
-21 9 1 1.6495 0.1714
-21 9 2 -2.3941 -0.1257
-21 9 3 -3.0715 0.2518
-21 9 4 2.0842 -0.0276
-21 9 5 -5.1121 -0.0186
-21 9 6 3.6788 0.0145
-21 9 7 -5.2999 -0.2187
-21 9 8 0.6093 -0.0279
-21 9 9 -3.2728 -0.2135
-21 9 10 -4.0878 -0.0409
-21 9 11 -3.2160 0.0116
-21 9 12 -5.3978 -0.0872
-21 9 13 -2.3304 0.3063
-21 9 14 -2.0580 -0.0708
-21 9 15 -0.1505 -0.0261
-21 9 16 1.8045 0.0314
-21 9 17 -1.5855 -0.3360
-21 9 18 2.4432 0.0528
-21 9 19 -1.6628 0.0924
-21 9 20 1.5040 -0.0064
-21 9 21 -0.1589 0.3712
-21 9 22 1.3473 -0.0792
-21 9 23 0.3071 0.3687
-21 11 1 1.1697 0.1713
-21 11 2 1.5761 0.0213
-21 11 3 2.9853 -0.0083
-21 11 4 -0.9971 -0.0346
-21 11 5 2.0053 -0.0352
-21 11 6 -4.6892 -0.1820
-21 11 7 0.3368 -0.0235
-21 11 8 -5.2925 -0.1215
-21 11 9 0.9915 -0.0721
-21 11 10 -1.7709 -0.0503
-21 11 11 4.7726 -0.1127
-21 11 12 1.3354 -0.1730
-21 11 13 4.0176 -0.1664
-21 11 14 2.8786 0.0192
-21 11 15 0.2924 0.0827
-21 11 16 2.1353 0.1848
-21 11 17 0.7449 0.1320
-21 11 18 -2.0707 -0.0232
-21 11 19 0.7088 -0.3207
-21 11 20 -3.9083 0.1175
-21 11 21 -0.3472 -0.3495
-21 13 1 -1.8572 -0.1859
-21 13 2 0.3786 0.1452
-21 13 3 -1.3366 -0.0501
-21 13 4 0.0315 -0.0020
-21 13 5 2.2272 0.1881
-21 13 6 3.7530 -0.2143
-21 13 7 3.7143 0.0068
-21 13 8 5.7772 -0.0032
-21 13 9 0.5873 -0.0711
-21 13 10 2.3485 0.0720
-21 13 11 -4.6901 -0.0020
-21 13 12 -0.9913 0.1646
-21 13 13 -5.3926 -0.0660
-21 13 14 -3.9049 -0.0447
-21 13 15 -1.5540 0.0620
-21 13 16 -4.7112 -0.4076
-21 13 17 1.6313 0.4528
-21 13 18 0.5190 -0.3348
-21 13 19 2.0529 0.3936
-21 15 1 0.5203 -0.3383
-21 15 2 0.5809 -0.4557
-21 15 3 0.1726 -0.1884
-21 15 4 2.8561 -0.4638
-21 15 5 -2.8975 -0.1494
-21 15 6 1.0601 0.3697
-21 15 7 -3.1489 -0.0348
-21 15 8 -1.0981 0.2353
-21 15 9 -0.4944 0.1763
-21 15 10 0.4385 -0.0415
-21 15 11 1.8223 0.1320
-21 15 12 1.6252 -0.1108
-21 15 13 2.6332 0.0137
-21 15 14 2.2099 -0.1042
-21 15 15 1.2734 -0.3925
-21 15 16 2.6289 0.1100
-21 17 6 -1.7619 0.0771
-21 17 7 2.0399 0.1381
-21 17 8 -0.7679 -0.2141
-21 17 9 0.7644 0.0092
-21 17 10 -0.6963 -0.0352
-21 17 11 0.3557 -0.0377
-21 17 12 0.0998 0.1717
-20 0 2 7.3155 1.2952
-20 0 4 2.3728 0.6592
-20 0 6 -3.9148 -0.1652
-20 0 8 -4.9806 -0.3388
-20 0 10 -3.2363 0.0583
-20 0 12 -0.3401 0.1758
-20 0 14 0.7712 -0.0789
-20 0 16 -1.9663 -0.1426
-20 0 18 0.8400 0.0939
-20 0 20 8.5646 0.1665
-20 0 22 5.4143 0.0014
-20 0 24 -3.5421 -0.0119
-20 0 26 -1.0803 0.2644
-20 2 1 -4.9717 -0.0727
-20 2 2 -0.0205 -0.6416
-20 2 3 5.1547 -0.3199
-20 2 4 1.6925 -0.3841
-20 2 5 12.0960 -0.2871
-20 2 6 -0.0827 0.0249
-20 2 7 8.5332 -0.0557
-20 2 8 -3.7125 0.0811
-20 2 9 -0.1960 0.1074
-20 2 10 -5.0584 -0.1481
-20 2 11 -11.0210 -0.0247
-20 2 12 -2.1581 -0.2430
-20 2 13 -14.9679 -0.1536
-20 2 14 2.9155 -0.1361
-20 2 15 -6.7929 -0.0370
-20 2 16 3.8034 -0.0045
-20 2 17 1.2508 0.1089
-20 2 18 -4.4842 0.0074
-20 2 19 2.8491 0.0842
-20 2 20 -13.1089 -0.0852
-20 2 21 1.7917 -0.0707
-20 2 22 -8.7648 -0.1058
-20 2 23 -2.1215 -0.1011
-20 2 24 0.9557 0.0807
-20 2 25 -6.3774 0.1040
-20 2 26 0.8858 0.1217
-20 4 1 2.4555 0.0977
-20 4 2 -9.7241 -0.0833
-20 4 3 -2.6433 -0.1299
-20 4 4 -8.3592 0.1044
-20 4 5 -5.1747 -0.3107
-20 4 6 3.1797 -0.1464
-20 4 7 -1.7862 -0.2093
-20 4 8 13.5235 -0.1422
-20 4 9 3.2648 -0.0573
-20 4 10 15.5939 0.0950
-20 4 11 8.9602 0.1087
-20 4 12 4.8262 0.1165
-20 4 13 7.9172 0.1249
-20 4 14 -9.0648 -0.0225
-20 4 15 -1.5121 0.0160
-20 4 16 -8.0949 -0.1164
-20 4 17 -7.0716 0.0235
-20 4 18 4.7845 -0.0638
-20 4 19 -6.0918 0.1377
-20 4 20 12.4072 0.0644
-20 4 21 -2.3487 0.2596
-20 4 22 7.8224 0.0421
-20 4 23 2.9825 0.2993
-20 4 24 -0.5325 -0.1626
-20 4 25 5.5078 0.2453
-20 4 26 -2.6483 -0.1650
-20 6 1 -0.3775 -0.2740
-20 6 2 6.3125 0.0971
-20 6 3 -3.4456 -0.1053
-20 6 4 6.7844 -0.0262
-20 6 5 -6.3056 0.2501
-20 6 6 -0.7479 0.0515
-20 6 7 -7.3044 0.1355
-20 6 8 -8.3402 0.0748
-20 6 9 -4.9298 -0.0571
-20 6 10 -11.8851 -0.0670
-20 6 11 -1.3716 -0.0425
-20 6 12 -4.3371 -0.0061
-20 6 13 2.6431 0.0667
-20 6 14 6.7060 0.1665
-20 6 15 4.6589 -0.0084
-20 6 16 6.2290 0.1006
-20 6 17 3.1792 -0.1234
-20 6 18 -0.2735 -0.1839
-20 6 19 1.8600 -0.0150
-20 6 20 -2.6711 -0.2469
-20 6 21 0.2482 0.0409
-20 6 22 0.4550 0.0839
-20 6 23 -0.8078 -0.1084
-20 6 24 4.4079 0.3886
-20 6 25 0.6216 -0.2405
-20 8 1 2.3778 0.0427
-20 8 2 2.3944 -0.1394
-20 8 3 3.4891 0.2559
-20 8 4 0.0081 -0.0116
-20 8 5 4.9876 0.2487
-20 8 6 -1.2247 0.2216
-20 8 7 6.1449 0.1045
-20 8 8 -1.2592 0.2924
-20 8 9 5.8024 0.0399
-20 8 10 1.9816 0.0657
-20 8 11 2.8415 0.0109
-20 8 12 2.5421 -0.1761
-20 8 13 -0.6150 -0.0217
-20 8 14 1.2834 -0.0375
-20 8 15 -0.4305 0.0811
-20 8 16 1.8427 0.1060
-20 8 17 1.4276 0.0157
-20 8 18 0.3232 0.1372
-20 8 19 1.0557 -0.3045
-20 8 20 -1.6814 0.0943
-20 8 21 -0.0949 -0.3464
-20 8 22 -3.6577 -0.2537
-20 8 23 -1.8387 -0.1841
-20 8 24 -4.0174 -0.4191
-20 10 1 -2.6310 0.1217
-20 10 2 -2.9808 0.0866
-20 10 3 1.6967 0.1242
-20 10 4 0.1959 0.0109
-20 10 5 4.0252 -0.0003
-20 10 6 2.9252 -0.0067
-20 10 7 1.5467 -0.0234
-20 10 8 2.5430 -0.0673
-20 10 9 -4.4856 0.1014
-20 10 10 -0.3501 0.1196
-20 10 11 -7.9115 0.1009
-20 10 12 -0.5168 0.2388
-20 10 13 -6.1377 -0.0822
-20 10 14 -1.1437 -0.1608
-20 10 15 -1.1316 -0.0410
-20 10 16 -2.5523 -0.1704
-20 10 17 2.8771 0.1529
-20 10 18 -0.6874 0.1865
-20 10 19 1.7597 0.1121
-20 10 20 0.2086 0.1861
-20 10 21 -1.4514 -0.0893
-20 10 22 0.8056 0.1982
-20 10 23 -1.6399 -0.1931
-20 12 1 0.9267 0.0419
-20 12 2 -0.7882 0.1193
-20 12 3 -3.4395 0.0992
-20 12 4 -3.8814 0.0539
-20 12 5 -7.3038 -0.0431
-20 12 6 -2.5027 -0.0623
-20 12 7 -5.0611 -0.0030
-20 12 8 2.6132 -0.2002
-20 12 9 1.3231 0.0411
-20 12 10 5.0517 -0.0588
-20 12 11 6.1836 -0.0803
-20 12 12 0.4097 0.1624
-20 12 13 7.6045 0.0391
-20 12 14 -3.8399 0.1948
-20 12 15 1.9252 -0.0104
-20 12 16 -2.9192 -0.0668
-20 12 17 -5.7921 -0.0891
-20 12 18 0.4906 -0.1743
-20 12 19 -3.8148 0.2879
-20 12 20 3.4892 0.0531
-20 12 21 2.7129 0.5394
-20 12 22 2.2422 0.1453
-20 14 1 -1.2185 0.0870
-20 14 2 1.5287 -0.0059
-20 14 3 -0.1021 -0.2931
-20 14 4 4.1335 0.0257
-20 14 5 1.9871 -0.1531
-20 14 6 0.5783 -0.0540
-20 14 7 0.0520 0.1709
-20 14 8 -4.1693 0.0392
-20 14 9 -2.8839 -0.1546
-20 14 10 -4.6513 -0.1167
-20 14 11 -3.2069 -0.1462
-20 14 12 -0.3871 -0.3398
-20 14 13 -3.9361 0.0695
-20 14 14 4.4970 0.0873
-20 14 15 -2.0396 0.1180
-20 14 16 4.4950 0.5064
-20 14 17 2.6823 -0.0137
-20 14 18 -1.6712 0.0975
-20 14 19 3.1530 -0.4754
-20 16 1 1.3090 -0.3463
-20 16 2 -0.0615 -0.0655
-20 16 3 1.8182 -0.2953
-20 16 4 -2.9382 -0.1498
-20 16 5 2.4104 -0.0136
-20 16 6 -1.4862 -0.1234
-20 16 7 4.3303 -0.2117
-20 16 8 -0.0466 0.0423
-20 16 9 4.5050 0.0759
-20 16 10 -0.6757 0.0422
-20 16 11 1.5571 0.1712
-20 16 12 -1.0025 0.0875
-20 16 13 0.4845 -0.1661
-20 16 14 -1.5482 -0.1955
-20 16 15 1.8812 -0.3700
-20 16 16 -1.5074 -0.4337
-20 16 17 2.4843 -0.2002
-20 18 4 0.4458 0.0262
-20 18 5 -2.0180 0.1243
-20 18 6 0.7755 0.0241
-20 18 7 -2.7770 -0.1350
-20 18 8 2.1940 -0.0478
-20 18 9 -1.0145 -0.0993
-20 18 10 2.7352 0.0823
-20 18 11 1.2988 -0.0280
-20 18 12 0.1766 0.0638
-19 1 1 0.8165 1.3387
-19 1 2 -7.1509 0.2060
-19 1 3 -4.3590 1.0658
-19 1 4 -3.4535 0.3602
-19 1 5 -3.4017 0.1742
-19 1 6 2.3847 0.2178
-19 1 7 3.2949 -0.2386
-19 1 8 5.6051 -0.0937
-19 1 9 7.9835 -0.0210
-19 1 10 5.9952 -0.0103
-19 1 11 7.2814 0.1167
-19 1 12 1.9029 0.1937
-19 1 13 3.0438 -0.0353
-19 1 14 -2.0740 0.0731
-19 1 15 1.8473 -0.0591
-19 1 16 -0.7579 -0.0940
-19 1 17 5.1372 0.1220
-19 1 18 1.6164 -0.0900
-19 1 19 4.7590 0.1531
-19 1 20 2.7499 -0.0220
-19 1 21 -1.2422 -0.0798
-19 1 22 4.5735 -0.0485
-19 1 23 -1.2313 -0.2593
-19 1 24 4.7118 -0.0770
-19 1 25 6.4191 -0.0373
-19 1 26 1.4654 0.1925
-19 1 27 5.3104 0.2254
-19 3 1 3.3101 -0.2191
-19 3 2 10.7209 -0.0730
-19 3 3 -5.4700 -0.1234
-19 3 4 5.9195 -0.1298
-19 3 5 -12.1263 0.1093
-19 3 6 -2.4294 0.0731
-19 3 7 -11.4507 0.1074
-19 3 8 -7.3622 0.2274
-19 3 9 -3.0827 -0.0347
-19 3 10 -7.6386 0.0308
-19 3 11 8.3958 -0.1380
-19 3 12 0.4308 -0.1489
-19 3 13 8.9212 -0.0917
-19 3 14 7.8665 -0.0293
-19 3 15 -5.2026 0.0156
-19 3 16 5.8579 0.1413
-19 3 17 -16.0051 0.0127
-19 3 18 0.8681 0.1284
-19 3 19 -12.4505 -0.0767
-19 3 20 -4.1864 -0.0301
-19 3 21 -2.0149 -0.0327
-19 3 22 -9.1468 -0.0942
-19 3 23 2.8599 0.1453
-19 3 24 -8.2669 -0.0794
-19 3 25 -0.9040 0.1222
-19 3 26 -1.1369 -0.2667
-19 3 27 -2.0717 0.0056
-19 5 1 -4.4304 0.0733
-19 5 2 1.0345 -0.1659
-19 5 3 7.8335 -0.0604
-19 5 4 -1.1705 -0.2541
-19 5 5 15.7554 -0.3066
-19 5 6 -3.0669 -0.1719
-19 5 7 12.2338 -0.1950
-19 5 8 -3.7529 -0.1791
-19 5 9 -0.6025 -0.0096
-19 5 10 -2.6471 -0.0725
-19 5 11 -15.4460 -0.0065
-19 5 12 -3.5904 0.0230
-19 5 13 -12.5731 -0.0518
-19 5 14 -4.6937 0.0278
-19 5 15 7.3074 -0.0757
-19 5 16 -4.3934 -0.0060
-19 5 17 17.3480 -0.0834
-19 5 18 -2.5008 -0.0261
-19 5 19 10.2215 -0.0170
-19 5 20 2.6198 0.0819
-19 5 21 -1.7336 0.0859
-19 5 22 5.4137 0.1960
-19 5 23 -7.6776 0.0642
-19 5 24 2.8855 0.1417
-19 5 25 -4.6563 -0.1329
-19 5 26 -1.5634 0.0467
-19 7 1 2.1446 -0.0348
-19 7 2 -8.6551 -0.1926
-19 7 3 -0.1101 -0.2035
-19 7 4 -3.4359 -0.1315
-19 7 5 -3.4789 -0.0967
-19 7 6 3.7452 -0.1488
-19 7 7 -4.4477 -0.0336
-19 7 8 7.6782 -0.0344
-19 7 9 -2.0830 -0.1157
-19 7 10 5.8900 0.1309
-19 7 11 4.7932 -0.0344
-19 7 12 -0.0846 0.0687
-19 7 13 4.2599 0.1297
-19 7 14 -5.3361 -0.1338
-19 7 15 -4.1629 0.1573
-19 7 16 -4.1693 -0.0386
-19 7 17 -6.1428 -0.0070
-19 7 18 -1.0836 0.1668
-19 7 19 -0.2981 -0.0841
-19 7 20 -0.8153 0.0837
-19 7 21 6.6101 0.0211
-19 7 22 0.7848 -0.0200
-19 7 23 6.7169 0.1066
-19 7 24 1.3372 0.0464
-19 7 25 0.7987 0.3016
-19 9 1 -1.9751 -0.2034
-19 9 2 2.1765 0.0174
-19 9 3 -7.2016 -0.0484
-19 9 4 1.6427 0.1310
-19 9 5 -7.0664 0.1534
-19 9 6 1.9192 0.0785
-19 9 7 -2.2882 0.2194
-19 9 8 2.7717 0.0114
-19 9 9 3.1430 0.0576
-19 9 10 1.9865 -0.0877
-19 9 11 2.6953 -0.0025
-19 9 12 1.5423 -0.0112
-19 9 13 0.7174 0.0255
-19 9 14 2.2889 0.1456
-19 9 15 -0.6073 -0.1187
-19 9 16 1.8503 0.0452
-19 9 17 -2.0320 0.0355
-19 9 18 1.7615 -0.1124
-19 9 19 -2.9086 0.1901
-19 9 20 1.4674 -0.0373
-19 9 21 -5.0265 -0.0123
-19 9 22 -0.6697 -0.0649
-19 9 23 -2.6836 0.1185
-19 9 24 -0.5069 -0.3641
-19 9 25 2.2050 0.2927
-19 11 1 3.3559 -0.0559
-19 11 2 5.1504 0.2032
-19 11 3 6.1771 0.0704
-19 11 4 2.1215 0.1100
-19 11 5 3.8381 0.1173
-19 11 6 -4.3962 -0.0248
-19 11 7 0.0817 0.0260
-19 11 8 -8.3182 0.0154
-19 11 9 -0.1101 0.0623
-19 11 10 -5.5977 0.0698
-19 11 11 3.3501 0.0332
-19 11 12 0.6064 0.0174
-19 11 13 4.1431 -0.1400
-19 11 14 5.9182 0.0498
-19 11 15 2.4233 -0.0577
-19 11 16 4.8157 -0.0540
-19 11 17 -0.1900 -0.0740
-19 11 18 -2.3504 -0.1950
-19 11 19 -0.9727 -0.1296
-19 11 20 -5.5650 -0.1865
-19 11 21 3.0660 -0.0188
-19 11 22 -3.0769 -0.0682
-19 11 23 4.0924 -0.3197
-19 13 1 -3.3047 0.0690
-19 13 2 -3.4130 0.2246
-19 13 3 -0.8385 0.0322
-19 13 4 -1.5145 -0.0523
-19 13 5 4.8831 -0.1702
-19 13 6 3.5262 0.0210
-19 13 7 5.9167 -0.2426
-19 13 8 4.4025 0.1570
-19 13 9 -0.1203 0.0668
-19 13 10 1.0717 -0.0720
-19 13 11 -7.6260 0.1617
-19 13 12 -2.3529 -0.1323
-19 13 13 -8.4700 0.0080
-19 13 14 -6.3331 -0.1426
-19 13 15 -1.6762 0.0366
-19 13 16 -5.8549 -0.0004
-19 13 17 5.8187 0.2210
-19 13 18 0.2243 0.2075
-19 13 19 4.7122 0.1565
-19 13 20 2.7479 0.1072
-19 13 21 -1.8379 -0.1306
-19 13 22 1.6262 -0.1177
-19 15 1 2.6312 0.0740
-19 15 2 -1.3726 -0.3021
-19 15 3 0.9844 0.0779
-19 15 4 -1.8109 0.0846
-19 15 5 -3.2792 -0.0206
-19 15 6 -3.9923 0.2610
-19 15 7 -2.7257 0.0823
-19 15 8 -2.3703 -0.1677
-19 15 9 1.4101 -0.0273
-19 15 10 1.6293 -0.0374
-19 15 11 4.7127 -0.1921
-19 15 12 2.4123 0.0984
-19 15 13 4.9773 0.0563
-19 15 14 2.0117 0.0387
-19 15 15 -0.6629 0.0953
-19 15 16 2.2704 -0.0165
-19 15 17 -8.0906 -0.1341
-19 15 18 2.5634 -0.1107
-19 15 19 -6.6616 0.1022
-19 15 20 2.3823 0.0583
-19 17 1 -1.6004 0.1404
-19 17 2 2.2848 -0.2765
-19 17 3 -2.4267 0.0612
-19 17 4 3.1422 0.0569
-19 17 5 -2.2601 0.2113
-19 17 6 2.9162 -0.1002
-19 17 7 -3.6177 0.1203
-19 17 8 0.1774 0.0198
-19 17 9 -3.5282 -0.1205
-19 17 10 -2.4672 0.0391
-19 17 11 -0.4362 0.0752
-19 17 12 -1.7497 -0.0624
-19 17 13 1.4322 0.1497
-19 17 14 1.0262 -0.0919
-19 17 15 3.2294 0.1458
-19 17 16 2.3579 0.0273
-19 17 17 7.1323 0.0582
-19 19 3 0.5073 -0.1593
-19 19 4 -1.0375 0.0338
-19 19 5 1.9697 0.0124
-19 19 6 -0.0183 -0.1225
-19 19 7 3.2772 0.0741
-19 19 8 2.2534 0.0531
-19 19 9 1.1662 0.1028
-19 19 10 3.0128 0.0821
-19 19 11 -3.0461 -0.0312
-19 19 12 2.3192 0.0812
-18 0 2 8.8323 -1.6833
-18 0 4 -4.2872 -0.7234
-18 0 6 -13.3199 0.0026
-18 0 8 -8.8796 0.2519
-18 0 10 1.1870 0.2704
-18 0 12 4.1524 0.1978
-18 0 14 -2.7755 -0.0228
-18 0 16 -6.0306 -0.1765
-18 0 18 0.5912 -0.0356
-18 0 20 6.9176 0.1684
-18 0 22 2.4607 0.0964
-18 0 24 -5.4252 -0.1081
-18 0 26 -1.8664 0.0422
-18 2 1 1.5998 0.0697
-18 2 2 -0.0073 0.8619
-18 2 3 12.3961 0.3927
-18 2 4 5.5582 0.3475
-18 2 5 11.3320 0.2902
-18 2 6 6.7872 -0.0895
-18 2 7 1.1701 -0.0674
-18 2 8 -0.3411 -0.1422
-18 2 9 -9.0229 -0.0277
-18 2 10 -7.1954 -0.0686
-18 2 11 -12.5576 0.1502
-18 2 12 -1.6925 -0.0632
-18 2 13 -3.9480 0.0886
-18 2 14 9.8964 -0.0216
-18 2 15 6.2813 -0.0459
-18 2 16 9.7659 0.0252
-18 2 17 7.3250 -0.0961
-18 2 18 -0.0626 -0.0065
-18 2 19 4.9869 -0.0057
-18 2 20 -6.4946 -0.1443
-18 2 21 3.5536 0.0857
-18 2 22 -2.6333 -0.1943
-18 2 23 1.0167 0.1517
-18 2 24 5.4585 -0.0079
-18 2 25 -0.3893 0.2843
-18 2 26 3.6999 0.0613
-18 2 27 2.1644 0.2776
-18 4 1 -0.1024 0.1310
-18 4 2 -13.2573 0.2687
-18 4 3 -5.2600 0.0383
-18 4 4 -7.4508 0.1745
-18 4 5 -4.5067 0.0755
-18 4 6 3.4656 0.1362
-18 4 7 1.1010 0.2304
-18 4 8 14.3313 0.1187
-18 4 9 7.1847 0.1322
-18 4 10 14.6777 -0.0510
-18 4 11 9.5264 -0.0907
-18 4 12 -4.4947 -0.1451
-18 4 13 4.1114 -0.1701
-18 4 14 -21.9138 -0.0196
-18 4 15 -1.2945 0.0128
-18 4 16 -15.6309 0.1156
-18 4 17 -2.9980 0.2100
-18 4 18 -0.0227 0.0123
-18 4 19 -4.1707 0.0785
-18 4 20 8.4970 -0.1690
-18 4 21 -2.7608 -0.1068
-18 4 22 6.4768 -0.1631
-18 4 23 0.6150 -0.0161
-18 4 24 -2.1652 0.0557
-18 4 25 2.6276 0.1154
-18 4 26 -3.7400 0.3791
-18 4 27 0.8787 0.0603
-18 6 1 -1.8789 -0.0748
-18 6 2 12.1843 0.0039
-18 6 3 -6.9616 0.0412
-18 6 4 7.4959 -0.1068
-18 6 5 -7.6732 0.0843
-18 6 6 -1.3577 -0.1094
-18 6 7 -3.7245 -0.0338
-18 6 8 -10.0902 -0.0685
-18 6 9 1.5214 -0.0880
-18 6 10 -11.0224 0.0125
-18 6 11 4.5856 -0.0431
-18 6 12 4.4872 0.1273
-18 6 13 3.4873 0.0556
-18 6 14 17.7152 0.0316
-18 6 15 -0.9679 0.0102
-18 6 16 11.3469 -0.1746
-18 6 17 -0.8909 -0.1050
-18 6 18 -2.0297 -0.1147
-18 6 19 1.5938 -0.0481
-18 6 20 -9.3472 0.1748
-18 6 21 0.7935 0.0512
-18 6 22 -6.3264 0.2576
-18 6 23 1.3101 -0.0292
-18 6 24 1.4731 -0.0564
-18 6 25 1.0739 -0.1748
-18 6 26 2.1273 -0.3761
-18 8 1 3.2939 -0.0477
-18 8 2 0.3495 -0.1060
-18 8 3 6.7259 -0.1499
-18 8 4 -3.5601 -0.1634
-18 8 5 5.4591 -0.2885
-18 8 6 -6.7888 -0.0985
-18 8 7 1.1104 -0.1825
-18 8 8 -4.5257 -0.0765
-18 8 9 -2.9676 0.0783
-18 8 10 2.9065 -0.0949
-18 8 11 -6.1709 0.0482
-18 8 12 3.8460 -0.0477
-18 8 13 -5.3555 -0.0701
-18 8 14 0.0547 0.0769
-18 8 15 -0.8333 0.0300
-18 8 16 -0.4909 0.0743
-18 8 17 0.3390 0.0783
-18 8 18 2.3169 0.0677
-18 8 19 0.8134 -0.0215
-18 8 20 4.0292 -0.0399
-18 8 21 1.8283 -0.0896
-18 8 22 -0.4838 -0.1964
-18 8 23 -1.6015 -0.2002
-18 8 24 -3.1614 0.0294
-18 8 25 -2.9042 -0.3917
-18 8 26 1.1513 0.1759
-18 10 1 -3.4276 -0.0648
-18 10 2 -5.6743 -0.1200
-18 10 3 1.2315 -0.0329
-18 10 4 -0.0863 0.1561
-18 10 5 5.2724 0.0079
-18 10 6 4.5457 0.1032
-18 10 7 3.0422 -0.0152
-18 10 8 3.2441 -0.1450
-18 10 9 -3.9327 -0.0711
-18 10 10 -3.2873 -0.0572
-18 10 11 -6.3118 0.0235
-18 10 12 -6.8757 0.0091
-18 10 13 -2.6788 0.0904
-18 10 14 -5.2465 -0.1352
-18 10 15 2.0600 0.0077
-18 10 16 -1.3930 -0.0176
-18 10 17 3.7721 -0.0539
-18 10 18 -1.5730 0.0200
-18 10 19 -0.4634 0.0663
-18 10 20 -4.0691 0.0669
-18 10 21 -4.7111 0.0421
-18 10 22 -1.1534 0.2990
-18 10 23 -3.8706 -0.1509
-18 10 24 -0.5619 -0.0034
-18 10 25 -2.2401 0.0879
-18 12 1 2.4982 0.0782
-18 12 2 -1.5136 -0.0422
-18 12 3 -4.1136 0.0341
-18 12 4 -3.5595 0.0730
-18 12 5 -7.9241 0.0039
-18 12 6 -0.1268 0.0262
-18 12 7 -2.2361 0.1035
-18 12 8 5.7570 0.1086
-18 12 9 7.9001 0.0807
-18 12 10 7.8273 0.1791
-18 12 11 12.4686 -0.0201
-18 12 12 3.7465 0.0489
-18 12 13 8.2882 0.0409
-18 12 14 -1.7090 -0.0086
-18 12 15 -1.4535 0.0017
-18 12 16 -2.5467 -0.0679
-18 12 17 -6.3280 -0.0456
-18 12 18 4.1161 -0.0807
-18 12 19 -1.6910 -0.0143
-18 12 20 9.0484 -0.0526
-18 12 21 2.6933 0.3476
-18 12 22 4.5664 0.0056
-18 12 23 3.2419 0.9235
-18 14 1 -1.4421 0.2083
-18 14 2 4.9544 0.0165
-18 14 3 0.9859 -0.0181
-18 14 4 5.7525 -0.1598
-18 14 5 3.7148 0.1695
-18 14 6 0.0687 -0.0975
-18 14 7 0.1489 0.1116
-18 14 8 -5.2215 0.1498
-18 14 9 -5.7040 -0.1215
-18 14 10 -5.6427 0.0148
-18 14 11 -8.2827 0.0407
-18 14 12 -1.2359 -0.1187
-18 14 13 -7.0725 0.0036
-18 14 14 4.8503 0.0588
-18 14 15 -1.8813 -0.0616
-18 14 16 4.8243 0.1361
-18 14 17 2.3055 -0.0203
-18 14 18 -2.5645 -0.0422
-18 14 19 2.1333 -0.2840
-18 14 20 -4.2211 -0.2658
-18 14 21 1.8818 -0.8827
-18 14 22 1.4034 -0.4103
-18 16 1 -0.5929 -0.2550
-18 16 2 0.0725 -0.0559
-18 16 3 -0.2355 -0.0329
-18 16 4 -0.9303 -0.3072
-18 16 5 -1.7256 -0.0897
-18 16 6 2.0892 0.0118
-18 16 7 -0.4703 -0.2233
-18 16 8 2.6652 0.0550
-18 16 9 2.3262 0.0420
-18 16 10 0.7782 -0.0615
-18 16 11 3.1624 0.0054
-18 16 12 -0.4682 0.1054
-18 16 13 2.3549 -0.0967
-18 16 14 -3.9761 0.0403
-18 16 15 1.0146 -0.1373
-18 16 16 -6.7867 0.0161
-18 16 17 -0.6410 -0.1606
-18 16 18 -3.8410 0.3315
-18 16 19 -2.4294 0.1532
-18 16 20 -2.5991 0.4387
-18 18 1 0.8798 -0.3434
-18 18 2 -2.2767 0.1031
-18 18 3 0.7240 0.0707
-18 18 4 -0.7885 0.2803
-18 18 5 0.9581 -0.0396
-18 18 6 -0.9418 -0.0220
-18 18 7 0.0628 0.0790
-18 18 8 0.0562 -0.2097
-18 18 9 -1.9885 0.0053
-18 18 10 1.6698 0.0034
-18 18 11 -3.2121 -0.1780
-18 18 12 1.3393 0.0823
-18 18 13 -1.0200 0.0199
-18 18 14 2.9650 0.2072
-18 18 15 1.8788 0.5555
-18 18 16 6.2592 0.1353
-18 18 17 2.0775 0.8838
-18 20 3 0.2909 0.0170
-18 20 4 -0.8221 0.1938
-18 20 5 -0.7113 -0.0327
-18 20 6 -2.3792 0.1864
-18 20 7 0.2650 0.0400
-18 20 8 -2.6148 0.0695
-18 20 9 3.0858 0.0299
-18 20 10 -1.7032 -0.0288
-18 20 11 5.4369 0.0919
-18 20 12 -1.0980 -0.1251
-17 1 1 -7.2104 -1.8475
-17 1 2 -7.9525 -0.4245
-17 1 3 -11.3854 -1.3486
-17 1 4 0.9892 -0.2695
-17 1 5 -1.3342 -0.3854
-17 1 6 7.4556 -0.0558
-17 1 7 12.2034 0.3184
-17 1 8 7.7220 -0.0876
-17 1 9 14.0973 0.4178
-17 1 10 1.4352 0.0203
-17 1 11 1.1225 0.1138
-17 1 12 -6.6314 0.0486
-17 1 13 -11.2850 -0.1583
-17 1 14 -6.6529 -0.0489
-17 1 15 -8.8105 -0.1195
-17 1 16 -0.5156 0.0229
-17 1 17 0.0236 0.0868
-17 1 18 3.1721 0.0511
-17 1 19 6.3977 0.2149
-17 1 20 3.1750 -0.0032
-17 1 21 4.6141 0.0394
-17 1 22 1.1987 -0.0632
-17 1 23 -1.8346 -0.2364
-17 1 24 -1.9175 -0.0801
-17 1 25 -1.5542 -0.1782
-17 1 26 -3.4820 0.0119
-17 1 27 -2.0596 0.0084
-17 1 28 -1.0564 -0.0865
-17 3 1 0.0978 0.3062
-17 3 2 13.2357 0.1973
-17 3 3 -4.7141 0.2510
-17 3 4 0.1600 0.1810
-17 3 5 -6.3799 -0.0267
-17 3 6 -10.0782 -0.1379
-17 3 7 -5.2325 -0.0576
-17 3 8 -11.5918 -0.0977
-17 3 9 2.7613 0.0718
-17 3 10 -2.2058 0.1241
-17 3 11 14.0020 0.1094
-17 3 12 10.4073 0.1982
-17 3 13 10.7654 0.0237
-17 3 14 10.3480 0.0715
-17 3 15 -4.2602 -0.0839
-17 3 16 1.1576 -0.0580
-17 3 17 -9.3573 -0.0550
-17 3 18 -6.3904 0.0035
-17 3 19 -5.6409 -0.0165
-17 3 20 -9.3570 0.0312
-17 3 21 1.3600 -0.0042
-17 3 22 -6.4000 -0.0454
-17 3 23 6.9734 0.0133
-17 3 24 -0.2887 -0.0810
-17 3 25 1.7052 -0.0223
-17 3 26 3.6257 -0.0955
-17 3 27 -2.4137 0.0138
-17 3 28 1.5475 -0.0825
-17 5 1 -0.3902 0.2912
-17 5 2 -3.4015 0.1365
-17 5 3 10.2192 0.1573
-17 5 4 -4.5110 0.2767
-17 5 5 10.7149 0.1292
-17 5 6 -3.9081 0.2249
-17 5 7 3.2635 0.0692
-17 5 8 -0.8986 0.0918
-17 5 9 -11.0300 -0.0619
-17 5 10 0.0252 -0.0408
-17 5 11 -23.2682 -0.1420
-17 5 12 -2.0005 -0.1869
-17 5 13 -13.5345 -0.0752
-17 5 14 -3.2905 -0.1044
-17 5 15 7.5612 0.0304
-17 5 16 -3.8925 0.0723
-17 5 17 13.3159 0.0030
-17 5 18 0.7729 0.0436
-17 5 19 6.2750 -0.0968
-17 5 20 6.1355 0.0144
-17 5 21 -4.2573 -0.1276
-17 5 22 4.3594 0.1405
-17 5 23 -9.4842 0.0264
-17 5 24 1.6087 0.2238
-17 5 25 -2.1672 0.2311
-17 5 26 -0.4737 0.2110
-17 5 27 2.6373 0.1959
-17 7 1 5.7798 0.0017
-17 7 2 -5.6958 0.0277
-17 7 3 1.9097 -0.0301
-17 7 4 4.8575 0.1495
-17 7 5 -1.4650 0.0856
-17 7 6 10.6679 0.1624
-17 7 7 -3.9792 0.0230
-17 7 8 7.3255 0.0123
-17 7 9 -0.3390 -0.0221
-17 7 10 0.6213 -0.0749
-17 7 11 9.3660 0.1215
-17 7 12 -3.8282 -0.0182
-17 7 13 8.7092 0.1381
-17 7 14 -1.4655 0.0235
-17 7 15 -2.0809 -0.0358
-17 7 16 5.3443 -0.0186
-17 7 17 -7.0888 -0.1596
-17 7 18 4.6745 -0.0589
-17 7 19 -2.4007 -0.0009
-17 7 20 1.9195 0.0281
-17 7 21 5.9673 0.2173
-17 7 22 3.4109 0.1630
-17 7 23 6.7025 0.1589
-17 7 24 0.8034 0.1272
-17 7 25 -0.1230 -0.0012
-17 7 26 -1.1315 -0.1201
-17 7 27 -1.4423 -0.1030
-17 9 1 -5.6497 -0.0050
-17 9 2 3.5262 -0.0323
-17 9 3 -8.8602 -0.0474
-17 9 4 -0.3968 -0.2685
-17 9 5 -4.9648 -0.0075
-17 9 6 0.7282 -0.0745
-17 9 7 5.1782 -0.0054
-17 9 8 3.8124 0.1366
-17 9 9 11.6763 -0.0942
-17 9 10 2.2119 0.0042
-17 9 11 6.1439 -0.0621
-17 9 12 -0.3259 -0.0338
-17 9 13 -2.0423 0.0288
-17 9 14 -1.2883 0.1046
-17 9 15 -2.9174 0.1131
-17 9 16 -0.9304 0.1360
-17 9 17 0.9799 0.2589
-17 9 18 3.1692 0.0448
-17 9 19 0.2931 0.0419
-17 9 20 4.1602 -0.1017
-17 9 21 -3.7544 -0.1649
-17 9 22 1.0724 -0.3687
-17 9 23 -0.2744 0.1356
-17 9 24 1.7632 -0.4673
-17 9 25 4.4788 0.3021
-17 9 26 2.6233 0.0266
-17 11 1 2.8830 0.1264
-17 11 2 3.3747 -0.0431
-17 11 3 3.3385 0.1297
-17 11 4 -1.3051 -0.0257
-17 11 5 -0.9994 -0.0940
-17 11 6 -10.1515 -0.1115
-17 11 7 -6.3988 -0.2188
-17 11 8 -13.6212 -0.1050
-17 11 9 -7.5810 -0.0010
-17 11 10 -5.7342 0.0539
-17 11 11 -2.6691 0.0322
-17 11 12 4.2050 0.0886
-17 11 13 2.7337 -0.1360
-17 11 14 6.0662 -0.0515
-17 11 15 1.2720 -0.0977
-17 11 16 -1.3486 -0.0600
-17 11 17 -5.8324 -0.0537
-17 11 18 -10.2841 0.1593
-17 11 19 -5.8498 0.0668
-17 11 20 -11.0321 0.0586
-17 11 21 0.8755 -0.0157
-17 11 22 -6.5565 -0.0869
-17 11 23 0.8025 -0.5504
-17 11 24 -2.6970 0.1089
-17 11 25 -2.2331 -0.7230
-17 13 1 -1.8449 -0.1392
-17 13 2 -4.0992 0.1297
-17 13 3 0.8675 0.0274
-17 13 4 -1.6962 -0.0424
-17 13 5 3.6542 -0.0716
-17 13 6 5.5590 0.0067
-17 13 7 2.0835 0.0106
-17 13 8 10.0904 -0.0533
-17 13 9 -2.1483 0.0401
-17 13 10 7.5019 -0.0958
-17 13 11 -4.9980 -0.1165
-17 13 12 0.7548 0.0539
-17 13 13 -3.3780 -0.0549
-17 13 14 -4.2047 -0.0048
-17 13 15 4.1683 0.0014
-17 13 16 -1.8468 -0.1789
-17 13 17 10.7601 -0.0690
-17 13 18 3.2015 -0.1860
-17 13 19 5.7777 -0.0558
-17 13 20 3.4265 0.2088
-17 13 21 -3.6710 0.1148
-17 13 22 1.8828 0.3830
-17 13 23 -5.3091 0.4275
-17 15 1 0.9072 -0.0227
-17 15 2 1.8504 -0.1733
-17 15 3 -0.2423 -0.0420
-17 15 4 5.7372 0.1960
-17 15 5 -1.5161 0.0275
-17 15 6 2.4835 0.1139
-17 15 7 1.5057 0.1748
-17 15 8 -3.2455 -0.0144
-17 15 9 4.1277 0.0028
-17 15 10 -6.0662 0.0132
-17 15 11 3.7328 -0.0568
-17 15 12 -4.4190 -0.2093
-17 15 13 1.9669 0.0627
-17 15 14 0.9164 -0.0969
-17 15 15 -2.6765 -0.0196
-17 15 16 4.8891 0.1733
-17 15 17 -5.3537 -0.0947
-17 15 18 4.4786 0.0081
-17 15 19 0.4841 0.0654
-17 15 20 2.5452 -0.3315
-17 15 21 5.2239 0.3242
-17 15 22 1.9753 -0.1406
-17 17 1 -0.7553 -0.0020
-17 17 2 -1.9310 0.2208
-17 17 3 -2.1083 -0.3201
-17 17 4 -7.5192 0.0443
-17 17 5 0.4008 0.0304
-17 17 6 -6.0965 -0.2607
-17 17 7 0.8822 0.0332
-17 17 8 0.3817 -0.0301
-17 17 9 1.0713 0.0853
-17 17 10 3.9592 0.1824
-17 17 11 1.8495 0.2166
-17 17 12 1.7431 0.1251
-17 17 13 -0.3799 -0.0288
-17 17 14 -2.1331 -0.2037
-17 17 15 -1.1051 -0.0774
-17 17 16 -3.9513 -0.4054
-17 17 17 1.5425 0.0706
-17 17 18 -2.5118 -0.0944
-17 17 19 0.3424 -0.0667
-17 19 1 1.1494 -0.1415
-17 19 2 0.8049 0.0760
-17 19 3 4.3939 0.2063
-17 19 4 4.4911 -0.1599
-17 19 5 2.3873 0.0506
-17 19 6 3.4311 0.1252
-17 19 7 -1.5435 -0.1272
-17 19 8 -2.0190 0.0301
-17 19 9 -3.9142 -0.1068
-17 19 10 -4.4030 -0.2316
-17 19 11 -3.5898 0.0067
-17 19 12 -0.1389 0.0541
-17 19 13 -0.4331 0.2046
-17 19 14 2.9105 0.5653
-17 19 15 0.7843 0.1152
-17 19 16 1.4556 0.6309
-17 21 2 -0.4570 -0.6756
-17 21 3 -2.3901 0.0438
-17 21 4 -0.6134 -0.1172
-17 21 5 -2.2520 -0.0098
-17 21 6 1.1491 0.1583
-17 21 7 0.0740 0.0520
-17 21 8 3.4949 0.0784
-17 21 9 1.6749 0.0579
-17 21 10 3.4791 0.0065
-17 21 11 0.9078 -0.1022
-17 21 12 0.1808 -0.1608
-16 0 2 0.0696 2.2737
-16 0 4 -25.1144 0.9826
-16 0 6 -25.5717 -0.3227
-16 0 8 -3.7112 -0.7424
-16 0 10 17.5154 -0.2530
-16 0 12 16.3869 0.4060
-16 0 14 -0.4944 0.3593
-16 0 16 -11.0864 -0.2128
-16 0 18 -13.9051 -0.4179
-16 0 20 -6.7531 0.0349
-16 0 22 2.8462 0.3730
-16 0 24 2.8807 0.1423
-16 0 26 3.0053 -0.2227
-16 0 28 1.6408 -0.5309
-16 2 1 6.4670 -0.3824
-16 2 2 2.4406 -0.9989
-16 2 3 10.1371 -0.3766
-16 2 4 12.0899 -0.4626
-16 2 5 0.7178 -0.1347
-16 2 6 8.0918 0.0627
-16 2 7 -9.6325 -0.0271
-16 2 8 -6.5045 0.2082
-16 2 9 -14.2454 0.0893
-16 2 10 -14.6753 -0.0081
-16 2 11 -7.0669 -0.0093
-16 2 12 -4.0181 -0.1559
-16 2 13 8.1971 -0.0997
-16 2 14 9.4410 -0.0364
-16 2 15 14.6886 -0.0091
-16 2 16 9.2838 0.1707
-16 2 17 10.2052 0.0552
-16 2 18 5.9308 0.2586
-16 2 19 2.8282 0.1096
-16 2 20 0.0861 0.0007
-16 2 21 -2.9580 0.0483
-16 2 22 -3.2830 -0.2779
-16 2 23 -3.6221 -0.0633
-16 2 24 2.8203 -0.2356
-16 2 25 0.9224 -0.0209
-16 2 26 2.8236 -0.0475
-16 2 27 5.7807 0.0448
-16 2 28 -0.5985 0.2239
-16 4 1 0.1448 0.1003
-16 4 2 -7.2708 -0.3073
-16 4 3 -3.1283 -0.1282
-16 4 4 3.3042 -0.1707
-16 4 5 0.7637 -0.3529
-16 4 6 14.3236 0.0908
-16 4 7 5.7474 -0.2662
-16 4 8 21.2655 0.0638
-16 4 9 9.6476 -0.0256
-16 4 10 14.1059 0.0257
-16 4 11 6.9442 0.1512
-16 4 12 -8.0234 0.0593
-16 4 13 -1.2140 0.0987
-16 4 14 -17.9145 0.0069
-16 4 15 -7.3078 0.0035
-16 4 16 -5.6517 -0.0578
-16 4 17 -12.1364 -0.0134
-16 4 18 6.3716 -0.0573
-16 4 19 -10.4185 -0.0664
-16 4 20 11.9130 0.0064
-16 4 21 -2.2430 -0.0306
-16 4 22 6.7232 -0.0260
-16 4 23 2.1371 0.0827
-16 4 24 -7.2948 -0.0439
-16 4 25 1.8475 -0.0063
-16 4 26 -7.3354 0.1323
-16 4 27 -0.4837 -0.3047
-16 4 28 0.4532 0.2261
-16 6 1 -9.0542 0.0934
-16 6 2 5.9417 0.0934
-16 6 3 -10.8574 0.1307
-16 6 4 -0.0586 0.0457
-16 6 5 -3.6353 0.0637
-16 6 6 -7.7242 0.0947
-16 6 7 6.2531 0.0983
-16 6 8 -16.5573 0.1470
-16 6 9 7.8696 0.0030
-16 6 10 -15.9688 0.0469
-16 6 11 1.0139 -0.1139
-16 6 12 1.0101 -0.0954
-16 6 13 -8.6665 -0.0105
-16 6 14 12.6255 -0.1279
-16 6 15 -10.0989 0.0597
-16 6 16 5.0090 -0.0075
-16 6 17 0.8069 -0.0315
-16 6 18 -7.9296 0.0208
-16 6 19 5.4593 -0.0518
-16 6 20 -14.6732 -0.1134
-16 6 21 1.3202 0.0087
-16 6 22 -7.9236 -0.0812
-16 6 23 -0.9807 -0.0031
-16 6 24 4.2878 0.1170
-16 6 25 -4.4862 0.0289
-16 6 26 3.3411 0.1614
-16 6 27 -5.4475 0.1546
-16 8 1 5.4332 -0.0571
-16 8 2 0.0155 0.0376
-16 8 3 7.1089 0.2356
-16 8 4 -8.8632 0.0676
-16 8 5 -2.4565 0.2056
-16 8 6 -11.6254 0.0186
-16 8 7 -12.1744 0.1136
-16 8 8 -0.7100 0.0298
-16 8 9 -10.9859 0.0706
-16 8 10 12.7091 0.0526
-16 8 11 -2.4913 -0.0155
-16 8 12 9.3209 0.0531
-16 8 13 7.0768 -0.0465
-16 8 14 -4.0638 0.0014
-16 8 15 8.7712 -0.0523
-16 8 16 -7.8541 -0.1256
-16 8 17 1.2885 -0.0727
-16 8 18 -0.0861 -0.0392
-16 8 19 -0.8372 -0.0251
-16 8 20 5.9700 0.1477
-16 8 21 0.0050 0.0572
-16 8 22 2.2877 0.1664
-16 8 23 -2.2734 0.0307
-16 8 24 -1.8418 -0.0862
-16 8 25 0.1842 -0.1306
-16 8 26 -0.1178 -0.5547
-16 8 27 2.8600 -0.1566
-16 10 1 2.2199 0.0424
-16 10 2 -0.1399 0.0227
-16 10 3 6.6514 -0.1299
-16 10 4 10.5102 0.0919
-16 10 5 10.9178 0.0475
-16 10 6 14.4024 -0.0816
-16 10 7 6.9125 0.1027
-16 10 8 5.8689 -0.1512
-16 10 9 -3.1234 -0.0273
-16 10 10 -7.4855 0.0564
-16 10 11 -5.7692 -0.0097
-16 10 12 -9.7210 0.0952
-16 10 13 0.2948 0.0555
-16 10 14 1.3342 0.0161
-16 10 15 8.3241 0.0108
-16 10 16 9.6132 0.0625
-16 10 17 11.7453 0.0053
-16 10 18 4.8111 -0.0342
-16 10 19 6.1681 0.0624
-16 10 20 -1.2432 -0.0129
-16 10 21 0.7755 -0.0800
-16 10 22 0.1989 0.1146
-16 10 23 1.2815 -0.0188
-16 10 24 0.7672 0.1347
-16 10 25 2.3714 0.4581
-16 10 26 -0.1129 0.4012
-16 12 1 -1.0326 -0.1364
-16 12 2 -2.3205 0.0618
-16 12 3 -6.7031 0.0173
-16 12 4 -3.4387 -0.0202
-16 12 5 -8.3287 0.0265
-16 12 6 -0.8892 -0.1334
-16 12 7 -1.5954 -0.0456
-16 12 8 2.5092 0.0290
-16 12 9 7.3241 -0.0371
-16 12 10 3.9132 0.0528
-16 12 11 7.4814 0.0421
-16 12 12 1.1553 0.0007
-16 12 13 -1.5008 0.0755
-16 12 14 -5.6555 0.1350
-16 12 15 -11.2248 0.1406
-16 12 16 -7.8667 0.0831
-16 12 17 -12.7227 0.2125
-16 12 18 -0.2365 -0.0514
-16 12 19 -5.8426 0.0776
-16 12 20 5.3901 -0.1148
-16 12 21 0.5768 0.0791
-16 12 22 2.5832 -0.1007
-16 12 23 3.0138 -0.1400
-16 12 24 -0.1055 0.1566
-16 12 25 1.3240 -0.7111
-16 14 1 -5.1423 0.1846
-16 14 2 1.2655 0.1211
-16 14 3 -3.1994 -0.0162
-16 14 4 -3.0783 -0.0891
-16 14 5 2.1400 -0.0176
-16 14 6 -7.8431 0.0720
-16 14 7 4.0944 -0.1182
-16 14 8 -7.3584 0.0279
-16 14 9 2.1905 0.0372
-16 14 10 -2.4972 -0.2094
-16 14 11 -1.0752 0.1699
-16 14 12 3.0040 -0.1159
-16 14 13 -3.0914 -0.0485
-16 14 14 6.6646 0.0003
-16 14 15 -1.0547 -0.1667
-16 14 16 3.3301 0.0157
-16 14 17 1.9839 -0.1788
-16 14 18 -4.3980 0.0029
-16 14 19 1.5121 -0.2481
-16 14 20 -5.3618 -0.1287
-16 14 21 -1.0358 -0.3774
-16 14 22 -1.1578 -0.2099
-16 14 23 -2.8586 -0.0571
-16 16 1 7.5099 -0.2004
-16 16 2 0.7400 -0.1518
-16 16 3 9.3144 0.0029
-16 16 4 0.9371 0.0496
-16 16 5 1.5093 -0.0054
-16 16 6 2.3546 0.2407
-16 16 7 -6.0931 0.0428
-16 16 8 1.1515 -0.0412
-16 16 9 -6.6358 -0.0501
-16 16 10 -0.3979 -0.0555
-16 16 11 -0.9982 -0.2381
-16 16 12 -0.8697 0.0363
-16 16 13 5.5249 -0.0621
-16 16 14 -3.1331 -0.1215
-16 16 15 6.0441 0.0596
-16 16 16 -2.3292 -0.1100
-16 16 17 0.3450 -0.0766
-16 16 18 2.4498 0.1005
-16 16 19 -2.4709 -0.0733
-16 16 20 1.7032 0.2665
-16 16 21 0.9990 0.1989
-16 18 1 -3.5685 0.2906
-16 18 2 -1.3405 -0.1915
-16 18 3 -7.6413 0.1491
-16 18 4 3.7977 -0.0380
-16 18 5 -3.2052 -0.1572
-16 18 6 5.9773 -0.1501
-16 18 7 3.2902 0.0208
-16 18 8 5.6135 0.0747
-16 18 9 2.6904 0.0631
-16 18 10 3.0375 0.1871
-16 18 11 -2.4875 -0.0248
-16 18 12 0.0238 0.0269
-16 18 13 -4.5039 -0.0140
-16 18 14 2.1466 0.0884
-16 18 15 -2.3518 0.1557
-16 18 16 4.9039 0.1872
-16 18 17 1.9532 0.5519
-16 18 18 1.4371 0.1412
-16 18 19 3.9584 0.7418
-16 20 1 -0.8325 0.4278
-16 20 2 0.1495 0.1729
-16 20 3 1.1048 -0.1392
-16 20 4 -3.8488 0.0284
-16 20 5 0.3180 -0.0196
-16 20 6 -5.2603 -0.0935
-16 20 7 -1.1232 -0.1231
-16 20 8 -3.0661 -0.0557
-16 20 9 1.3468 -0.1225
-16 20 10 -0.5992 0.0174
-16 20 11 4.6792 0.1489
-16 20 12 0.0481 0.0179
-16 20 13 3.3701 0.2216
-16 20 14 -1.7330 -0.0940
-16 20 15 1.0737 -0.0609
-16 20 16 -3.5301 -0.2017
-16 22 2 1.5163 0.0941
-16 22 3 1.7982 -0.0558
-16 22 4 0.4730 -0.0229
-16 22 5 1.8292 0.1289
-16 22 6 -0.6453 0.0009
-16 22 7 0.6997 0.1231
-16 22 8 -1.3962 -0.0099
-16 22 9 -1.4504 0.0952
-16 22 10 -1.0303 -0.1424
-16 22 11 -2.5301 -0.1789
-15 1 1 -16.8974 1.7914
-15 1 2 5.5154 0.2256
-15 1 3 -17.6583 1.0189
-15 1 4 13.6711 0.4063
-15 1 5 1.8591 -0.0100
-15 1 6 11.3011 0.1735
-15 1 7 17.8633 -0.5785
-15 1 8 1.8170 -0.0919
-15 1 9 12.7668 -0.2530
-15 1 10 -9.9530 -0.0216
-15 1 11 -11.7286 0.3560
-15 1 12 -13.5929 -0.0177
-15 1 13 -27.1017 0.3305
-15 1 14 -4.6607 0.0294
-15 1 15 -21.0350 -0.2700
-15 1 16 5.6358 0.0887
-15 1 17 -8.6426 -0.4743
-15 1 18 8.7823 -0.0634
-15 1 19 5.9389 0.0500
-15 1 20 5.0552 -0.0379
-15 1 21 7.9424 0.3474
-15 1 22 -1.6701 0.0969
-15 1 23 -1.4586 0.0633
-15 1 24 -5.9976 0.0853
-15 1 25 -0.4607 -0.2813
-15 1 26 -5.0812 0.1073
-15 1 27 2.1432 -0.3400
-15 1 28 -0.9367 0.3104
-15 1 29 1.3147 0.0690
-15 3 1 -1.4687 0.0460
-15 3 2 -5.6436 -0.1249
-15 3 3 -2.8303 -0.1899
-15 3 4 -17.9721 -0.0626
-15 3 5 -7.5842 -0.1574
-15 3 6 -17.5421 0.0753
-15 3 7 -9.9120 0.1158
-15 3 8 -6.4413 0.1900
-15 3 9 -1.9231 0.0469
-15 3 10 11.4661 -0.0145
-15 3 11 10.8730 -0.1236
-15 3 12 19.4398 -0.1446
-15 3 13 9.5908 -0.0857
-15 3 14 10.3365 -0.0663
-15 3 15 0.5187 0.1222
-15 3 16 -1.7248 0.0558
-15 3 17 -1.4848 0.2011
-15 3 18 -9.1947 0.1203
-15 3 19 -4.2354 -0.0138
-15 3 20 -8.2555 -0.0263
-15 3 21 0.2324 -0.0986
-15 3 22 -0.2031 -0.1860
-15 3 23 7.9110 -0.0047
-15 3 24 5.8761 -0.1084
-15 3 25 -0.0335 0.0067
-15 3 26 6.0785 0.1183
-15 3 27 -6.8309 -0.0541
-15 3 28 1.6376 0.2548
-15 5 1 8.2556 -0.3784
-15 5 2 -2.6511 -0.0030
-15 5 3 10.5200 -0.1681
-15 5 4 -5.7184 -0.3869
-15 5 5 8.8143 -0.0885
-15 5 6 -2.6198 -0.4465
-15 5 7 7.0468 -0.1929
-15 5 8 4.2065 -0.1003
-15 5 9 0.6744 -0.0787
-15 5 10 4.5838 0.1038
-15 5 11 -5.7947 0.0503
-15 5 12 -0.1417 0.0122
-15 5 13 1.7972 0.0445
-15 5 14 -7.6349 -0.0173
-15 5 15 12.9652 -0.0032
-15 5 16 -12.2286 0.0195
-15 5 17 12.7353 0.0119
-15 5 18 -3.8515 -0.0021
-15 5 19 7.8233 0.0159
-15 5 20 5.4049 0.0353
-15 5 21 -2.4142 -0.0828
-15 5 22 7.2602 0.0915
-15 5 23 -8.1849 -0.0400
-15 5 24 6.4943 0.0008
-15 5 25 1.8113 0.1682
-15 5 26 2.1656 -0.1453
-15 5 27 6.9401 0.2970
-15 5 28 -0.0765 -0.1749
-15 7 1 3.0163 -0.2448
-15 7 2 6.4243 -0.1845
-15 7 3 3.0726 0.0375
-15 7 4 21.6279 -0.1256
-15 7 5 -3.6099 0.1887
-15 7 6 20.0394 -0.0751
-15 7 7 -14.0032 0.0382
-15 7 8 3.0330 -0.1487
-15 7 9 -12.5328 -0.0732
-15 7 10 -10.8486 -0.0743
-15 7 11 2.0840 -0.0989
-15 7 12 -11.2485 0.0748
-15 7 13 7.7875 -0.0694
-15 7 14 2.5484 0.0570
-15 7 15 -1.1646 0.0776
-15 7 16 13.9416 -0.0525
-15 7 17 -8.6020 0.0704
-15 7 18 7.2227 -0.0291
-15 7 19 -6.6930 -0.0885
-15 7 20 -2.3479 0.0458
-15 7 21 1.7525 -0.1373
-15 7 22 -6.8759 -0.0106
-15 7 23 5.1841 0.0089
-15 7 24 -9.3719 -0.1042
-15 7 25 -0.3566 0.1888
-15 7 26 -4.5206 -0.2265
-15 7 27 -2.6549 0.0897
-15 7 28 -0.0298 -0.4099
-15 9 1 -11.4569 0.1359
-15 9 2 -6.0919 0.0763
-15 9 3 -13.0585 0.0025
-15 9 4 -13.2724 0.1413
-15 9 5 0.7463 0.0196
-15 9 6 -9.8216 0.1979
-15 9 7 18.7873 0.0906
-15 9 8 0.2091 0.0506
-15 9 9 19.5647 0.0436
-15 9 10 4.6476 -0.0901
-15 9 11 -1.0143 0.0183
-15 9 12 2.1022 -0.0177
-15 9 13 -18.3720 -0.0239
-15 9 14 -5.6325 0.0187
-15 9 15 -14.2418 -0.0736
-15 9 16 -9.1664 -0.0471
-15 9 17 -1.4192 0.0237
-15 9 18 -2.0819 -0.0435
-15 9 19 2.7654 0.1010
-15 9 20 2.0124 0.0428
-15 9 21 -0.1559 0.1483
-15 9 22 0.4367 0.0258
-15 9 23 -2.5509 -0.0472
-15 9 24 0.1638 -0.0100
-15 9 25 -4.1481 -0.4696
-15 9 26 -0.4410 0.0896
-15 9 27 -4.2582 -0.4910
-15 11 1 5.9372 -0.0424
-15 11 2 1.3614 0.0008
-15 11 3 7.3702 -0.0586
-15 11 4 -2.6759 0.1488
-15 11 5 -1.1520 -0.0055
-15 11 6 -8.0595 0.1318
-15 11 7 -10.6352 0.1136
-15 11 8 -7.6340 0.0447
-15 11 9 -10.5452 0.1955
-15 11 10 1.0485 0.0660
-15 11 11 0.9499 0.0151
-15 11 12 8.6287 0.0556
-15 11 13 11.9460 -0.1007
-15 11 14 10.0948 -0.0119
-15 11 15 8.9034 -0.0076
-15 11 16 5.0970 0.0805
-15 11 17 -1.1454 -0.0068
-15 11 18 -3.3616 0.1284
-15 11 19 -3.0744 0.0640
-15 11 20 -5.7867 -0.0263
-15 11 21 0.5615 0.0601
-15 11 22 -1.0324 0.1964
-15 11 23 2.3267 -0.1417
-15 11 24 4.2940 0.4177
-15 11 25 4.2294 -0.2308
-15 11 26 4.1301 0.1715
-15 13 1 2.9346 0.0589
-15 13 2 0.6459 0.0294
-15 13 3 1.6684 -0.0030
-15 13 4 2.2631 -0.0303
-15 13 5 1.9447 -0.2120
-15 13 6 5.8283 -0.0097
-15 13 7 1.5219 -0.0586
-15 13 8 5.8424 -0.0033
-15 13 9 0.5940 -0.0120
-15 13 10 1.3145 0.0127
-15 13 11 -0.6698 0.0297
-15 13 12 -3.1503 -0.0519
-15 13 13 -0.8468 0.1618
-15 13 14 -4.9968 -0.0595
-15 13 15 3.4846 0.0015
-15 13 16 -2.8327 0.0158
-15 13 17 6.4592 -0.0940
-15 13 18 2.2438 0.0139
-15 13 19 1.3645 -0.0228
-15 13 20 5.4685 -0.0690
-15 13 21 -4.5280 0.0776
-15 13 22 4.1622 -0.4819
-15 13 23 -4.0947 0.5142
-15 13 24 -1.0501 -0.5301
-15 13 25 -1.4475 0.9250
-15 15 1 -3.0422 0.1795
-15 15 2 2.2277 -0.0143
-15 15 3 -2.6672 -0.0194
-15 15 4 8.1466 -0.0049
-15 15 5 -1.8174 0.0119
-15 15 6 6.3056 -0.1436
-15 15 7 -0.0504 -0.0600
-15 15 8 0.6392 0.0197
-15 15 9 -0.0981 -0.1429
-15 15 10 -4.4786 0.0198
-15 15 11 -0.7240 0.0427
-15 15 12 -5.6976 -0.0824
-15 15 13 -1.4442 0.0312
-15 15 14 -0.8514 0.0072
-15 15 15 -4.6616 -0.0632
-15 15 16 3.5701 0.0308
-15 15 17 -4.3727 -0.0058
-15 15 18 0.7545 0.0202
-15 15 19 2.6866 0.0062
-15 15 20 -3.8839 0.0717
-15 15 21 6.6668 -0.1891
-15 15 22 -3.5873 0.1926
-15 15 23 3.2480 -0.7341
-15 17 1 -2.5573 -0.2641
-15 17 2 -2.8035 0.0894
-15 17 3 -3.2517 0.0729
-15 17 4 -8.6301 -0.0158
-15 17 5 -1.2552 0.3318
-15 17 6 -7.0432 -0.0200
-15 17 7 -0.0182 0.0329
-15 17 8 -0.5057 0.0709
-15 17 9 1.4496 -0.0368
-15 17 10 4.1407 0.0624
-15 17 11 0.6180 -0.1427
-15 17 12 4.6090 0.0341
-15 17 13 -2.7306 -0.1900
-15 17 14 0.5352 -0.1087
-15 17 15 -1.3627 -0.0261
-15 17 16 -4.0209 -0.3512
-15 17 17 1.5628 -0.0394
-15 17 18 -1.7668 -0.3335
-15 17 19 -1.8468 -0.0093
-15 17 20 3.2399 0.0862
-15 17 21 -4.8748 0.4050
-15 19 1 5.2649 -0.0612
-15 19 2 2.1623 0.0039
-15 19 3 7.4856 0.1096
-15 19 4 2.6051 -0.1111
-15 19 5 2.9706 -0.1019
-15 19 6 -0.1027 0.1524
-15 19 7 -2.0736 0.0330
-15 19 8 -4.4856 -0.0104
-15 19 9 -3.4581 0.1351
-15 19 10 -3.9233 -0.1087
-15 19 11 -0.8116 0.0915
-15 19 12 -0.7760 0.0418
-15 19 13 3.9869 0.0297
-15 19 14 0.1500 0.2508
-15 19 15 4.3008 0.0007
-15 19 16 1.4572 0.5546
-15 19 17 -0.3970 -0.0253
-15 19 18 2.0485 0.4193
-15 21 1 -2.9013 0.0669
-15 21 2 -1.1392 -0.1277
-15 21 3 -3.9450 -0.1452
-15 21 4 -0.0647 0.2409
-15 21 5 -0.6334 -0.1114
-15 21 6 1.8166 -0.0616
-15 21 7 3.3943 -0.0060
-15 21 8 3.9918 -0.1874
-15 21 9 3.6329 0.0840
-15 21 10 2.5179 0.1356
-15 21 11 1.2479 0.1995
-15 21 12 -0.3133 0.3745
-15 21 13 -1.5096 0.2786
-15 21 14 0.1565 0.1654
-15 21 15 -2.7940 0.1574
-15 23 4 0.9478 -0.1550
-15 23 5 -0.6789 0.1026
-15 23 6 1.3993 -0.0554
-15 23 7 -0.5825 -0.0431
-15 23 8 -0.2077 0.1325
-15 23 9 -1.1026 -0.2478
-14 0 2 -18.6584 -1.5052
-14 0 4 -27.6549 -0.6063
-14 0 6 -4.7561 0.3506
-14 0 8 28.5570 0.1521
-14 0 10 45.0932 -0.4175
-14 0 12 25.1225 -0.2424
-14 0 14 -7.3354 0.2950
-14 0 16 -21.9280 0.2614
-14 0 18 -20.3700 -0.1874
-14 0 20 -2.3904 -0.2243
-14 0 22 8.7896 0.0951
-14 0 24 -0.6425 0.3248
-14 0 26 -5.4596 0.1308
-14 0 28 -3.1198 -0.4872
-14 2 1 22.9967 0.1552
-14 2 2 8.7528 0.8035
-14 2 3 13.7867 0.7376
-14 2 4 14.3244 0.4583
-14 2 5 -3.1350 0.4670
-14 2 6 1.8566 -0.1248
-14 2 7 -13.3035 0.0141
-14 2 8 -17.5118 -0.1169
-14 2 9 -12.3106 -0.0887
-14 2 10 -25.4873 0.2456
-14 2 11 2.8440 -0.0755
-14 2 12 -10.5378 0.2646
-14 2 13 17.2792 0.0898
-14 2 14 6.1070 -0.1452
-14 2 15 16.2539 0.1061
-14 2 16 9.9018 -0.2346
-14 2 17 6.3322 -0.0721
-14 2 18 9.5352 0.0767
-14 2 19 -4.4777 -0.0619
-14 2 20 -0.7438 0.0963
-14 2 21 -10.4351 0.0130
-14 2 22 -4.9172 -0.0776
-14 2 23 -8.4576 0.0206
-14 2 24 5.8787 -0.1165
-14 2 25 -2.2709 0.0293
-14 2 26 6.9983 0.0881
-14 2 27 2.3601 0.0564
-14 2 28 1.9043 0.4618
-14 2 29 2.0643 0.0458
-14 4 1 -6.7413 0.1197
-14 4 2 3.9101 0.0564
-14 4 3 -3.7328 0.1098
-14 4 4 5.0556 0.0870
-14 4 5 0.2593 0.1792
-14 4 6 3.4570 0.1593
-14 4 7 2.6697 0.2057
-14 4 8 2.4148 0.0722
-14 4 9 4.9736 0.0898
-14 4 10 -2.2552 0.0546
-14 4 11 1.4726 -0.0456
-14 4 12 -11.6250 -0.0740
-14 4 13 -2.0289 -0.1297
-14 4 14 -9.6928 -0.1358
-14 4 15 -3.2087 -0.0367
-14 4 16 0.4932 -0.0167
-14 4 17 -5.4720 0.1209
-14 4 18 2.6541 0.1011
-14 4 19 -1.9994 0.1022
-14 4 20 4.0680 0.1122
-14 4 21 3.0385 0.0090
-14 4 22 -1.4901 -0.0111
-14 4 23 4.5768 0.0335
-14 4 24 -12.1669 -0.0337
-14 4 25 5.0460 0.1238
-14 4 26 -6.5871 0.0263
-14 4 27 3.2563 0.1191
-14 4 28 1.4798 -0.0088
-14 6 1 -20.9594 0.0174
-14 6 2 -2.4976 -0.0258
-14 6 3 -15.7843 -0.2760
-14 6 4 -0.7500 -0.1412
-14 6 5 1.6421 -0.1376
-14 6 6 2.6839 -0.1178
-14 6 7 13.1156 0.0731
-14 6 8 0.8291 -0.0144
-14 6 9 5.9673 0.0068
-14 6 10 0.0996 0.0306
-14 6 11 -10.5100 -0.0026
-14 6 12 8.7371 0.0330
-14 6 13 -23.0863 0.0712
-14 6 14 13.0736 -0.0209
-14 6 15 -16.9720 -0.0179
-14 6 16 5.2180 -0.0576
-14 6 17 2.1533 -0.1383
-14 6 18 -2.9339 -0.0825
-14 6 19 10.1478 -0.0629
-14 6 20 -6.1696 0.0319
-14 6 21 8.0198 0.0470
-14 6 22 0.6158 0.2507
-14 6 23 1.7151 0.0193
-14 6 24 9.0374 0.2209
-14 6 25 -5.9016 0.1113
-14 6 26 2.9713 -0.0029
-14 6 27 -5.1166 0.4201
-14 6 28 -4.1364 -0.1790
-14 8 1 21.7438 -0.0367
-14 8 2 -6.3343 -0.0328
-14 8 3 16.0241 -0.1497
-14 8 4 -19.6376 -0.0272
-14 8 5 -2.5083 -0.1983
-14 8 6 -19.3315 -0.1033
-14 8 7 -13.6207 -0.1302
-14 8 8 0.0715 -0.1390
-14 8 9 -5.9317 -0.0604
-14 8 10 18.5409 -0.1715
-14 8 11 10.6565 -0.0291
-14 8 12 12.4516 0.0024
-14 8 13 22.7176 0.0043
-14 8 14 -5.9637 0.2089
-14 8 15 16.1930 0.0001
-14 8 16 -9.7444 0.0800
-14 8 17 -1.6297 -0.0192
-14 8 18 -0.5733 -0.1415
-14 8 19 -8.2477 -0.0957
-14 8 20 6.9381 -0.2247
-14 8 21 -5.6787 -0.1733
-14 8 22 6.2661 -0.1044
-14 8 23 -0.0122 -0.1296
-14 8 24 1.4562 0.1024
-14 8 25 5.4055 -0.0874
-14 8 26 0.4290 0.2679
-14 8 27 3.1565 -0.1442
-14 10 1 -1.8620 -0.0370
-14 10 2 8.1038 0.0261
-14 10 3 0.1347 -0.0658
-14 10 4 22.2633 -0.0131
-14 10 5 4.3030 -0.0516
-14 10 6 20.9503 -0.0223
-14 10 7 3.5480 -0.0887
-14 10 8 0.7239 0.0157
-14 10 9 -0.9802 -0.0460
-14 10 10 -19.8315 0.0177
-14 10 11 -2.7022 0.0234
-14 10 12 -17.7652 -0.1199
-14 10 13 -3.1218 -0.0445
-14 10 14 0.9861 -0.1313
-14 10 15 0.2214 -0.0943
-14 10 16 9.0018 0.0226
-14 10 17 5.2943 0.0677
-14 10 18 2.1795 0.0012
-14 10 19 2.5745 0.2012
-14 10 20 -4.8912 -0.0762
-14 10 21 -2.8877 0.0792
-14 10 22 -7.2851 -0.1045
-14 10 23 -3.8755 -0.0223
-14 10 24 -6.4405 -0.0315
-14 10 25 -0.7293 -0.2415
-14 10 26 -3.0458 0.0024
-14 10 27 2.2274 -0.5811
-14 12 1 -6.6010 -0.0059
-14 12 2 0.9491 0.0061
-14 12 3 -7.3846 0.2081
-14 12 4 -4.6901 0.0583
-14 12 5 -5.9899 0.0617
-14 12 6 -7.4751 0.0599
-14 12 7 -1.1311 -0.0791
-14 12 8 -3.6460 0.1243
-14 12 9 1.7643 0.0482
-14 12 10 3.2287 0.0374
-14 12 11 -1.4631 0.1424
-14 12 12 3.5028 0.0399
-14 12 13 -5.0084 0.0522
-14 12 14 -3.7678 0.0768
-14 12 15 -6.4014 0.0286
-14 12 16 -4.6604 -0.0510
-14 12 17 -6.3701 -0.0234
-14 12 18 2.7573 0.1142
-14 12 19 -2.4028 -0.0250
-14 12 20 6.1159 0.3072
-14 12 21 3.1854 0.1804
-14 12 22 2.7538 -0.0177
-14 12 23 4.5323 0.0377
-14 12 24 0.3934 -0.5181
-14 12 25 -0.5728 0.0183
-14 12 26 1.8777 -0.6986
-14 14 1 -4.9241 -0.0624
-14 14 2 -5.4971 -0.1482
-14 14 3 -1.5107 0.0434
-14 14 4 -3.8399 -0.1303
-14 14 5 4.3695 0.0602
-14 14 6 0.9464 0.1263
-14 14 7 5.8498 0.0260
-14 14 8 5.1723 0.0234
-14 14 9 3.6110 0.0617
-14 14 10 5.7751 -0.0119
-14 14 11 0.5011 0.0010
-14 14 12 5.3891 0.1208
-14 14 13 -2.2768 0.1016
-14 14 14 5.4404 0.0401
-14 14 15 -0.8389 0.1345
-14 14 16 0.2937 0.0243
-14 14 17 4.0026 -0.1582
-14 14 18 -7.3109 -0.0448
-14 14 19 4.9541 -0.3532
-14 14 20 -7.3925 -0.1062
-14 14 21 0.5146 -0.1456
-14 14 22 0.1927 0.2407
-14 14 23 -4.0739 0.4990
-14 14 24 4.8370 0.4724
-14 16 1 13.5326 -0.0052
-14 16 2 1.8727 -0.0418
-14 16 3 9.3648 -0.1154
-14 16 4 -1.4963 0.0273
-14 16 5 -1.2586 -0.0266
-14 16 6 -3.2085 -0.1307
-14 16 7 -6.2747 0.0867
-14 16 8 -2.8111 -0.1470
-14 16 9 -3.6367 -0.1046
-14 16 10 -0.3502 0.1314
-14 16 11 2.2188 -0.2044
-14 16 12 -0.4057 -0.0083
-14 16 13 7.2078 -0.1294
-14 16 14 -2.9610 -0.1381
-14 16 15 4.4830 0.0447
-14 16 16 0.3658 -0.0002
-14 16 17 -4.2980 0.2428
-14 16 18 6.8798 -0.0243
-14 16 19 -6.8774 0.0666
-14 16 20 5.6003 -0.2940
-14 16 21 -1.8346 -0.5146
-14 16 22 -1.7625 -0.5207
-14 16 23 2.4376 -1.0327
-14 18 1 -10.2224 0.2337
-14 18 2 -1.0067 0.1229
-14 18 3 -6.3829 0.0252
-14 18 4 5.9250 0.1466
-14 18 5 3.1666 -0.0807
-14 18 6 6.9644 -0.0463
-14 18 7 5.8675 0.0112
-14 18 8 1.8502 -0.0123
-14 18 9 0.1935 0.0127
-14 18 10 -5.1780 -0.1427
-14 18 11 -3.6223 0.0807
-14 18 12 -6.8349 -0.0466
-14 18 13 -4.0378 0.0519
-14 18 14 -1.1200 0.1367
-14 18 15 -2.4213 -0.1045
-14 18 16 1.9503 0.0978
-14 18 17 2.5799 0.1235
-14 18 18 -1.4734 0.1392
-14 18 19 5.2679 0.6102
-14 18 20 -2.1227 0.3208
-14 20 1 3.9328 -0.1346
-14 20 2 2.0003 0.0877
-14 20 3 1.5386 -0.2385
-14 20 4 -4.4179 -0.0665
-14 20 5 -3.4709 0.1355
-14 20 6 -7.0805 0.0997
-14 20 7 -3.6351 0.0872
-14 20 8 -3.3863 0.0386
-14 20 9 1.9433 0.0118
-14 20 10 2.3201 -0.1343
-14 20 11 3.0296 -0.0509
-14 20 12 5.6186 -0.1995
-14 20 13 -0.0678 0.0598
-14 20 14 2.9597 -0.1232
-14 20 15 -0.0814 0.3304
-14 20 16 -2.4358 -0.0353
-14 20 17 0.3661 0.0310
-14 20 18 -3.2938 0.0972
-14 22 1 0.1730 -0.3747
-14 22 2 -1.7439 -0.3275
-14 22 3 -1.3017 0.3058
-14 22 4 -0.5929 -0.1225
-14 22 5 -0.9825 -0.0478
-14 22 6 2.2074 0.0365
-14 22 7 -0.0836 -0.1413
-14 22 8 3.4887 0.1205
-14 22 9 -1.5180 0.0288
-14 22 10 2.6030 0.0445
-14 22 11 -1.7646 0.0788
-14 22 12 -0.0698 -0.0381
-14 22 13 0.1664 -0.1763
-14 22 14 -1.5803 -0.0694
-13 1 1 -31.2601 -2.1000
-13 1 2 9.0874 -0.5464
-13 1 3 -10.7767 -1.5858
-13 1 4 8.0665 -0.4802
-13 1 5 24.5301 -0.3395
-13 1 6 -1.0588 -0.2054
-13 1 7 39.1135 0.0810
-13 1 8 -11.3638 0.0944
-13 1 9 16.9912 -0.0062
-13 1 10 -16.9393 0.1437
-13 1 11 -27.2354 0.0996
-13 1 12 -9.5577 -0.0342
-13 1 13 -43.7293 0.2235
-13 1 14 4.0365 0.0311
-13 1 15 -23.0835 -0.0457
-13 1 16 9.7184 0.0513
-13 1 17 3.9731 -0.2570
-13 1 18 6.8851 -0.0387
-13 1 19 20.3604 -0.0902
-13 1 20 1.8205 0.0545
-13 1 21 9.4421 0.0550
-13 1 22 -0.9867 0.0147
-13 1 23 -7.6031 0.0668
-13 1 24 -1.1600 -0.1756
-13 1 25 -3.5342 -0.1411
-13 1 26 -0.4259 -0.1590
-13 1 27 2.3791 -0.3912
-13 1 28 0.1187 0.0813
-13 1 29 2.0980 -0.2792
-13 3 1 0.3476 0.3415
-13 3 2 -12.1545 0.3604
-13 3 3 4.8145 0.2241
-13 3 4 -11.3612 0.2782
-13 3 5 -3.0337 -0.0095
-13 3 6 0.1164 -0.0147
-13 3 7 -10.3539 -0.1444
-13 3 8 14.8926 -0.2704
-13 3 9 -4.1534 -0.0721
-13 3 10 24.5988 -0.1945
-13 3 11 11.8334 0.1420
-13 3 12 14.5829 0.1911
-13 3 13 13.6210 0.1121
-13 3 14 -3.9567 0.2173
-13 3 15 3.9023 0.0104
-13 3 16 -11.7821 -0.0527
-13 3 17 -2.9565 -0.0667
-13 3 18 -9.7962 -0.1075
-13 3 19 -6.9868 -0.1029
-13 3 20 -3.8489 -0.0430
-13 3 21 2.7094 -0.0009
-13 3 22 -1.3140 -0.1257
-13 3 23 9.2400 0.0128
-13 3 24 -2.4313 -0.2621
-13 3 25 -2.9643 0.0262
-13 3 26 -2.4431 -0.2090
-13 3 27 -7.6051 0.1172
-13 3 28 -1.6579 -0.0355
-13 3 29 -1.9063 0.1310
-13 5 1 13.5447 0.1618
-13 5 2 -2.7570 0.2385
-13 5 3 0.2423 0.2420
-13 5 4 -5.6690 0.1539
-13 5 5 -3.4953 0.1332
-13 5 6 0.7057 0.2308
-13 5 7 1.7364 0.1781
-13 5 8 7.8418 0.2640
-13 5 9 3.2229 0.1699
-13 5 10 7.3035 0.0215
-13 5 11 -2.7980 -0.1358
-13 5 12 4.2861 -0.1877
-13 5 13 -2.1565 -0.2100
-13 5 14 -1.9014 -0.0838
-13 5 15 2.8253 0.0384
-13 5 16 -5.2566 0.1538
-13 5 17 2.1931 0.2201
-13 5 18 -0.0559 0.1802
-13 5 19 -0.9858 0.0656
-13 5 20 4.1369 0.0093
-13 5 21 -9.4253 -0.1358
-13 5 22 7.2888 -0.0565
-13 5 23 -9.2977 -0.0328
-13 5 24 7.5507 -0.0316
-13 5 25 5.0540 0.0993
-13 5 26 2.8648 -0.1538
-13 5 27 8.2393 0.0677
-13 5 28 1.2258 -0.3948
-13 7 1 5.4211 0.1646
-13 7 2 11.9372 -0.0175
-13 7 3 7.7219 0.1446
-13 7 4 20.4484 0.1858
-13 7 5 -3.0477 -0.0385
-13 7 6 2.9961 0.1708
-13 7 7 -16.1527 -0.0195
-13 7 8 -22.8595 0.0414
-13 7 9 -13.1167 0.1415
-13 7 10 -32.6395 0.0318
-13 7 11 5.9828 0.0963
-13 7 12 -21.6779 0.0469
-13 7 13 13.4630 -0.0233
-13 7 14 1.7129 -0.0077
-13 7 15 1.6781 -0.0323
-13 7 16 13.9293 -0.1009
-13 7 17 -7.6789 -0.0454
-13 7 18 5.8751 -0.0545
-13 7 19 -5.8766 0.0608
-13 7 20 -4.7540 0.0862
-13 7 21 3.4638 0.1611
-13 7 22 -10.7117 0.1222
-13 7 23 7.2812 0.0294
-13 7 24 -7.6600 0.0923
-13 7 25 -1.0087 -0.2437
-13 7 26 1.4620 0.0762
-13 7 27 -5.8047 -0.4555
-13 7 28 2.9189 0.1495
-13 9 1 -22.1634 -0.0686
-13 9 2 -5.3730 -0.0572
-13 9 3 -15.6542 -0.1399
-13 9 4 -13.4482 -0.0521
-13 9 5 5.9439 -0.0422
-13 9 6 -4.8208 -0.1027
-13 9 7 23.2325 -0.0405
-13 9 8 10.5683 -0.1459
-13 9 9 16.6050 -0.1223
-13 9 10 17.2187 -0.0449
-13 9 11 -9.5798 -0.0015
-13 9 12 12.4251 0.0474
-13 9 13 -21.5475 0.1020
-13 9 14 -0.6908 0.0438
-13 9 15 -5.7436 0.0150
-13 9 16 -6.9760 0.0488
-13 9 17 11.1025 -0.0448
-13 9 18 -0.1997 -0.0029
-13 9 19 12.7638 -0.0343
-13 9 20 5.4945 -0.1041
-13 9 21 3.7636 0.0480
-13 9 22 5.6910 -0.0442
-13 9 23 -5.7297 0.1366
-13 9 24 1.8395 0.2512
-13 9 25 -5.5061 0.3040
-13 9 26 -2.4147 0.4068
-13 9 27 0.0570 0.4152
-13 11 1 12.4012 -0.0469
-13 11 2 -2.2467 -0.0452
-13 11 3 11.3580 0.0350
-13 11 4 2.3621 -0.0521
-13 11 5 -0.2189 0.0774
-13 11 6 5.0587 -0.0792
-13 11 7 -11.7594 -0.0422
-13 11 8 6.7004 -0.0417
-13 11 9 -11.1373 -0.1158
-13 11 10 7.6313 0.0164
-13 11 11 3.8072 -0.1173
-13 11 12 4.9131 -0.0447
-13 11 13 13.4510 0.0013
-13 11 14 2.6818 -0.0330
-13 11 15 3.4711 0.0778
-13 11 16 -0.0507 0.1574
-13 11 17 -9.0092 -0.0433
-13 11 18 -5.3971 0.1310
-13 11 19 -9.0862 -0.0578
-13 11 20 -5.2734 -0.0550
-13 11 21 -1.2207 0.0560
-13 11 22 1.4350 -0.1048
-13 11 23 4.7659 0.1732
-13 11 24 6.1684 -0.2940
-13 11 25 3.7191 0.2469
-13 11 26 2.9802 -0.1632
-13 13 1 3.5843 0.1608
-13 13 2 -1.8788 0.0446
-13 13 3 -5.5040 0.0546
-13 13 4 -6.0796 -0.0036
-13 13 5 -7.2939 -0.0021
-13 13 6 -6.3998 0.0012
-13 13 7 -1.7882 0.0365
-13 13 8 -5.9528 0.0522
-13 13 9 4.2711 -0.0816
-13 13 10 -5.8708 -0.0181
-13 13 11 2.3523 -0.0330
-13 13 12 -3.9189 -0.1647
-13 13 13 -2.1268 0.0006
-13 13 14 -2.8160 -0.1424
-13 13 15 1.6605 -0.1021
-13 13 16 -1.9882 -0.1187
-13 13 17 6.9771 0.0899
-13 13 18 1.9196 0.0018
-13 13 19 3.5305 0.1666
-13 13 20 4.8160 0.1415
-13 13 21 -4.4931 -0.0661
-13 13 22 2.3127 -0.0546
-13 13 23 -4.7435 -0.1873
-13 13 24 -2.4544 -0.1299
-13 13 25 2.1246 -0.3248
-13 15 1 -3.0765 -0.1379
-13 15 2 6.2178 0.0709
-13 15 3 5.0620 -0.1868
-13 15 4 10.7685 -0.1060
-13 15 5 6.5076 0.0788
-13 15 6 4.1768 -0.0524
-13 15 7 1.7702 0.0887
-13 15 8 -4.3791 0.0687
-13 15 9 -2.5585 0.0901
-13 15 10 -7.7437 0.0432
-13 15 11 -0.7437 0.0549
-13 15 12 -5.3820 0.1582
-13 15 13 1.3703 -0.1406
-13 15 14 1.8023 0.0309
-13 15 15 -2.6141 -0.0509
-13 15 16 6.2754 -0.2263
-13 15 17 -5.5641 0.0219
-13 15 18 2.4951 -0.1395
-13 15 19 -0.6121 -0.0766
-13 15 20 -3.5716 0.1826
-13 15 21 6.5891 -0.1740
-13 15 22 -5.8586 0.4988
-13 15 23 5.3686 -0.3929
-13 15 24 -3.4757 0.4489
-13 17 1 -4.1489 -0.1738
-13 17 2 -3.8252 -0.0713
-13 17 3 -7.8569 0.1075
-13 17 4 -9.1073 0.0100
-13 17 5 -3.6629 -0.1047
-13 17 6 -1.3855 0.0556
-13 17 7 3.8314 -0.0950
-13 17 8 8.3210 -0.0025
-13 17 9 6.2609 0.1844
-13 17 10 10.2371 -0.0443
-13 17 11 0.6591 0.0639
-13 17 12 6.5345 -0.0441
-13 17 13 -3.4488 -0.0102
-13 17 14 -1.1430 0.0334
-13 17 15 0.5981 -0.0682
-13 17 16 -6.8356 -0.0035
-13 17 17 3.7319 -0.0944
-13 17 18 -4.5252 -0.2160
-13 17 19 -0.8188 0.1558
-13 17 20 -0.0910 -0.4211
-13 17 21 -5.4912 0.4595
-13 17 22 1.2983 -0.4304
-13 19 1 4.7407 0.2354
-13 19 2 0.6033 -0.0465
-13 19 3 8.2017 0.0565
-13 19 4 5.6011 -0.0270
-13 19 5 3.3026 -0.1158
-13 19 6 0.6703 0.0329
-13 19 7 -4.5331 0.0005
-13 19 8 -5.1279 -0.0377
-13 19 9 -7.6861 -0.1106
-13 19 10 -2.9748 0.0640
-13 19 11 -3.8623 -0.0562
-13 19 12 -0.7702 0.0116
-13 19 13 2.5639 0.0936
-13 19 14 -0.6448 -0.0575
-13 19 15 4.3265 0.0775
-13 19 16 1.3192 0.2659
-13 19 17 1.9291 -0.1976
-13 19 18 2.5790 0.5133
-13 19 19 1.6613 -0.4769
-13 19 20 2.2239 0.4851
-13 21 1 -0.2429 0.1132
-13 21 2 1.3704 -0.0093
-13 21 3 -3.2666 -0.0744
-13 21 4 -0.9555 0.1801
-13 21 5 -2.5862 -0.0075
-13 21 6 0.5256 -0.0713
-13 21 7 0.2773 -0.0777
-13 21 8 2.0218 -0.0061
-13 21 9 2.5101 0.0543
-13 21 10 -1.4948 0.1078
-13 21 11 3.2068 0.1314
-13 21 12 -2.6922 0.3004
-13 21 13 0.0151 -0.0036
-13 21 14 1.4626 0.4629
-13 21 15 -4.0628 -0.0198
-13 21 16 3.8515 0.0256
-13 21 17 -3.6384 0.3000
-13 23 1 -3.7687 -0.4702
-13 23 2 -0.6422 -0.0526
-13 23 3 -0.6656 -0.0754
-13 23 4 0.2350 -0.2114
-13 23 5 2.6523 0.1740
-13 23 6 0.2435 0.0112
-13 23 7 3.2796 -0.0572
-13 23 8 -0.9532 -0.1121
-13 23 9 2.0461 -0.4723
-13 23 10 0.1399 -0.2372
-13 23 11 0.3764 -0.2788
-13 23 12 1.0020 -0.2884
-13 23 13 -0.4851 0.1591
-12 0 2 -19.5340 2.7604
-12 0 4 -22.7486 1.4401
-12 0 6 6.6989 0.1939
-12 0 8 46.3161 -0.5793
-12 0 10 60.6278 -0.6083
-12 0 12 23.3501 -0.0926
-12 0 14 -23.2408 0.4433
-12 0 16 -35.6781 0.4094
-12 0 18 -18.3976 -0.0383
-12 0 20 10.8192 -0.2751
-12 0 22 15.4964 -0.1551
-12 0 24 -2.3773 0.1403
-12 0 26 -7.6554 0.1648
-12 0 28 -2.6878 0.0278
-12 2 1 15.8182 -0.1031
-12 2 2 4.0958 -1.2904
-12 2 3 -12.4206 -0.5634
-12 2 4 11.8834 -0.4997
-12 2 5 -28.5436 -0.4756
-12 2 6 -1.3621 0.0772
-12 2 7 -24.7633 0.0631
-12 2 8 -26.4833 0.2921
-12 2 9 -6.7204 0.1376
-12 2 10 -38.6470 0.2132
-12 2 11 14.4510 -0.1074
-12 2 12 -15.5183 -0.0004
-12 2 13 17.3608 -0.0519
-12 2 14 14.8344 -0.1767
-12 2 15 2.0490 -0.0129
-12 2 16 23.9766 -0.0366
-12 2 17 -12.1041 -0.0848
-12 2 18 13.2377 0.0996
-12 2 19 -14.6896 -0.0371
-12 2 20 -8.6219 0.0409
-12 2 21 -6.4232 0.0895
-12 2 22 -10.0068 0.0089
-12 2 23 2.6696 0.1878
-12 2 24 5.7540 -0.0933
-12 2 25 4.6883 0.1353
-12 2 26 6.5083 -0.0545
-12 2 27 0.6559 -0.0267
-12 2 28 -0.1343 0.1809
-12 2 29 -2.8072 -0.0917
-12 4 1 -5.4200 -0.1929
-12 4 2 13.9692 -0.2595
-12 4 3 3.8181 -0.1407
-12 4 4 -1.4540 -0.2236
-12 4 5 6.8746 -0.1542
-12 4 6 -14.4917 -0.3291
-12 4 7 6.5541 -0.3096
-12 4 8 -10.1404 -0.1220
-12 4 9 4.0557 -0.1911
-12 4 10 3.7329 0.1821
-12 4 11 -1.9487 0.1727
-12 4 12 4.9307 0.1102
-12 4 13 -1.6569 0.2480
-12 4 14 -1.8366 -0.0481
-12 4 15 2.8478 0.0046
-12 4 16 -5.8134 -0.1475
-12 4 17 6.0985 -0.1156
-12 4 18 -4.0522 -0.0933
-12 4 19 7.0970 -0.0344
-12 4 20 5.7147 0.0254
-12 4 21 1.9291 -0.0160
-12 4 22 3.3523 0.0532
-12 4 23 -2.2886 -0.0406
-12 4 24 -6.3922 0.1073
-12 4 25 -2.0975 0.0971
-12 4 26 -1.2090 0.1271
-12 4 27 -0.5919 0.3788
-12 4 28 4.3673 0.1899
-12 4 29 1.3575 0.5038
-12 6 1 -18.5871 0.0605
-12 6 2 -7.9982 0.0618
-12 6 3 1.3545 0.1733
-12 6 4 9.9993 0.0327
-12 6 5 24.5595 0.1679
-12 6 6 25.8567 0.1151
-12 6 7 27.4534 0.0353
-12 6 8 19.5839 0.0635
-12 6 9 9.4678 0.0033
-12 6 10 0.2012 -0.1088
-12 6 11 -9.8047 -0.0520
-12 6 12 -3.4089 -0.1630
-12 6 13 -16.4679 -0.1783
-12 6 14 4.7395 -0.0499
-12 6 15 -5.1998 -0.0110
-12 6 16 5.7838 0.0932
-12 6 17 7.9514 0.2184
-12 6 18 0.4765 0.0420
-12 6 19 8.7836 0.0709
-12 6 20 -6.1588 -0.0339
-12 6 21 4.1842 -0.2422
-12 6 22 -2.8346 -0.0379
-12 6 23 -2.9059 -0.2679
-12 6 24 4.2671 0.0136
-12 6 25 -4.9916 0.0130
-12 6 26 -0.6211 0.1098
-12 6 27 -0.3734 0.0831
-12 6 28 -4.6774 -0.0885
-12 8 1 20.9200 0.0169
-12 8 2 -7.8059 0.0702
-12 8 3 2.5379 0.1959
-12 8 4 -21.1925 0.0019
-12 8 5 -23.2741 0.2654
-12 8 6 -17.7445 0.1125
-12 8 7 -31.0825 0.1268
-12 8 8 4.4442 0.1553
-12 8 9 -16.0143 -0.0227
-12 8 10 22.1743 0.0521
-12 8 11 4.4579 0.0186
-12 8 12 8.2387 0.0364
-12 8 13 13.3535 0.0536
-12 8 14 -16.7106 -0.0208
-12 8 15 2.5500 -0.0920
-12 8 16 -17.9879 -0.1437
-12 8 17 -11.5027 -0.1322
-12 8 18 -2.9139 -0.0734
-12 8 19 -11.8083 0.0125
-12 8 20 10.1367 0.0222
-12 8 21 -3.9557 0.1086
-12 8 22 9.7911 -0.0181
-12 8 23 5.0955 -0.0246
-12 8 24 -0.6170 -0.1775
-12 8 25 6.3486 -0.3300
-12 8 26 -3.2625 -0.2711
-12 8 27 0.8206 -0.5259
-12 8 28 0.4109 -0.1434
-12 10 1 -5.1545 -0.0038
-12 10 2 9.8485 -0.0409
-12 10 3 -6.0072 -0.0901
-12 10 4 18.4612 0.0232
-12 10 5 1.6922 -0.0291
-12 10 6 7.8553 0.0838
-12 10 7 8.4142 0.0922
-12 10 8 -14.7913 0.0366
-12 10 9 8.5409 0.1041
-12 10 10 -27.6968 0.0428
-12 10 11 4.1134 0.0345
-12 10 12 -11.0631 0.0482
-12 10 13 -1.2411 0.0243
-12 10 14 15.1595 0.0196
-12 10 15 0.8486 0.0647
-12 10 16 18.0830 -0.0065
-12 10 17 5.5032 0.0186
-12 10 18 3.2522 -0.0527
-12 10 19 2.1425 -0.0813
-12 10 20 -11.2974 -0.0249
-12 10 21 -3.3675 -0.0139
-12 10 22 -14.1236 0.0243
-12 10 23 -3.4844 0.0790
-12 10 24 -4.4466 -0.0096
-12 10 25 1.4118 -0.1519
-12 10 26 2.4321 -0.1904
-12 10 27 3.8267 -0.1255
-12 12 1 1.4654 0.0577
-12 12 2 4.1489 0.0030
-12 12 3 8.6426 -0.0240
-12 12 4 -6.3340 -0.0785
-12 12 5 8.1319 -0.1888
-12 12 6 -10.7453 -0.0909
-12 12 7 3.8459 -0.1239
-12 12 8 -4.4106 0.0023
-12 12 9 -0.7388 0.0185
-12 12 10 6.9697 0.0266
-12 12 11 -3.4711 -0.0063
-12 12 12 6.7847 0.1144
-12 12 13 -1.2697 0.0465
-12 12 14 -3.9612 0.1271
-12 12 15 -0.0315 0.1819
-12 12 16 -6.8904 0.0252
-12 12 17 -1.7677 0.0027
-12 12 18 -0.1010 0.1095
-12 12 19 0.3594 -0.1997
-12 12 20 6.0317 0.1672
-12 12 21 4.3338 -0.1636
-12 12 22 3.8312 0.1253
-12 12 23 2.5604 0.0825
-12 12 24 -1.5662 0.1945
-12 12 25 -3.9993 0.7631
-12 12 26 -0.7461 0.2563
-12 14 1 -9.5381 0.0764
-12 14 2 -10.3812 0.1088
-12 14 3 -6.7460 0.1116
-12 14 4 0.8717 0.1372
-12 14 5 1.4553 -0.0246
-12 14 6 12.7198 -0.0274
-12 14 7 4.3233 0.0156
-12 14 8 13.7274 -0.2222
-12 14 9 1.1925 0.0274
-12 14 10 3.8845 -0.0472
-12 14 11 -2.2905 -0.0072
-12 14 12 -2.9847 0.0452
-12 14 13 -4.3380 0.0491
-12 14 14 -1.1668 -0.0579
-12 14 15 -1.7523 -0.0378
-12 14 16 0.2408 0.0257
-12 14 17 4.2439 0.0563
-12 14 18 -3.1334 -0.0098
-12 14 19 6.4227 0.2594
-12 14 20 -4.3170 -0.0436
-12 14 21 3.0029 0.0859
-12 14 22 2.8871 0.1241
-12 14 23 -1.1344 -0.3185
-12 14 24 7.3617 0.1844
-12 14 25 -0.5377 -0.8098
-12 16 1 11.9601 -0.0440
-12 16 2 4.7679 -0.0292
-12 16 3 3.2541 -0.0861
-12 16 4 -3.2425 0.1547
-12 16 5 -10.3418 0.0984
-12 16 6 -8.2803 -0.0205
-12 16 7 -12.6154 -0.0174
-12 16 8 -4.4151 -0.0137
-12 16 9 -4.4196 -0.1231
-12 16 10 2.3181 -0.0370
-12 16 11 3.8749 -0.0097
-12 16 12 2.0357 -0.1543
-12 16 13 7.0785 -0.1124
-12 16 14 -1.8038 0.0732
-12 16 15 2.0197 -0.1849
-12 16 16 -0.1252 0.0670
-12 16 17 -5.5746 -0.1579
-12 16 18 5.5809 -0.1948
-12 16 19 -6.8814 -0.1404
-12 16 20 6.4964 -0.3049
-12 16 21 -3.2465 0.0476
-12 16 22 -0.4791 -0.3697
-12 16 23 0.5937 0.3206
-12 18 1 -6.9067 0.0556
-12 18 2 -2.5637 0.0662
-12 18 3 -1.8482 0.0097
-12 18 4 4.7978 -0.1883
-12 18 5 8.5936 0.0220
-12 18 6 5.4431 -0.0046
-12 18 7 8.5156 -0.0088
-12 18 8 -1.6976 0.2131
-12 18 9 0.9780 -0.0653
-12 18 10 -6.7756 0.0320
-12 18 11 -3.1630 -0.0263
-12 18 12 -2.9461 -0.0557
-12 18 13 -4.5807 0.0575
-12 18 14 3.0533 -0.1020
-12 18 15 -2.2757 0.0670
-12 18 16 1.9352 0.0792
-12 18 17 2.0752 0.0050
-12 18 18 -3.7616 0.2999
-12 18 19 1.7877 -0.1807
-12 18 20 -4.7405 0.1844
-12 18 21 -1.2552 -0.1801
-12 20 1 2.0393 -0.1686
-12 20 2 3.4167 -0.1114
-12 20 3 1.1957 -0.0023
-12 20 4 -3.2840 0.0148
-12 20 5 -3.1922 0.1162
-12 20 6 -4.2131 0.1303
-12 20 7 -0.4365 0.0836
-12 20 8 0.2934 -0.1778
-12 20 9 4.9919 0.1248
-12 20 10 3.7291 -0.1295
-12 20 11 2.3904 -0.0873
-12 20 12 3.7722 0.0905
-12 20 13 -2.6275 -0.1981
-12 20 14 1.0341 0.0567
-12 20 15 -3.6744 0.0988
-12 20 16 -0.8639 -0.0826
-12 20 17 -2.0780 0.4497
-12 20 18 1.0283 0.0548
-12 22 1 -2.4035 0.1324
-12 22 2 -2.9550 0.0355
-12 22 3 -2.3317 0.0453
-12 22 4 -0.1478 -0.0908
-12 22 5 0.4190 -0.2068
-12 22 6 1.9905 -0.1203
-12 22 7 -0.6860 -0.0382
-12 22 8 1.7869 0.0896
-12 22 9 -4.3607 -0.0625
-12 22 10 0.7953 -0.0202
-12 22 11 -1.5864 0.1338
-12 22 12 -0.4585 -0.1517
-12 22 13 5.4294 0.4259
-12 22 14 -0.5004 -0.0402
-12 22 15 7.5808 0.0573
-12 22 16 0.2356 -0.0561
-12 24 1 4.2572 -0.1006
-12 24 2 1.4716 -0.0429
-12 24 3 2.7330 -0.1627
-12 24 4 1.1309 0.0159
-12 24 5 -0.8143 0.0312
-12 24 6 -0.9056 -0.0656
-12 24 7 -1.6402 0.0055
-12 24 8 -1.0104 -0.0074
-12 24 9 0.9007 0.2221
-12 24 10 0.1283 0.2368
-12 24 11 0.5542 -0.0247
-12 24 12 -0.3489 -0.0533
-11 1 1 -11.3699 2.8969
-11 1 2 18.4023 0.5058
-11 1 3 14.5931 2.4356
-11 1 4 10.2193 0.5342
-11 1 5 46.1818 0.7576
-11 1 6 -4.7036 0.1748
-11 1 7 52.5834 -0.6816
-11 1 8 -13.7490 -0.0029
-11 1 9 18.7197 -0.7420
-11 1 10 -8.5981 -0.0821
-11 1 11 -32.0778 0.0225
-11 1 12 8.0834 -0.0791
-11 1 13 -40.5783 0.4662
-11 1 14 18.4845 0.0295
-11 1 15 -7.8970 0.1504
-11 1 16 14.7025 0.0446
-11 1 17 23.0219 -0.2759
-11 1 18 5.4824 0.1009
-11 1 19 29.5065 -0.3245
-11 1 20 -0.8920 0.0943
-11 1 21 6.5963 -0.0196
-11 1 22 -1.9727 -0.0983
-11 1 23 -11.3793 0.2657
-11 1 24 0.5688 -0.1733
-11 1 25 -5.3869 0.0401
-11 1 26 3.8087 -0.1090
-11 1 27 1.5991 -0.2376
-11 1 28 4.0089 -0.1197
-11 1 29 1.4238 -0.1288
-11 3 1 7.6851 -0.2675
-11 3 2 -19.9568 -0.4576
-11 3 3 16.0809 -0.2190
-11 3 4 -8.7052 -0.4131
-11 3 5 -1.0661 -0.0002
-11 3 6 8.5677 0.1252
-11 3 7 -21.9337 0.1047
-11 3 8 16.4543 0.2230
-11 3 9 -19.5653 0.0957
-11 3 10 5.8881 0.0135
-11 3 11 8.2407 -0.0197
-11 3 12 -18.1148 -0.1029
-11 3 13 24.0331 -0.0677
-11 3 14 -29.9873 -0.1111
-11 3 15 15.4497 0.1316
-11 3 16 -22.2574 -0.0108
-11 3 17 -2.3840 0.1513
-11 3 18 -8.1575 0.1020
-11 3 19 -13.6670 0.0142
-11 3 20 1.2120 0.1069
-11 3 21 -4.4371 -0.0638
-11 3 22 1.4751 0.0011
-11 3 23 3.2279 -0.0831
-11 3 24 -1.8220 -0.1776
-11 3 25 -2.6047 0.0322
-11 3 26 -4.6812 -0.3547
-11 3 27 -2.3500 0.0222
-11 3 28 -4.1320 -0.3146
-11 3 29 2.1679 -0.0735
-11 5 1 -5.2737 -0.3555
-11 5 2 -12.3573 -0.2363
-11 5 3 -32.4682 -0.3279
-11 5 4 -13.3818 -0.2062
-11 5 5 -30.2813 -0.2632
-11 5 6 -2.3216 -0.2109
-11 5 7 -4.2053 -0.0334
-11 5 8 10.1767 -0.2334
-11 5 9 13.9841 0.0443
-11 5 10 14.8397 0.0392
-11 5 11 2.0045 0.0694
-11 5 12 12.1539 0.2675
-11 5 13 -15.1122 0.1326
-11 5 14 4.4783 0.0442
-11 5 15 -16.1912 0.0211
-11 5 16 1.4413 -0.1998
-11 5 17 -6.1788 -0.0409
-11 5 18 2.5755 -0.1232
-11 5 19 4.3765 0.0479
-11 5 20 2.5485 0.1262
-11 5 21 3.1915 0.1233
-11 5 22 2.6979 0.2691
-11 5 23 2.9361 -0.0250
-11 5 24 -1.0423 0.1836
-11 5 25 9.5676 -0.1378
-11 5 26 -3.2194 0.1773
-11 5 27 6.2804 0.2957
-11 5 28 -0.6719 0.3389
-11 5 29 -0.9061 0.7346
-11 7 1 9.4839 -0.0079
-11 7 2 24.4573 0.1124
-11 7 3 17.4311 -0.1440
-11 7 4 21.4942 -0.0996
-11 7 5 9.7895 -0.0844
-11 7 6 -3.8728 -0.2029
-11 7 7 -7.8757 0.0356
-11 7 8 -25.0925 -0.0405
-11 7 9 -11.9880 -0.0256
-11 7 10 -22.3878 -0.0392
-11 7 11 8.7266 -0.1348
-11 7 12 -1.7781 -0.1208
-11 7 13 20.3936 -0.0642
-11 7 14 16.8476 0.0378
-11 7 15 7.6751 0.0110
-11 7 16 15.0484 0.1578
-11 7 17 -5.7738 -0.0462
-11 7 18 1.0748 0.0757
-11 7 19 -7.7718 -0.0788
-11 7 20 -7.7879 -0.0904
-11 7 21 1.0863 -0.0966
-11 7 22 -7.0267 -0.1111
-11 7 23 4.6345 0.0532
-11 7 24 3.3142 0.1409
-11 7 25 -5.3576 0.2537
-11 7 26 8.1959 0.3710
-11 7 27 -8.9397 0.1061
-11 7 28 2.3451 0.3141
-11 9 1 -12.8823 -0.0677
-11 9 2 -11.2668 0.1830
-11 9 3 1.4864 0.0162
-11 9 4 -16.6090 0.1875
-11 9 5 22.3430 0.1406
-11 9 6 -5.9314 -0.0341
-11 9 7 31.5597 0.0772
-11 9 8 7.9037 -0.0824
-11 9 9 16.1466 -0.1007
-11 9 10 11.1274 -0.0086
-11 9 11 -15.1857 -0.1601
-11 9 12 2.9111 -0.0082
-11 9 13 -22.3424 -0.1573
-11 9 14 -8.8461 0.0133
-11 9 15 0.8085 -0.0991
-11 9 16 -9.5763 0.1008
-11 9 17 18.4981 0.0139
-11 9 18 0.0095 0.0245
-11 9 19 16.9453 0.0504
-11 9 20 6.7589 -0.1180
-11 9 21 1.4920 0.0859
-11 9 22 5.3244 -0.0452
-11 9 23 -9.9519 0.1209
-11 9 24 -2.4701 0.0138
-11 9 25 -3.1472 0.0288
-11 9 26 -5.7289 -0.3798
-11 9 27 4.5095 -0.2200
-11 9 28 -2.6811 -0.8289
-11 11 1 8.8932 -0.0350
-11 11 2 -2.0830 -0.0740
-11 11 3 3.4544 0.0937
-11 11 4 12.5025 0.0564
-11 11 5 -12.7107 0.0137
-11 11 6 18.9321 0.1381
-11 11 7 -23.0761 -0.0170
-11 11 8 13.2754 0.1120
-11 11 9 -15.7746 0.1605
-11 11 10 1.5781 0.0264
-11 11 11 5.2090 0.1378
-11 11 12 -7.3293 -0.0362
-11 11 13 11.9008 -0.0331
-11 11 14 -5.8508 0.0025
-11 11 15 -2.3599 -0.0365
-11 11 16 -1.4219 0.0070
-11 11 17 -13.7023 0.0779
-11 11 18 -1.5726 -0.0496
-11 11 19 -12.4485 0.1180
-11 11 20 -1.3420 0.0262
-11 11 21 -2.2933 -0.0480
-11 11 22 1.5794 -0.0732
-11 11 23 4.6943 -0.2452
-11 11 24 3.5155 -0.3688
-11 11 25 0.9476 -0.2284
-11 11 26 1.8785 -0.0916
-11 11 27 -1.4311 -0.0126
-11 13 1 -4.2122 -0.0080
-11 13 2 -0.6338 -0.0544
-11 13 3 -17.4888 -0.0667
-11 13 4 -10.5377 -0.0518
-11 13 5 -13.4665 0.0193
-11 13 6 -13.0975 0.0128
-11 13 7 1.0135 0.0223
-11 13 8 -8.4332 0.0117
-11 13 9 10.3854 -0.0275
-11 13 10 -1.2108 -0.0601
-11 13 11 4.9233 0.1181
-11 13 12 4.8882 0.0283
-11 13 13 -2.6973 0.1543
-11 13 14 3.6225 0.1091
-11 13 15 -0.9901 0.0257
-11 13 16 -1.5408 -0.0463
-11 13 17 2.9284 0.0041
-11 13 18 -2.4677 -0.0452
-11 13 19 0.9411 0.0122
-11 13 20 -0.2951 0.0411
-11 13 21 -4.7938 0.0983
-11 13 22 0.4933 0.1033
-11 13 23 -2.8496 0.0870
-11 13 24 -0.5643 0.3161
-11 13 25 3.6178 -0.1809
-11 13 26 -0.5656 0.2709
-11 15 1 4.3463 -0.0777
-11 15 2 9.5124 -0.0047
-11 15 3 16.2650 0.0058
-11 15 4 11.2886 -0.0902
-11 15 5 13.6636 0.0923
-11 15 6 2.9066 0.0606
-11 15 7 1.9177 -0.0227
-11 15 8 -4.2015 -0.0167
-11 15 9 -5.2983 0.0042
-11 15 10 -3.8654 -0.0376
-11 15 11 -2.4694 -0.0662
-11 15 12 0.4583 0.0190
-11 15 13 1.4424 -0.1427
-11 15 14 6.8602 -0.0859
-11 15 15 -0.3535 0.0182
-11 15 16 10.1667 0.0708
-11 15 17 -4.1362 0.0152
-11 15 18 6.6666 0.1523
-11 15 19 -2.0553 -0.0258
-11 15 20 -0.1427 -0.1601
-11 15 21 4.9375 0.0585
-11 15 22 -3.9994 -0.3632
-11 15 23 4.1090 0.2250
-11 15 24 -1.4088 -0.2301
-11 17 1 -5.3525 0.0879
-11 17 2 -9.7455 -0.0597
-11 17 3 -8.2022 0.1868
-11 17 4 -11.1816 0.0063
-11 17 5 -0.7454 -0.1205
-11 17 6 0.3219 -0.0125
-11 17 7 6.9369 -0.0088
-11 17 8 8.3593 0.1106
-11 17 9 3.8604 0.0277
-11 17 10 6.8610 0.1647
-11 17 11 -4.3714 -0.0163
-11 17 12 1.0208 -0.0438
-11 17 13 -4.9416 0.1180
-11 17 14 -7.0316 -0.1803
-11 17 15 1.7946 -0.0067
-11 17 16 -10.0170 -0.2123
-11 17 17 7.0364 -0.0062
-11 17 18 -5.3725 -0.0826
-11 17 19 4.8683 0.1471
-11 17 20 -0.3255 0.1077
-11 17 21 -1.8191 -0.0562
-11 17 22 0.6310 0.0503
-11 17 23 -2.9084 -0.4956
-11 19 1 2.1554 0.2277
-11 19 2 4.6660 0.0794
-11 19 3 4.3488 -0.2383
-11 19 4 6.8140 0.1266
-11 19 5 -3.3225 -0.0720
-11 19 6 -2.5919 -0.0393
-11 19 7 -9.5646 0.1295
-11 19 8 -7.8257 -0.1110
-11 19 9 -5.0261 -0.0109
-11 19 10 -5.0948 0.0192
-11 19 11 4.4748 -0.0491
-11 19 12 -2.4028 0.1186
-11 19 13 7.9530 -0.0455
-11 19 14 0.8105 0.0876
-11 19 15 2.9465 -0.0231
-11 19 16 2.7914 -0.1513
-11 19 17 -3.6810 -0.1716
-11 19 18 1.6444 -0.4426
-11 19 19 -3.9244 -0.3033
-11 19 20 0.7964 -0.1037
-11 21 1 1.9280 -0.2824
-11 21 2 -0.2298 0.1154
-11 21 3 -2.8479 0.0767
-11 21 4 -3.1798 -0.0147
-11 21 5 -0.5033 0.1572
-11 21 6 1.6596 0.0220
-11 21 7 3.4879 -0.0505
-11 21 8 4.1700 0.1667
-11 21 9 3.4564 0.1001
-11 21 10 -0.3910 -0.1247
-11 21 11 -0.4313 0.1102
-11 21 12 -3.5656 -0.2497
-11 21 13 -4.5396 -0.0014
-11 21 14 -2.1087 0.0729
-11 21 15 -3.7762 0.1285
-11 21 16 0.0852 0.4541
-11 21 17 0.9988 0.2471
-11 21 18 -0.5491 0.7602
-11 23 1 -0.9800 0.2139
-11 23 2 -0.5317 -0.0530
-11 23 3 2.9062 0.1887
-11 23 4 2.8960 0.0010
-11 23 5 3.1520 -0.0942
-11 23 6 0.0658 -0.0484
-11 23 7 0.5816 -0.2629
-11 23 8 -3.0029 -0.3442
-11 23 9 -0.8403 -0.1298
-11 23 10 0.4147 0.0567
-11 23 11 0.3324 0.3732
-11 23 12 4.7371 0.4250
-11 23 13 1.6767 0.4073
-11 23 14 3.8901 0.0103
-11 23 15 1.1602 -0.1605
-11 25 1 -1.7005 -0.2455
-11 25 2 -1.0522 -0.1024
-11 25 3 -3.2973 -0.2539
-11 25 4 -2.6331 -0.0518
-11 25 5 -2.5454 0.0234
-11 25 6 0.1056 -0.0064
-11 25 7 -0.1349 0.2402
-11 25 8 2.4232 0.2660
-11 25 9 0.8810 -0.1605
-10 0 2 -32.5703 -4.0639
-10 0 4 -23.6188 -1.6042
-10 0 6 4.8221 0.7462
-10 0 8 33.9380 1.1450
-10 0 10 32.3679 0.0779
-10 0 12 -12.0100 -0.7366
-10 0 14 -46.7992 -0.3015
-10 0 16 -40.9241 0.4221
-10 0 18 -12.1422 0.3509
-10 0 20 14.4399 -0.2566
-10 0 22 12.2383 -0.4375
-10 0 24 -5.1105 0.0006
-10 0 26 -9.0535 0.1852
-10 0 28 -2.3971 -0.1235
-10 2 1 -11.4260 0.3346
-10 2 2 5.3484 2.0421
-10 2 3 -34.2077 0.4853
-10 2 4 18.6465 0.8854
-10 2 5 -27.8361 0.3215
-10 2 6 11.4955 -0.3372
-10 2 7 -0.1717 0.0373
-10 2 8 -13.9884 -0.5676
-10 2 9 28.1580 -0.1782
-10 2 10 -28.9233 -0.0129
-10 2 11 35.5708 -0.0318
-10 2 12 -6.4690 0.3478
-10 2 13 15.7751 0.1216
-10 2 14 22.0788 0.0759
-10 2 15 -7.7829 0.0304
-10 2 16 26.7028 -0.2581
-10 2 17 -14.2299 -0.0545
-10 2 18 10.9481 -0.2204
-10 2 19 -4.9720 -0.0829
-10 2 20 -8.8566 0.1320
-10 2 21 7.2850 -0.0535
-10 2 22 -8.2326 0.1810
-10 2 23 11.7055 0.0486
-10 2 24 1.7903 -0.1823
-10 2 25 7.6662 0.0558
-10 2 26 0.5370 -0.1992
-10 2 27 -0.2591 -0.0828
-10 2 28 -3.4672 0.0390
-10 2 29 -3.4680 -0.0557
-10 4 1 16.0623 -0.2095
-10 4 2 30.1276 0.3206
-10 4 3 24.2578 0.1237
-10 4 4 -10.6107 0.0218
-10 4 5 10.6979 0.4172
-10 4 6 -33.0347 -0.0092
-10 4 7 -12.2153 0.3568
-10 4 8 -12.6891 0.1788
-10 4 9 -26.7000 0.0525
-10 4 10 25.9325 0.0141
-10 4 11 -24.2194 -0.1741
-10 4 12 32.8666 -0.1510
-10 4 13 -8.7323 -0.1388
-10 4 14 10.9748 0.0185
-10 4 15 4.4576 0.0363
-10 4 16 -8.5069 0.0718
-10 4 17 8.9118 0.1798
-10 4 18 -10.9930 -0.0498
-10 4 19 4.1352 0.1354
-10 4 20 -0.6644 -0.1055
-10 4 21 -3.8476 -0.0076
-10 4 22 1.9713 0.1022
-10 4 23 -5.6966 -0.1170
-10 4 24 1.0042 0.1807
-10 4 25 -3.9528 -0.2524
-10 4 26 6.3430 -0.2791
-10 4 27 0.2999 -0.2653
-10 4 28 5.7467 -0.5741
-10 4 29 3.0458 -0.1587
-10 6 1 -8.1272 0.0077
-10 6 2 -18.4241 -0.1855
-10 6 3 14.7532 -0.0725
-10 6 4 16.4546 -0.1392
-10 6 5 33.8854 -0.2133
-10 6 6 35.0995 -0.0333
-10 6 7 31.3814 -0.1444
-10 6 8 13.0738 -0.0192
-10 6 9 9.5621 0.1605
-10 6 10 -24.8313 0.0611
-10 6 11 -9.2273 0.1196
-10 6 12 -28.3194 0.1552
-10 6 13 -9.0877 -0.0971
-10 6 14 -5.9725 0.1004
-10 6 15 2.5590 -0.0233
-10 6 16 7.2530 -0.0088
-10 6 17 5.3851 0.0199
-10 6 18 5.8921 -0.0115
-10 6 19 -0.6984 -0.0183
-10 6 20 -2.2626 0.0454
-10 6 21 -7.4501 0.0324
-10 6 22 -1.8097 -0.1124
-10 6 23 -11.0745 0.0783
-10 6 24 3.8040 -0.1496
-10 6 25 -4.5695 0.0506
-10 6 26 1.5841 0.1596
-10 6 27 1.5952 -0.1044
-10 6 28 0.4147 0.2399
-10 6 29 -0.1387 -0.1681
-10 8 1 3.6064 0.0016
-10 8 2 -17.0345 -0.1441
-10 8 3 -22.6095 -0.2118
-10 8 4 -31.5086 -0.0075
-10 8 5 -40.8836 -0.2333
-10 8 6 -26.0736 -0.0260
-10 8 7 -32.4621 -0.0793
-10 8 8 0.2050 -0.1285
-10 8 9 -5.3151 0.0401
-10 8 10 19.2778 -0.0568
-10 8 11 14.6492 0.0544
-10 8 12 1.4487 0.0490
-10 8 13 13.2419 -0.0537
-10 8 14 -22.0541 -0.0117
-10 8 15 -1.2474 -0.1366
-10 8 16 -17.0346 -0.0287
-10 8 17 -8.8092 0.0410
-10 8 18 1.2905 0.0254
-10 8 19 -4.7088 0.1654
-10 8 20 14.0601 -0.0563
-10 8 21 5.1804 0.0092
-10 8 22 8.6743 -0.0552
-10 8 23 12.5681 -0.0892
-10 8 24 -6.6425 0.1563
-10 8 25 7.3813 0.1828
-10 8 26 -8.5032 0.3675
-10 8 27 -0.0553 0.5358
-10 8 28 -2.8210 0.3416
-10 10 1 -13.9353 0.0642
-10 10 2 22.9835 0.0103
-10 10 3 -11.7881 0.0891
-10 10 4 31.4457 0.1482
-10 10 5 0.9705 0.0583
-10 10 6 19.6437 0.1159
-10 10 7 11.3742 -0.0449
-10 10 8 -3.3701 -0.0823
-10 10 9 11.8516 -0.1022
-10 10 10 -12.0077 -0.1496
-10 10 11 4.8842 -0.0272
-10 10 12 10.4621 -0.1499
-10 10 13 -3.4902 0.0643
-10 10 14 30.7501 -0.1162
-10 10 15 -5.2166 0.0410
-10 10 16 21.4220 -0.0554
-10 10 17 -1.8237 -0.1240
-10 10 18 0.6622 -0.0624
-10 10 19 1.0621 -0.1643
-10 10 20 -13.0323 -0.0210
-10 10 21 1.5588 0.0751
-10 10 22 -8.8769 0.1079
-10 10 23 0.2902 0.1427
-10 10 24 4.9348 0.0980
-10 10 25 0.4150 -0.1858
-10 10 26 6.4919 -0.0191
-10 10 27 0.0862 -0.3267
-10 12 1 20.0743 0.0156
-10 12 2 1.5940 -0.0278
-10 12 3 28.0476 0.0067
-10 12 4 -16.6867 -0.0886
-10 12 5 19.7742 -0.0412
-10 12 6 -20.6137 0.0310
-10 12 7 3.3844 -0.0096
-10 12 8 -6.2123 0.1707
-10 12 9 -9.4222 0.0061
-10 12 10 8.7465 0.0394
-10 12 11 -11.0053 0.0433
-10 12 12 3.4173 -0.1170
-10 12 13 -1.1389 0.1381
-10 12 14 -9.0410 -0.0989
-10 12 15 7.1271 0.0319
-10 12 16 -9.1736 0.0306
-10 12 17 6.7667 -0.1494
-10 12 18 -1.7657 0.1215
-10 12 19 2.4756 -0.0325
-10 12 20 2.9436 0.0381
-10 12 21 -2.3196 0.0752
-10 12 22 -1.4061 -0.0790
-10 12 23 -5.6999 0.0593
-10 12 24 -5.7404 -0.1363
-10 12 25 -5.6571 0.0271
-10 12 26 -1.2651 -0.1991
-10 14 1 -15.7276 0.0123
-10 14 2 -16.0556 0.0125
-10 14 3 -11.2827 -0.1367
-10 14 4 4.4757 -0.0694
-10 14 5 -4.3781 -0.0297
-10 14 6 16.5462 -0.1261
-10 14 7 -2.4437 0.1092
-10 14 8 8.5402 -0.0830
-10 14 9 -2.4882 -0.0010
-10 14 10 -7.9960 0.0911
-10 14 11 -1.9328 0.0411
-10 14 12 -13.2966 0.1351
-10 14 13 -4.2857 0.1453
-10 14 14 -6.6878 0.0416
-10 14 15 -5.1829 0.0908
-10 14 16 0.0462 -0.0597
-10 14 17 -1.1050 0.1439
-10 14 18 0.6569 -0.0672
-10 14 19 3.1884 0.0752
-10 14 20 0.2442 0.1542
-10 14 21 3.2436 -0.1135
-10 14 22 4.9335 0.1667
-10 14 23 0.9409 -0.1822
-10 14 24 4.7229 -0.1654
-10 14 25 0.9888 -0.1498
-10 16 1 12.4842 -0.1010
-10 16 2 8.6152 0.0471
-10 16 3 -0.3341 0.0478
-10 16 4 -3.9377 0.0512
-10 16 5 -9.7944 0.0247
-10 16 6 -8.2961 -0.0585
-10 16 7 -3.7143 -0.2019
-10 16 8 -0.6953 0.0968
-10 16 9 6.6312 -0.1000
-10 16 10 6.2500 0.0251
-10 16 11 10.9045 -0.0663
-10 16 12 4.9213 -0.0389
-10 16 13 10.5411 -0.1756
-10 16 14 0.2375 0.1276
-10 16 15 5.2797 0.0318
-10 16 16 -2.5348 0.1166
-10 16 17 -1.2269 0.0833
-10 16 18 -0.3307 0.0854
-10 16 19 -3.0826 -0.1046
-10 16 20 2.1311 0.0817
-10 16 21 0.7300 -0.0161
-10 16 22 -1.5152 0.1597
-10 16 23 4.8064 0.4424
-10 16 24 -2.3647 0.4207
-10 18 1 -8.9543 -0.0344
-10 18 2 0.5232 0.0497
-10 18 3 0.6425 0.0003
-10 18 4 7.9591 -0.0631
-10 18 5 11.6362 -0.0053
-10 18 6 4.7946 0.0307
-10 18 7 8.1349 0.0566
-10 18 8 -5.1385 -0.0984
-10 18 9 -0.3413 0.0746
-10 18 10 -7.3711 -0.0484
-10 18 11 -5.3309 -0.0208
-10 18 12 -0.2584 0.1370
-10 18 13 -7.1170 -0.0757
-10 18 14 5.7994 0.0243
-10 18 15 -3.1425 -0.0899
-10 18 16 5.4514 0.0246
-10 18 17 0.7898 -0.0631
-10 18 18 0.0810 0.0405
-10 18 19 -1.0049 -0.1769
-10 18 20 -2.9276 -0.1750
-10 18 21 -4.6242 -0.5152
-10 18 22 0.7797 -0.4240
-10 20 1 4.8173 0.0266
-10 20 2 -1.2084 -0.2060
-10 20 3 2.1676 0.1423
-10 20 4 -5.2706 0.0915
-10 20 5 -5.0233 0.0510
-10 20 6 -2.8721 0.1061
-10 20 7 -4.1653 0.0821
-10 20 8 3.3380 -0.0916
-10 20 9 -1.0664 0.1197
-10 20 10 6.3143 -0.0907
-10 20 11 -1.4633 0.0470
-10 20 12 3.1826 -0.0920
-10 20 13 -2.1298 0.0100
-10 20 14 -3.1142 0.0648
-10 20 15 -2.0121 -0.1536
-10 20 16 -5.9748 0.2602
-10 20 17 0.2244 -0.3716
-10 20 18 -2.3874 0.1526
-10 20 19 2.6312 -0.0332
-10 22 1 -4.1643 0.0156
-10 22 2 -1.5311 0.0974
-10 22 3 -4.4875 -0.2024
-10 22 4 1.4724 0.0401
-10 22 5 0.1375 0.0402
-10 22 6 2.9455 0.0433
-10 22 7 0.4301 0.0810
-10 22 8 1.4112 0.0903
-10 22 9 -2.1127 -0.2268
-10 22 10 -1.5179 -0.0902
-10 22 11 -0.7606 -0.0973
-10 22 12 -2.0742 -0.0109
-10 22 13 2.3959 0.1750
-10 22 14 0.9519 0.0592
-10 22 15 1.5997 0.3424
-10 22 16 3.6549 -0.3362
-10 22 17 -2.0153 0.7791
-10 24 1 4.7970 0.0339
-10 24 2 2.5087 0.1205
-10 24 3 3.4581 0.1595
-10 24 4 -1.1622 -0.0705
-10 24 5 -1.5834 -0.0328
-10 24 6 -2.9454 0.0034
-10 24 7 -2.3327 -0.2496
-10 24 8 -0.8303 0.4251
-10 24 9 1.1412 -0.0587
-10 24 10 1.8194 0.7023
-10 24 11 2.2419 -0.1557
-10 24 12 1.1425 0.1910
-10 24 13 0.7798 -0.3327
-9 1 1 8.2956 -2.9481
-9 1 2 21.9232 -0.2322
-9 1 3 23.9228 -1.7183
-9 1 4 -3.7962 -0.6127
-9 1 5 34.9232 -0.0530
-9 1 6 -19.6268 -0.4135
-9 1 7 23.9277 0.7349
-9 1 8 -13.8699 0.0254
-9 1 9 -13.0245 0.1673
-9 1 10 6.4619 0.1610
-9 1 11 -46.1706 -0.5578
-9 1 12 21.8521 0.0611
-9 1 13 -34.5376 -0.2551
-9 1 14 18.9849 -0.1023
-9 1 15 -0.9141 0.3850
-9 1 16 5.4747 -0.0945
-9 1 17 15.8194 0.2730
-9 1 18 -5.2595 0.0145
-9 1 19 9.9304 -0.3129
-9 1 20 -7.8094 -0.0522
-9 1 21 -8.0594 -0.2492
-9 1 22 -3.7409 -0.0664
-9 1 23 -13.9232 0.3163
-9 1 24 2.4236 0.1230
-9 1 25 -4.9752 0.3802
-9 1 26 5.7747 0.2323
-9 1 27 2.1723 -0.0692
-9 1 28 3.0557 0.1321
-9 1 29 3.4496 -0.4749
-9 3 1 13.6809 0.3342
-9 3 2 -34.4484 0.0497
-9 3 3 25.8330 0.3626
-9 3 4 6.1791 0.3171
-9 3 5 1.4259 0.0646
-9 3 6 30.1305 0.0235
-9 3 7 -30.0431 -0.2541
-9 3 8 18.1641 -0.2541
-9 3 9 -28.9990 -0.1064
-9 3 10 -14.0725 -0.0943
-9 3 11 6.1422 0.1643
-9 3 12 -34.5672 0.0928
-9 3 13 25.9731 0.1331
-9 3 14 -27.6896 0.0937
-9 3 15 14.6303 -0.0987
-9 3 16 -7.7946 -0.0512
-9 3 17 -4.4352 -0.1317
-9 3 18 7.6790 -0.1954
-9 3 19 -12.1255 0.1250
-9 3 20 11.0792 -0.1820
-9 3 21 -5.7370 0.0490
-9 3 22 5.7449 0.0226
-9 3 23 -3.0836 -0.2106
-9 3 24 -0.9318 0.2200
-9 3 25 -5.1305 -0.0665
-9 3 26 -6.1445 0.2422
-9 3 27 -1.0780 0.2005
-9 3 28 -4.4700 0.3206
-9 3 29 2.6053 0.3282
-9 5 1 -33.2132 0.4255
-9 5 2 -7.9085 0.2110
-9 5 3 -62.2842 0.1104
-9 5 4 -16.2869 0.4614
-9 5 5 -31.1159 0.0200
-9 5 6 -11.7750 0.2589
-9 5 7 29.2071 0.1731
-9 5 8 3.9205 -0.0238
-9 5 9 52.6625 0.1401
-9 5 10 13.0994 -0.0088
-9 5 11 16.5426 0.0204
-9 5 12 8.6865 -0.0226
-9 5 13 -20.3815 -0.0622
-9 5 14 2.9034 -0.1115
-9 5 15 -20.2393 -0.0545
-9 5 16 4.5915 0.0265
-9 5 17 -0.9370 0.0218
-9 5 18 6.2838 0.1664
-9 5 19 13.5523 0.0122
-9 5 20 5.5032 0.1589
-9 5 21 12.8127 -0.0085
-9 5 22 0.6311 -0.0281
-9 5 23 8.8041 -0.1170
-9 5 24 -6.7236 -0.2252
-9 5 25 5.7731 -0.1632
-9 5 26 -4.1043 -0.1256
-9 5 27 -2.4219 0.0164
-9 5 28 2.5308 -0.1001
-9 5 29 -5.9830 -0.0873
-9 7 1 32.9627 0.0070
-9 7 2 47.4621 0.0876
-9 7 3 49.8049 -0.0844
-9 7 4 33.7714 -0.0057
-9 7 5 26.2816 -0.0004
-9 7 6 5.7351 0.0967
-9 7 7 -16.7118 0.0198
-9 7 8 -13.7640 0.1819
-9 7 9 -27.7326 0.0639
-9 7 10 -7.9078 0.0016
-9 7 11 3.3511 0.1458
-9 7 12 10.0766 0.0181
-9 7 13 19.9673 0.0474
-9 7 14 13.6294 0.2074
-9 7 15 5.2002 -0.1527
-9 7 16 -0.6101 0.1004
-9 7 17 -9.6376 -0.1201
-9 7 18 -13.6114 -0.0613
-9 7 19 -11.7004 0.0460
-9 7 20 -16.8969 -0.0631
-9 7 21 -2.5962 0.0610
-9 7 22 -8.2444 0.0128
-9 7 23 2.3918 0.0364
-9 7 24 5.9749 -0.0297
-9 7 25 -1.9440 -0.1060
-9 7 26 6.6591 -0.2366
-9 7 27 -0.5678 -0.3597
-9 7 28 -0.9303 -0.2617
-9 9 1 -19.5216 -0.0395
-9 9 2 -29.7605 -0.1220
-9 9 3 -18.7646 0.0454
-9 9 4 -31.0292 -0.2556
-9 9 5 -5.5526 -0.0654
-9 9 6 -14.8964 -0.0236
-9 9 7 6.1225 -0.2251
-9 9 8 2.4174 0.1162
-9 9 9 -5.7938 -0.1694
-9 9 10 5.7522 0.0052
-9 9 11 -31.1538 0.0657
-9 9 12 -0.4641 -0.1078
-9 9 13 -25.2287 0.1813
-9 9 14 -4.1252 -0.0543
-9 9 15 4.6307 0.1224
-9 9 16 -1.2226 0.1044
-9 9 17 18.6985 0.0143
-9 9 18 2.9983 0.0903
-9 9 19 11.5301 -0.0617
-9 9 20 6.1717 -0.0653
-9 9 21 -6.2744 -0.0376
-9 9 22 5.1128 -0.1176
-9 9 23 -13.1221 0.0463
-9 9 24 -0.6129 -0.0212
-9 9 25 -2.4291 0.0339
-9 9 26 -2.2077 0.1120
-9 9 27 2.3743 -0.0822
-9 9 28 -1.0012 0.3261
-9 11 1 13.8451 0.0141
-9 11 2 -4.6275 -0.0262
-9 11 3 16.0404 0.0903
-9 11 4 15.4881 0.0373
-9 11 5 3.5205 0.0612
-9 11 6 18.3461 -0.0174
-9 11 7 -7.6676 0.0435
-9 11 8 5.7882 -0.0580
-9 11 9 1.3880 -0.0241
-9 11 10 -8.8308 -0.0794
-9 11 11 22.6178 -0.1526
-9 11 12 -15.9886 -0.0815
-9 11 13 21.8108 -0.0103
-9 11 14 -11.9656 -0.0458
-9 11 15 2.0058 0.2017
-9 11 16 -3.1627 -0.0705
-9 11 17 -9.2644 0.0260
-9 11 18 3.3779 -0.0224
-9 11 19 -5.4441 -0.2363
-9 11 20 5.2993 0.1289
-9 11 21 7.5366 -0.1043
-9 11 22 3.1715 0.1102
-9 11 23 11.8179 0.2274
-9 11 24 0.8074 0.0871
-9 11 25 3.2956 0.4276
-9 11 26 0.4437 0.1862
-9 11 27 0.0441 0.4708
-9 13 1 -11.9486 0.0603
-9 13 2 7.6184 0.1455
-9 13 3 -25.2518 0.0300
-9 13 4 -4.8595 0.0647
-9 13 5 -11.2875 0.0249
-9 13 6 -6.0776 -0.0195
-9 13 7 12.9583 0.0883
-9 13 8 -0.3872 0.0187
-9 13 9 20.0977 0.0340
-9 13 10 6.7843 0.1253
-9 13 11 5.9231 -0.1565
-9 13 12 11.9063 0.1607
-9 13 13 -5.6610 -0.2679
-9 13 14 8.3878 -0.0175
-9 13 15 -4.6907 -0.1303
-9 13 16 0.1069 -0.1190
-9 13 17 -0.9160 0.0581
-9 13 18 -4.2194 -0.0074
-9 13 19 -2.5628 0.0485
-9 13 20 -3.2013 -0.0451
-9 13 21 -7.6261 -0.0733
-9 13 22 -0.5471 -0.0767
-9 13 23 -5.0824 -0.1120
-9 13 24 0.1126 -0.0787
-9 13 25 0.6148 0.0674
-9 13 26 -0.5382 -0.3305
-9 15 1 5.1172 -0.0244
-9 15 2 4.4212 -0.1177
-9 15 3 17.3428 0.1076
-9 15 4 2.9577 0.0090
-9 15 5 8.1376 0.0541
-9 15 6 -5.4545 -0.0003
-9 15 7 -10.0955 -0.1481
-9 15 8 -6.8296 -0.1208
-9 15 9 -17.3296 -0.0802
-9 15 10 -3.0200 0.0709
-9 15 11 -10.9503 0.0253
-9 15 12 -1.3014 0.1310
-9 15 13 -2.9403 -0.0547
-9 15 14 1.6039 -0.0126
-9 15 15 -0.7075 -0.2025
-9 15 16 4.8148 -0.0024
-9 15 17 -2.4325 -0.1024
-9 15 18 2.9566 -0.0143
-9 15 19 0.3209 0.2357
-9 15 20 -3.1297 0.0039
-9 15 21 6.0108 0.1222
-9 15 22 -5.5147 -0.0688
-9 15 23 3.1491 -0.4472
-9 15 24 -1.9133 -0.2768
-9 15 25 -1.4518 -0.7846
-9 17 1 -3.8105 0.0597
-9 17 2 -9.6709 -0.0448
-9 17 3 -7.8633 -0.1336
-9 17 4 -7.9113 0.0281
-9 17 5 -0.5331 -0.0748
-9 17 6 3.3617 0.0075
-9 17 7 5.8217 0.1797
-9 17 8 7.7123 0.0299
-9 17 9 2.2972 -0.0060
-9 17 10 6.0359 -0.1146
-9 17 11 -2.9395 -0.0946
-9 17 12 2.6587 -0.1392
-9 17 13 -2.0878 0.0476
-9 17 14 -2.8715 0.1096
-9 17 15 2.8888 0.1066
-9 17 16 -4.2722 0.1031
-9 17 17 7.2454 0.1664
-9 17 18 0.4509 -0.0539
-9 17 19 3.2895 0.1148
-9 17 20 5.6855 0.0700
-9 17 21 -5.2021 0.1832
-9 17 22 5.3577 0.5488
-9 17 23 -4.3225 0.4772
-9 19 1 3.8468 -0.0370
-9 19 2 5.3980 0.0375
-9 19 3 3.0747 -0.1968
-9 19 4 7.7429 -0.1439
-9 19 5 -4.2994 -0.0365
-9 19 6 1.0150 -0.0893
-9 19 7 -6.2976 -0.0516
-9 19 8 -2.9866 0.0795
-9 19 9 1.0134 0.1126
-9 19 10 -4.1556 0.0147
-9 19 11 8.6490 0.2414
-9 19 12 -2.7590 -0.1577
-9 19 13 8.4067 0.0282
-9 19 14 1.7080 -0.1899
-9 19 15 1.4084 -0.0665
-9 19 16 2.4076 -0.0267
-9 19 17 -4.9498 0.0573
-9 19 18 -0.4161 0.0027
-9 19 19 -2.4955 0.1653
-9 19 20 -2.2101 -0.3303
-9 19 21 3.9849 0.0593
-9 21 1 -1.5485 -0.2274
-9 21 2 0.7762 -0.0170
-9 21 3 -2.2820 0.1460
-9 21 4 -2.9918 -0.0660
-9 21 5 1.0107 0.0166
-9 21 6 0.1875 0.1143
-9 21 7 2.7741 -0.0281
-9 21 8 1.8660 0.0395
-9 21 9 0.8084 0.0303
-9 21 10 0.2212 -0.0917
-9 21 11 -3.8029 -0.0751
-9 21 12 -0.5328 0.0329
-9 21 13 -6.7953 0.1657
-9 21 14 0.9417 -0.0891
-9 21 15 -4.8462 0.4414
-9 21 16 2.1879 -0.4523
-9 21 17 -0.2357 0.0759
-9 21 18 0.2151 -0.1964
-9 23 1 2.3684 0.3246
-9 23 2 -1.1720 -0.0535
-9 23 3 5.5570 0.0975
-9 23 4 1.7649 0.1483
-9 23 5 3.8987 -0.0621
-9 23 6 -1.7129 -0.0812
-9 23 7 0.2578 -0.1372
-9 23 8 -4.3622 -0.1658
-9 23 9 -1.3688 -0.0978
-9 23 10 -2.1624 0.1314
-9 23 11 0.3960 0.2424
-9 23 12 -0.5270 0.1015
-9 23 13 2.7264 0.1923
-9 23 14 -2.2601 0.1707
-9 23 15 3.5350 -0.2821
-9 23 16 -2.4679 0.7349
-9 25 1 -2.3406 -0.1963
-9 25 2 1.3357 0.0074
-9 25 3 -4.1747 -0.0818
-9 25 4 -0.6586 -0.1486
-9 25 5 -2.1224 0.2001
-9 25 6 0.5332 -0.2714
-9 25 7 1.3867 0.3504
-9 25 8 1.8379 -0.2021
-9 25 9 2.4528 0.2044
-9 25 10 1.2744 -0.1153
-9 25 11 0.3676 -0.2519
-9 25 12 0.6375 0.1835
-8 0 6 15.2285 -0.2629
-8 0 8 28.6314 -0.2553
-8 0 12 -16.3314 0.0052
-8 0 14 -28.4099 -0.3776
-8 0 16 -6.4079 -0.0856
-8 0 18 21.5063 0.4401
-8 0 20 29.7899 0.3007
-8 0 22 12.3518 -0.3052
-8 0 24 -5.7196 -0.4596
-8 0 26 -6.3006 0.0749
-8 0 28 -0.2465 0.6317
-8 2 1 -24.4766 -0.1380
-8 2 2 4.5135 -1.3944
-8 2 3 -34.2664 -0.7438
-8 2 4 20.9317 -0.8422
-8 2 5 4.6916 -0.5076
-8 2 6 14.8603 0.1962
-8 2 7 54.2727 0.0057
-8 2 8 -15.3849 0.3530
-8 2 9 69.5097 0.2324
-8 2 10 -32.0711 -0.0761
-8 2 11 41.7647 0.0728
-8 2 12 -8.9779 -0.0893
-8 2 13 2.6995 -0.1833
-8 2 14 16.7066 0.2170
-8 2 15 -15.3166 -0.0789
-8 2 16 14.0732 0.1246
-8 2 17 -10.0679 0.0974
-8 2 18 -4.7680 -0.2297
-8 2 19 3.9520 0.0508
-8 2 20 -15.5231 -0.1087
-8 2 21 12.4363 -0.0430
-8 2 22 -7.4240 0.2483
-8 2 23 10.8317 -0.0721
-8 2 24 1.8830 0.2835
-8 2 25 2.9928 -0.1002
-8 2 26 0.9197 -0.0679
-8 2 27 -4.7579 -0.0834
-8 2 28 -0.9938 -0.4576
-8 2 29 -4.6098 0.1469
-8 4 1 19.9658 0.1111
-8 4 2 31.3868 -0.1687
-8 4 3 19.1522 0.0043
-8 4 4 -37.0412 0.1213
-8 4 5 -20.0733 -0.2672
-8 4 6 -56.8701 0.0115
-8 4 7 -59.2095 -0.3738
-8 4 8 -8.4789 -0.2516
-8 4 9 -59.5462 -0.2815
-8 4 10 47.4131 -0.2101
-8 4 11 -28.7890 -0.0165
-8 4 12 41.7304 0.1055
-8 4 13 -1.0889 0.1985
-8 4 14 -1.3434 0.1173
-8 4 15 8.0267 0.0861
-8 4 16 -25.8735 -0.0732
-8 4 17 3.9052 -0.1523
-8 4 18 -20.9650 -0.0407
-8 4 19 -5.0560 -0.1955
-8 4 20 -5.6720 0.0571
-8 4 21 -6.2135 0.1098
-8 4 22 1.5076 0.0906
-8 4 23 -0.2973 0.3147
-8 4 24 4.1995 -0.0398
-8 4 25 2.0803 0.2478
-8 4 26 6.2422 -0.0560
-8 4 27 1.8949 0.4385
-8 4 28 2.5546 0.4210
-8 4 29 -1.0086 0.7095
-8 6 1 -14.5647 -0.0348
-8 6 2 -46.2579 0.0384
-8 6 3 3.5652 0.1709
-8 6 4 21.3451 0.0535
-8 6 5 22.2287 0.0571
-8 6 6 51.1542 0.1471
-8 6 7 24.4299 -0.0406
-8 6 8 13.4235 0.0885
-8 6 9 6.6863 0.0140
-8 6 10 -36.3700 -0.0427
-8 6 11 -5.0242 -0.0651
-8 6 12 -30.5816 -0.1407
-8 6 13 2.8340 -0.1226
-8 6 14 5.1489 -0.1267
-8 6 15 11.2705 -0.0784
-8 6 16 22.0490 0.0017
-8 6 17 8.8205 -0.0248
-8 6 18 17.3482 0.1233
-8 6 19 3.5086 0.1343
-8 6 20 5.3636 0.0312
-8 6 21 -5.0682 0.0757
-8 6 22 1.0148 -0.1895
-8 6 23 -9.9873 -0.0953
-8 6 24 0.9771 -0.0498
-8 6 25 -2.2868 -0.0478
-8 6 26 -2.5531 0.2231
-8 6 27 4.5155 -0.0327
-8 6 28 -2.7006 0.0211
-8 6 29 4.8870 -0.0515
-8 8 1 19.5154 0.0290
-8 8 2 21.0832 -0.0031
-8 8 3 2.2791 0.1307
-8 8 4 -4.1868 -0.0834
-8 8 5 -7.1427 0.1931
-8 8 6 -15.0467 -0.0846
-8 8 7 -0.9229 0.1946
-8 8 8 4.3167 0.1795
-8 8 9 13.6242 0.0126
-8 8 10 19.3402 0.2465
-8 8 11 15.2497 -0.0343
-8 8 12 -1.3219 -0.0459
-8 8 13 1.6186 0.0672
-8 8 14 -20.2628 -0.1684
-8 8 15 -8.7355 0.0861
-8 8 16 -11.9307 0.0256
-8 8 17 -8.6258 0.0334
-8 8 18 3.5358 0.0926
-8 8 19 -4.8393 -0.0923
-8 8 20 10.9854 -0.0196
-8 8 21 2.4823 -0.1079
-8 8 22 2.5093 -0.0291
-8 8 23 6.6375 -0.0064
-8 8 24 -8.6199 0.0010
-8 8 25 1.1449 -0.0246
-8 8 26 -4.9807 -0.1322
-8 8 27 -2.0793 -0.3132
-8 8 28 1.0176 -0.3327
-8 10 1 -27.0074 0.0306
-8 10 2 -0.9689 0.0336
-8 10 3 -21.6422 -0.0419
-8 10 4 4.9444 -0.0197
-8 10 5 -1.2324 0.0378
-8 10 6 1.9346 -0.1245
-8 10 7 14.4681 0.0525
-8 10 8 -13.1117 -0.0128
-8 10 9 13.4337 0.0709
-8 10 10 -16.1272 0.1759
-8 10 11 3.1749 0.0247
-8 10 12 6.3646 0.1185
-8 10 13 -5.3396 -0.0305
-8 10 14 19.8019 -0.0174
-8 10 15 -6.5563 0.0659
-8 10 16 8.5031 -0.0324
-8 10 17 -1.7110 0.1205
-8 10 18 -8.4039 -0.0185
-8 10 19 4.2823 0.0381
-8 10 20 -17.4735 0.0256
-8 10 21 5.2557 -0.0946
-8 10 22 -9.1552 0.0765
-8 10 23 1.8188 -0.1808
-8 10 24 3.7331 -0.0929
-8 10 25 -0.6423 -0.0222
-8 10 26 3.1111 -0.2873
-8 10 27 -2.1409 0.4415
-8 12 1 24.0521 -0.0800
-8 12 2 5.9396 0.0020
-8 12 3 22.2991 -0.0626
-8 12 4 -14.5925 0.0795
-8 12 5 -2.6191 0.0083
-8 12 6 -18.6238 0.0184
-8 12 7 -25.7767 0.0551
-8 12 8 0.2965 -0.1322
-8 12 9 -29.3302 -0.0019
-8 12 10 16.6916 -0.0954
-8 12 11 -15.5713 -0.0288
-8 12 12 9.2995 0.1828
-8 12 13 2.1757 -0.0229
-8 12 14 -3.8009 0.2395
-8 12 15 9.2059 -0.0507
-8 12 16 -5.1655 -0.0704
-8 12 17 4.7877 0.0600
-8 12 18 2.2323 -0.1981
-8 12 19 -2.9219 0.1785
-8 12 20 9.3547 0.0615
-8 12 21 -7.4898 0.0655
-8 12 22 6.5901 0.1980
-8 12 23 -5.8420 0.0132
-8 12 24 1.4725 0.0896
-8 12 25 -1.4127 0.0845
-8 12 26 1.7100 0.0815
-8 14 1 -9.7377 -0.0666
-8 14 2 -10.1898 -0.0880
-8 14 3 -4.4743 -0.0411
-8 14 4 15.2775 -0.0877
-8 14 5 5.4101 0.0854
-8 14 6 24.5613 0.1136
-8 14 7 8.7741 0.0077
-8 14 8 9.0844 0.0572
-8 14 9 7.7479 -0.0081
-8 14 10 -9.7795 -0.1339
-8 14 11 4.7762 0.1626
-8 14 12 -10.9425 -0.1257
-8 14 13 -1.0936 0.1215
-8 14 14 -0.0726 0.0027
-8 14 15 -3.7010 -0.0542
-8 14 16 6.4757 -0.0027
-8 14 17 -0.6029 -0.1707
-8 14 18 2.0990 -0.1023
-8 14 19 3.4547 -0.2159
-8 14 20 -3.7464 -0.1061
-8 14 21 4.3039 0.0165
-8 14 22 -2.2743 0.0827
-8 14 23 2.8507 0.1066
-8 14 24 -1.2487 0.3967
-8 14 25 2.3477 -0.2237
-8 16 1 5.8530 0.0798
-8 16 2 6.2660 0.2146
-8 16 3 -3.1473 0.0828
-8 16 4 -6.9959 0.0312
-8 16 5 -5.1682 -0.1067
-8 16 6 -10.3347 -0.1108
-8 16 7 2.9882 -0.0554
-8 16 8 -2.4927 -0.0220
-8 16 9 6.6195 0.1545
-8 16 10 3.7510 -0.0005
-8 16 11 3.5467 0.0416
-8 16 12 1.6975 -0.0287
-8 16 13 1.1525 -0.0552
-8 16 14 -5.2646 -0.0654
-8 16 15 -0.8748 0.0668
-8 16 16 -8.2724 0.0232
-8 16 17 -2.9118 0.0981
-8 16 18 -1.1504 0.1173
-8 16 19 -2.6176 0.0740
-8 16 20 4.8888 -0.1922
-8 16 21 0.5457 -0.1120
-8 16 22 1.3771 -0.5627
-8 16 23 1.3124 -0.3130
-8 16 24 -0.2081 -0.5626
-8 18 1 -7.4362 0.0994
-8 18 2 0.3048 -0.0358
-8 18 3 -0.0849 0.1331
-8 18 4 4.4837 0.0250
-8 18 5 4.0579 -0.0031
-8 18 6 0.3622 0.0347
-8 18 7 0.3359 -0.0006
-8 18 8 -6.5459 -0.1263
-8 18 9 -1.3326 -0.0274
-8 18 10 -6.3161 -0.0958
-8 18 11 -1.5771 -0.0134
-8 18 12 0.1060 -0.1084
-8 18 13 -1.9254 0.0647
-8 18 14 5.7238 -0.1297
-8 18 15 0.4424 -0.0982
-8 18 16 4.9042 0.0173
-8 18 17 2.2108 -0.2754
-8 18 18 -2.8830 0.0845
-8 18 19 1.2235 -0.1086
-8 18 20 -5.9611 0.1710
-8 18 21 -1.4510 0.4365
-8 18 22 -0.2780 0.3136
-8 20 1 4.3567 0.0666
-8 20 2 -1.9490 0.0089
-8 20 3 2.8030 -0.1148
-8 20 4 -3.6890 0.0789
-8 20 5 -1.6507 -0.0112
-8 20 6 -0.2128 -0.1248
-8 20 7 -2.4469 0.0778
-8 20 8 5.2232 -0.0313
-8 20 9 -2.7573 -0.0769
-8 20 10 6.4271 0.0986
-8 20 11 -2.0025 -0.1665
-8 20 12 1.7509 0.0138
-8 20 13 -0.4152 -0.0813
-8 20 14 -3.1001 0.0407
-8 20 15 0.2458 0.0506
-8 20 16 -2.5040 0.1104
-8 20 17 0.7205 -0.0343
-8 20 18 2.2059 0.0417
-8 20 19 0.0299 -0.4051
-8 22 1 -3.3841 -0.2531
-8 22 2 -3.0973 -0.0671
-8 22 3 -2.3352 -0.1004
-8 22 4 -0.0453 -0.0779
-8 22 5 3.4383 0.0924
-8 22 6 0.8592 0.2038
-8 22 7 5.0884 -0.1105
-8 22 8 -0.5583 0.2049
-8 22 9 3.5790 -0.1223
-8 22 10 -1.9611 -0.0799
-8 22 11 3.0918 0.0596
-8 22 12 -1.3922 0.0500
-8 22 13 3.0348 -0.1393
-8 22 14 -0.3058 0.1830
-8 22 15 0.8992 -0.3105
-8 22 16 0.6422 -0.0304
-8 22 17 -1.0587 0.2112
-8 24 1 1.8838 0.0719
-8 24 2 3.9978 0.0576
-8 24 3 -0.7819 0.1255
-8 24 4 0.1855 0.0638
-8 24 5 -4.6183 -0.1040
-8 24 6 -0.8023 -0.0004
-8 24 7 -4.6357 -0.1443
-8 24 8 0.5059 0.0633
-8 24 9 -2.3586 -0.1809
-8 24 10 1.3441 0.4053
-8 24 11 -0.9318 -0.3538
-8 24 12 1.0873 0.4382
-8 24 13 0.1088 0.0064
-8 24 14 1.2371 0.2322
-8 26 1 0.6971 -0.0367
-8 26 2 -1.9831 -0.0285
-8 26 3 1.6410 -0.2141
-8 26 4 -0.2494 -0.0726
-8 26 5 1.0477 -0.1137
-8 26 6 0.4535 -0.0747
-8 26 7 0.0431 0.1648
-8 26 8 -0.2789 -0.2086
-8 26 9 -0.1015 0.4144
-7 1 1 14.3878 2.9390
-7 1 2 -6.9943 0.3154
-7 1 3 2.9169 2.0852
-7 1 4 -42.0714 0.5434
-7 1 5 -0.3830 0.4146
-7 1 6 -48.6026 0.3103
-7 1 7 0.1465 -0.2539
-7 1 8 -24.2736 0.0209
-7 1 9 -10.4095 -0.1793
-7 1 10 4.2618 -0.0010
-7 1 11 -22.1949 -0.1188
-7 1 12 12.1034 0.0088
-7 1 13 -10.2570 -0.0669
-7 1 14 1.4483 -0.0880
-7 1 15 13.6275 0.1476
-7 1 16 -10.6449 -0.0125
-7 1 17 24.0814 0.3170
-7 1 18 -14.4114 -0.0034
-7 1 19 14.0656 0.1001
-7 1 20 -9.4844 -0.0976
-7 1 21 -3.8340 -0.2835
-7 1 22 -1.2788 -0.0727
-7 1 23 -7.9377 -0.3639
-7 1 24 4.2961 -0.0537
-7 1 25 0.8375 -0.0238
-7 1 26 4.3060 -0.2550
-7 1 27 5.1479 0.2076
-7 1 28 0.5094 -0.5787
-7 1 29 1.6773 0.0974
-7 3 1 23.2475 -0.4298
-7 3 2 13.6783 -0.0803
-7 3 3 40.1999 -0.3773
-7 3 4 78.3238 -0.3431
-7 3 5 -3.0610 0.0535
-7 3 6 90.8848 -0.1010
-7 3 7 -56.0158 0.2678
-7 3 8 44.5291 0.3555
-7 3 9 -53.1201 0.1656
-7 3 10 -6.8827 0.1872
-7 3 11 0.3877 0.0305
-7 3 12 -19.6980 -0.2311
-7 3 13 32.6551 0.0145
-7 3 14 -2.5723 -0.1327
-7 3 15 19.3789 -0.0260
-7 3 16 16.6488 0.1395
-7 3 17 -5.2895 -0.0390
-7 3 18 22.4121 0.1396
-7 3 19 -13.9095 0.0115
-7 3 20 12.3951 -0.0466
-7 3 21 -7.2818 0.0186
-7 3 22 -0.9424 -0.0500
-7 3 23 -0.6457 0.1034
-7 3 24 -7.3989 -0.0876
-7 3 25 2.4326 0.0425
-7 3 26 -6.2780 -0.4128
-7 3 27 4.7805 -0.1304
-7 3 28 -0.0379 -0.6365
-7 3 29 3.7658 0.1416
-7 5 1 -23.0674 -0.2732
-7 5 2 -10.2856 -0.2532
-7 5 3 -51.9328 -0.0601
-7 5 4 -41.0208 -0.3485
-7 5 5 1.5463 -0.0121
-7 5 6 -45.8075 -0.2420
-7 5 7 73.5308 -0.1237
-7 5 8 -20.6239 -0.1642
-7 5 9 74.0138 -0.1115
-7 5 10 -1.0784 -0.0144
-7 5 11 4.7132 0.0829
-7 5 12 0.8331 0.1755
-7 5 13 -42.6989 0.1568
-7 5 14 0.7079 0.2176
-7 5 15 -32.8281 0.0259
-7 5 16 0.2831 -0.0430
-7 5 17 -3.8589 -0.1619
-7 5 18 -2.3251 -0.2649
-7 5 19 11.6760 -0.0977
-7 5 20 -0.6074 0.0178
-7 5 21 8.4180 0.2028
-7 5 22 -0.6752 0.1919
-7 5 23 0.1917 0.2531
-7 5 24 -3.0540 0.0611
-7 5 25 -4.4746 0.1134
-7 5 26 -0.8413 0.0719
-7 5 27 -5.5721 0.0321
-7 5 28 -0.0542 0.1352
-7 5 29 -1.5245 -0.1617
-7 7 1 -0.4325 -0.0712
-7 7 2 5.3898 0.0522
-7 7 3 27.7343 0.0340
-7 7 4 -2.8192 -0.1212
-7 7 5 5.7548 0.1335
-7 7 6 -10.0131 -0.2562
-7 7 7 -33.7624 -0.0445
-7 7 8 -10.4400 -0.1252
-7 7 9 -29.7459 -0.1517
-7 7 10 3.2283 0.0526
-7 7 11 11.9256 -0.1768
-7 7 12 11.9274 0.0719
-7 7 13 27.3821 -0.1874
-7 7 14 1.3331 -0.1386
-7 7 15 10.9091 -0.0136
-7 7 16 -9.9869 -0.1689
-7 7 17 -3.7471 0.2053
-7 7 18 -9.2881 0.1374
-7 7 19 -5.3188 0.1087
-7 7 20 -4.4120 0.1709
-7 7 21 3.4403 -0.1463
-7 7 22 4.4082 0.0019
-7 7 23 6.8588 -0.1758
-7 7 24 10.6586 0.0389
-7 7 25 0.7793 0.0385
-7 7 26 5.1740 0.3145
-7 7 27 -2.3696 0.2355
-7 7 28 -0.4321 0.4770
-7 9 1 4.4490 0.0179
-7 9 2 -5.4846 -0.0179
-7 9 3 -13.2218 -0.0203
-7 9 4 -4.9569 0.1449
-7 9 5 -14.0523 -0.1128
-7 9 6 3.7849 0.0901
-7 9 7 -4.4868 -0.0059
-7 9 8 10.8419 -0.2373
-7 9 9 -11.9482 0.0978
-7 9 10 7.5083 -0.2258
-7 9 11 -26.7670 0.0284
-7 9 12 2.3969 -0.0155
-7 9 13 -15.0765 -0.0821
-7 9 14 1.6563 0.0321
-7 9 15 6.9472 -0.0699
-7 9 16 0.0063 -0.0019
-7 9 17 12.7726 -0.0008
-7 9 18 -2.3122 -0.0717
-7 9 19 4.9588 -0.0496
-7 9 20 -0.7093 -0.0824
-7 9 21 -7.6280 -0.1470
-7 9 22 -0.7457 -0.0185
-7 9 23 -8.0038 -0.0815
-7 9 24 -3.2831 0.0097
-7 9 25 2.2033 -0.0180
-7 9 26 -1.9598 -0.1286
-7 9 27 3.8153 0.0344
-7 9 28 0.1957 -0.2223
-7 11 1 8.9474 -0.0009
-7 11 2 9.8620 0.0302
-7 11 3 19.8287 -0.1037
-7 11 4 36.1465 0.0179
-7 11 5 13.2593 -0.0603
-7 11 6 32.8568 0.0186
-7 11 7 0.1803 0.1217
-7 11 8 8.8218 0.0509
-7 11 9 4.3669 0.1282
-7 11 10 -11.4168 -0.0524
-7 11 11 17.9937 0.0121
-7 11 12 -14.7726 -0.0684
-7 11 13 13.1225 0.0528
-7 11 14 -3.6325 0.0867
-7 11 15 -2.5575 0.0908
-7 11 16 8.8674 0.1240
-7 11 17 -9.8749 -0.0318
-7 11 18 12.5996 0.0135
-7 11 19 -6.1154 0.0021
-7 11 20 6.9959 -0.0941
-7 11 21 2.8993 0.1881
-7 11 22 -0.2530 -0.0919
-7 11 23 2.7111 0.0273
-7 11 24 -1.5047 -0.0303
-7 11 25 -3.2196 -0.3442
-7 11 26 0.7149 -0.0375
-7 11 27 -1.1795 -0.5683
-7 13 1 -18.1165 -0.0100
-7 13 2 -9.7326 0.0490
-7 13 3 -24.7870 -0.0113
-7 13 4 -30.8974 0.0481
-7 13 5 -4.1454 -0.0375
-7 13 6 -28.4839 0.1663
-7 13 7 20.2256 -0.0300
-7 13 8 -11.0156 0.1291
-7 13 9 19.5822 -0.0498
-7 13 10 4.5864 -0.0093
-7 13 11 -0.7954 0.0253
-7 13 12 8.0223 -0.0777
-7 13 13 -12.1801 0.0807
-7 13 14 -0.1196 -0.0047
-7 13 15 -6.9335 -0.0481
-7 13 16 -7.6257 0.1551
-7 13 17 2.3223 -0.0363
-7 13 18 -7.6476 0.0827
-7 13 19 4.1027 0.2215
-7 13 20 -2.9749 -0.1596
-7 13 21 0.0666 0.2915
-7 13 22 0.8490 -0.0756
-7 13 23 0.6318 0.1432
-7 13 24 -0.2722 0.2235
-7 13 25 2.7350 -0.0307
-7 13 26 -2.6348 0.3844
-7 15 1 10.2482 -0.0465
-7 15 2 5.8590 -0.0873
-7 15 3 15.3293 0.0137
-7 15 4 6.6668 0.0118
-7 15 5 -1.1165 0.0663
-7 15 6 1.2483 -0.0724
-7 15 7 -18.5626 0.0114
-7 15 8 -0.2624 0.0424
-7 15 9 -17.6483 0.0033
-7 15 10 0.2906 0.1614
-7 15 11 -2.3780 0.0125
-7 15 12 0.3964 0.0381
-7 15 13 9.4042 -0.0241
-7 15 14 2.1319 -0.0423
-7 15 15 7.4299 -0.0452
-7 15 16 2.1693 -0.0509
-7 15 17 -1.3092 -0.0381
-7 15 18 -1.5217 0.0194
-7 15 19 -2.5241 -0.1208
-7 15 20 -4.7102 0.2165
-7 15 21 1.4678 -0.1339
-7 15 22 -2.7738 0.0629
-7 15 23 0.0581 0.2103
-7 15 24 1.3113 -0.1848
-7 17 1 -3.2026 0.0145
-7 17 2 -4.7251 0.1015
-7 17 3 -4.7702 -0.0138
-7 17 4 -1.1273 0.0485
-7 17 5 3.9994 -0.0121
-7 17 6 5.4019 -0.0374
-7 17 7 9.9123 -0.0806
-7 17 8 4.5879 0.0369
-7 17 9 6.3462 -0.0594
-7 17 10 1.2307 0.1119
-7 17 11 -0.2509 0.0620
-7 17 12 -1.4473 0.1249
-7 17 13 -2.5680 0.0206
-7 17 14 -3.1438 0.0581
-7 17 15 1.6032 0.0434
-7 17 16 -1.2699 0.0169
-7 17 17 5.5158 0.1176
-7 17 18 3.0368 0.0979
-7 17 19 -0.1378 -0.0901
-7 17 20 5.7515 -0.0671
-7 17 21 -6.0762 -0.3909
-7 17 22 3.3808 -0.4007
-7 17 23 -1.4588 -0.5453
-7 19 1 3.6326 -0.1196
-7 19 2 1.9673 -0.0166
-7 19 3 2.1062 -0.0166
-7 19 4 2.6661 -0.0117
-7 19 5 -3.7984 0.0450
-7 19 6 -0.8735 0.2053
-7 19 7 -6.1550 0.0018
-7 19 8 -2.6004 0.0776
-7 19 9 -1.6097 0.0031
-7 19 10 -3.2125 -0.1232
-7 19 11 3.2314 -0.0667
-7 19 12 -1.0890 -0.0209
-7 19 13 1.0972 0.0112
-7 19 14 2.1146 0.0243
-7 19 15 -5.5094 0.1611
-7 19 16 2.7081 -0.0740
-7 19 17 -7.0146 0.0796
-7 19 18 1.0883 -0.0301
-7 19 19 0.7629 0.0326
-7 19 20 -1.9945 0.4510
-7 21 1 -1.9430 0.2232
-7 21 2 -0.1482 -0.0838
-7 21 3 -3.1427 0.1163
-7 21 4 -3.3180 0.0074
-7 21 5 -0.7429 -0.1868
-7 21 6 -1.7378 0.0207
-7 21 7 1.5838 -0.0605
-7 21 8 0.2527 -0.0611
-7 21 9 -0.2879 0.0388
-7 21 10 1.8944 -0.0027
-7 21 11 -3.9308 -0.0602
-7 21 12 2.6193 0.0065
-7 21 13 -3.1235 -0.0458
-7 21 14 1.5497 -0.0726
-7 21 15 0.8681 -0.0687
-7 21 16 -1.4171 -0.2035
-7 21 17 2.8503 -0.1546
-7 21 18 -3.2042 -0.4305
-7 23 1 1.5366 0.0024
-7 23 2 2.8451 0.0228
-7 23 3 3.5724 -0.1142
-7 23 4 4.6593 -0.0457
-7 23 5 0.6590 0.1855
-7 23 6 2.0045 -0.2022
-7 23 7 -1.8604 0.1431
-7 23 8 -0.7786 -0.0057
-7 23 9 -0.9310 -0.1151
-7 23 10 -2.6975 0.1188
-7 23 11 0.8040 -0.0327
-7 23 12 -4.1756 -0.1905
-7 23 13 0.8063 -0.0919
-7 23 14 -3.3818 -0.4133
-7 23 15 0.6351 -0.3199
-7 25 1 -1.4033 -0.0109
-7 25 2 -2.3896 0.0855
-7 25 3 -2.4654 0.1570
-7 25 4 -1.8096 -0.0763
-7 25 5 0.3203 0.0748
-7 25 6 -0.3373 -0.0887
-7 25 7 2.7352 0.1104
-7 25 8 1.2947 -0.1485
-7 25 9 2.1244 0.3926
-7 25 10 3.4551 -0.2991
-7 25 11 0.4380 0.3269
-7 25 12 4.7701 -0.1018
-7 25 13 0.1171 0.1298
-7 27 2 0.4197 0.0368
-7 27 3 0.1306 -0.1363
-7 27 4 -0.7941 0.1815
-6 0 2 50.7297 -3.5575
-6 0 8 0.4323 0.4787
-6 0 10 -1.5993 0.4037
-6 0 12 -10.5399 -0.0570
-6 0 14 -12.4631 -0.3292
-6 0 16 -0.4464 -0.2693
-6 0 18 12.5387 0.0683
-6 0 20 10.8797 0.2627
-6 0 22 -4.6805 0.0851
-6 0 24 -13.6055 -0.0639
-6 0 26 -6.3852 0.0671
-6 0 28 2.4254 -0.1721
-6 2 1 -59.8627 0.0521
-6 2 2 -21.3314 1.4699
-6 2 3 -43.0787 0.8493
-6 2 4 22.0182 0.8247
-6 2 5 8.8984 0.5831
-6 2 6 38.8876 0.1308
-6 2 7 41.6330 -0.1330
-6 2 8 11.8952 -0.2620
-6 2 9 25.0626 -0.2310
-6 2 10 -15.5358 -0.1995
-6 2 11 -14.6414 -0.0223
-6 2 12 -6.8749 0.0564
-6 2 13 -36.5178 0.0499
-6 2 14 12.9535 0.1713
-6 2 15 -32.0930 0.0424
-6 2 16 13.5632 0.0623
-6 2 17 -13.9246 -0.0433
-6 2 18 0.9219 -0.1447
-6 2 19 4.1687 -0.0624
-6 2 20 -5.7719 -0.2913
-6 2 21 9.3252 -0.0911
-6 2 22 -1.0968 -0.2551
-6 2 23 1.5064 0.0221
-6 2 24 3.1236 -0.0589
-6 2 25 -8.1019 0.3065
-6 2 26 0.5115 -0.1182
-6 2 27 -9.4426 0.4259
-6 2 28 -1.8740 -0.3531
-6 2 29 -2.7661 0.2731
-6 4 1 34.5425 0.0420
-6 4 2 -22.6687 0.4557
-6 4 3 28.4055 -0.2366
-6 4 4 -96.9367 0.3705
-6 4 5 -8.1859 0.0612
-6 4 6 -99.0507 0.0143
-6 4 7 -33.2799 0.5320
-6 4 8 -23.2335 -0.0664
-6 4 9 -19.7148 0.3167
-6 4 10 42.6418 0.1037
-6 4 11 6.9873 -0.1745
-6 4 12 31.3584 0.0742
-6 4 13 18.8215 -0.2462
-6 4 14 -13.9882 -0.0730
-6 4 15 17.8399 0.0573
-6 4 16 -31.3116 0.0198
-6 4 17 8.6092 0.2125
-6 4 18 -17.1908 0.0482
-6 4 19 -2.6018 0.0515
-6 4 20 3.8584 -0.1442
-6 4 21 -3.0360 -0.0032
-6 4 22 13.7990 -0.1826
-6 4 23 2.2112 -0.1199
-6 4 24 11.7338 0.0202
-6 4 25 4.1606 -0.2552
-6 4 26 4.3152 0.4557
-6 4 27 3.3323 -0.2236
-6 4 28 -2.2175 0.9016
-6 4 29 -0.2057 -0.3595
-6 6 1 15.2149 -0.0910
-6 6 2 21.6470 -0.0258
-6 6 3 13.7423 -0.0876
-6 6 4 80.6762 -0.0447
-6 6 5 12.2776 0.0658
-6 6 6 78.4138 -0.0282
-6 6 7 8.0497 0.0773
-6 6 8 10.4588 -0.0464
-6 6 9 0.7983 0.0287
-6 6 10 -42.5671 0.0208
-6 6 11 6.4990 0.0993
-6 6 12 -27.2388 0.0992
-6 6 13 16.4316 0.1788
-6 6 14 10.2437 0.0450
-6 6 15 10.2889 -0.0345
-6 6 16 21.7256 -0.0714
-6 6 17 -1.7634 -0.1741
-6 6 18 9.8057 -0.0310
-6 6 19 -7.5493 0.0299
-6 6 20 -7.3721 0.1644
-6 6 21 -11.5371 0.0387
-6 6 22 -12.7279 0.3104
-6 6 23 -7.4459 -0.0991
-6 6 24 -6.6483 0.1893
-6 6 25 2.7930 -0.2399
-6 6 26 0.6336 -0.1375
-6 6 27 5.0768 -0.1894
-6 6 28 4.6324 -0.3034
-6 8 1 -12.1111 0.0674
-6 8 2 15.9677 -0.1389
-6 8 3 -17.6024 -0.1955
-6 8 4 -5.8881 0.0143
-6 8 5 -15.3314 -0.2712
-6 8 6 -10.0898 0.1388
-6 8 7 -6.4126 -0.0832
-6 8 8 13.6092 0.0790
-6 8 9 0.6970 0.1016
-6 8 10 25.5274 -0.1671
-6 8 11 -6.7705 0.1825
-6 8 12 7.5336 -0.1723
-6 8 13 -15.4110 -0.0381
-6 8 14 -5.2469 0.0678
-6 8 15 -8.8038 -0.2162
-6 8 16 -0.7489 0.1156
-6 8 17 2.2876 -0.0366
-6 8 18 6.2583 0.0232
-6 8 19 7.3429 0.1282
-6 8 20 8.2249 0.0228
-6 8 21 10.0003 0.1046
-6 8 22 -0.3340 0.0065
-6 8 23 6.7118 -0.0167
-6 8 24 -8.2722 0.0008
-6 8 25 -0.8416 -0.0947
-6 8 26 -5.8997 -0.0693
-6 8 27 -2.8068 -0.3413
-6 8 28 -2.6704 -0.1769
-6 10 1 -27.9139 -0.0879
-6 10 2 -33.4527 0.1502
-6 10 3 -17.2969 0.0288
-6 10 4 -25.0909 0.0517
-6 10 5 7.1078 -0.0649
-6 10 6 -17.6414 0.0309
-6 10 7 19.9889 -0.2240
-6 10 8 -23.2889 0.0709
-6 10 9 12.7820 -0.0880
-6 10 10 -21.0390 0.0229
-6 10 11 -0.6787 -0.0041
-6 10 12 -2.9403 -0.0704
-6 10 13 -9.9976 0.0048
-6 10 14 5.5781 -0.0584
-6 10 15 -12.1606 0.0608
-6 10 16 -0.9271 -0.0162
-6 10 17 -7.0680 0.0251
-6 10 18 -8.9971 -0.1155
-6 10 19 0.3427 -0.0580
-6 10 20 -8.8949 -0.1919
-6 10 21 2.0739 -0.0497
-6 10 22 3.3810 -0.0747
-6 10 23 -1.4377 0.1262
-6 10 24 10.8437 0.0658
-6 10 25 -3.0211 0.2978
-6 10 26 5.0604 0.3359
-6 10 27 -0.9139 0.3320
-6 12 1 42.1487 0.0528
-6 12 2 11.9399 0.0047
-6 12 3 33.8172 -0.0171
-6 12 4 -8.9540 -0.0986
-6 12 5 1.8607 -0.0780
-6 12 6 -10.9432 -0.0906
-6 12 7 -19.4651 -0.0709
-6 12 8 9.8236 0.0550
-6 12 9 -13.7118 -0.1310
-6 12 10 22.5389 0.0914
-6 12 11 7.4077 -0.0888
-6 12 12 9.9768 0.0214
-6 12 13 22.5035 0.0564
-6 12 14 -6.5441 -0.0196
-6 12 15 19.7707 0.0851
-6 12 16 -8.2086 -0.0153
-6 12 17 6.3046 -0.0632
-6 12 18 1.1436 0.0544
-6 12 19 -5.5613 -0.1853
-6 12 20 6.3093 0.0011
-6 12 21 -7.3408 -0.0808
-6 12 22 -0.2859 -0.2471
-6 12 23 0.4436 0.0224
-6 12 24 -5.1996 -0.2886
-6 12 25 5.0580 -0.0872
-6 12 26 -1.8016 -0.3011
-6 14 1 -20.2689 -0.0412
-6 14 2 5.6309 -0.1262
-6 14 3 -17.3327 0.1069
-6 14 4 31.0879 -0.0110
-6 14 5 -4.3881 0.0828
-6 14 6 29.2344 -0.0061
-6 14 7 3.8630 -0.0758
-6 14 8 2.7088 -0.1449
-6 14 9 3.1177 -0.0598
-6 14 10 -16.9410 -0.0511
-6 14 11 -4.5618 -0.0824
-6 14 12 -11.0668 0.0494
-6 14 13 -11.2909 -0.1180
-6 14 14 5.9018 -0.1214
-6 14 15 -8.4286 0.0032
-6 14 16 11.5287 -0.0972
-6 14 17 0.5909 0.0234
-6 14 18 3.1984 0.2753
-6 14 19 6.9508 -0.0712
-6 14 20 -3.7065 0.4420
-6 14 21 5.5262 -0.0429
-6 14 22 -1.3531 0.1092
-6 14 23 -1.1156 -0.0130
-6 14 24 1.7329 -0.5130
-6 14 25 -3.9211 0.1232
-6 16 1 5.0716 0.0274
-6 16 2 -4.2484 -0.1301
-6 16 3 3.0985 -0.0475
-6 16 4 -19.4189 -0.0417
-6 16 5 2.4018 0.0291
-6 16 6 -18.3765 0.0152
-6 16 7 3.3919 0.1120
-6 16 8 -3.7656 -0.0248
-6 16 9 0.8867 -0.0104
-6 16 10 6.7282 0.0027
-6 16 11 -1.6380 -0.0229
-6 16 12 3.4339 0.0544
-6 16 13 -1.5066 0.0793
-6 16 14 -6.1361 0.0013
-6 16 15 -1.6932 -0.0325
-6 16 16 -6.7909 -0.1315
-6 16 17 -2.8556 -0.0857
-6 16 18 2.0001 -0.2034
-6 16 19 -3.0286 0.1337
-6 16 20 4.8476 0.1132
-6 16 21 -1.1346 0.1872
-6 16 22 -0.2027 0.7375
-6 16 23 0.5412 0.2155
-6 18 1 -4.8860 0.1499
-6 18 2 1.7177 0.0902
-6 18 3 -2.9424 -0.0425
-6 18 4 8.6227 0.0391
-6 18 5 -0.8633 -0.1127
-6 18 6 7.7403 -0.0531
-6 18 7 0.1074 0.1043
-6 18 8 1.2554 0.0366
-6 18 9 1.3295 0.1561
-6 18 10 -0.5893 -0.0013
-6 18 11 0.4326 0.0102
-6 18 12 4.8086 -0.1563
-6 18 13 -0.6960 -0.0551
-6 18 14 8.5222 0.0763
-6 18 15 -0.2127 0.0772
-6 18 16 2.2148 0.3345
-6 18 17 1.0642 0.2222
-6 18 18 -7.1865 -0.0090
-6 18 19 1.8530 -0.0544
-6 18 20 -5.4872 -0.5880
-6 18 21 0.5048 -0.4558
-6 20 1 4.8504 -0.1480
-6 20 2 2.4952 -0.0016
-6 20 3 3.6770 0.0548
-6 20 4 -1.4145 -0.0797
-6 20 5 -0.8103 0.2320
-6 20 6 -1.7817 -0.0167
-6 20 7 -4.3615 -0.0008
-6 20 8 2.0632 0.0717
-6 20 9 -5.1814 -0.0414
-6 20 10 2.2858 0.0285
-6 20 11 -1.7315 0.1643
-6 20 12 -3.3369 0.0736
-6 20 13 2.4820 0.0884
-6 20 14 -5.9443 0.0876
-6 20 15 3.7332 -0.0748
-6 20 16 -1.4082 -0.0265
-6 20 17 1.0413 0.0333
-6 20 18 3.8254 0.0350
-6 20 19 -2.2796 0.5182
-6 22 1 -4.5561 -0.0747
-6 22 2 -4.3813 0.0545
-6 22 3 -1.2293 0.0923
-6 22 4 -0.5934 -0.0449
-6 22 5 3.7204 0.0125
-6 22 6 0.7654 -0.0103
-6 22 7 6.2959 -0.0177
-6 22 8 -1.4481 -0.0629
-6 22 9 7.5318 0.0199
-6 22 10 -2.7082 -0.0309
-6 22 11 6.2838 0.0298
-6 22 12 -1.1461 0.2133
-6 22 13 1.7686 0.2155
-6 22 14 0.4293 0.2290
-6 22 15 -2.1524 0.3357
-6 22 16 1.6496 0.0395
-6 22 17 -1.2330 -0.0016
-6 22 18 1.3521 -0.0117
-6 24 1 2.2629 0.0237
-6 24 2 1.7361 -0.0355
-6 24 3 -0.3099 -0.0830
-6 24 4 -1.3560 0.1322
-6 24 5 -2.7040 -0.1618
-6 24 6 -2.0893 0.0290
-6 24 7 -5.0922 -0.0500
-6 24 8 -0.6301 -0.0376
-6 24 9 -7.2144 0.0858
-6 24 10 0.5279 0.1753
-6 24 11 -6.3253 0.0190
-6 24 12 0.5940 0.0838
-6 24 13 -2.1569 -0.2508
-6 24 14 -0.2389 -0.2043
-6 24 15 1.2694 -0.5574
-6 26 1 1.0473 0.1256
-6 26 2 -1.2975 -0.0957
-6 26 3 0.9804 -0.0110
-6 26 4 -0.9640 -0.0158
-6 26 5 0.3144 0.0506
-6 26 6 0.5287 0.0105
-6 26 7 2.2398 0.0931
-6 26 8 0.2984 -0.0007
-6 26 9 4.1726 -0.1458
-6 26 10 -0.7201 -0.3554
-5 1 1 25.8275 -3.7808
-5 1 2 -41.0087 -0.2064
-5 1 3 -34.0533 -2.7577
-5 1 4 -53.0578 -0.4871
-5 1 5 -35.5557 -0.6558
-5 1 6 -24.4092 -0.2342
-5 1 7 -0.6648 0.6906
-5 1 8 16.8898 0.0099
-5 1 9 19.2365 0.6073
-5 1 10 32.6072 0.0444
-5 1 11 12.0307 -0.0782
-5 1 12 19.6258 -0.0905
-5 1 13 4.7470 -0.4133
-5 1 14 2.0125 -0.1102
-5 1 15 8.4378 -0.1203
-5 1 16 -6.3855 -0.0456
-5 1 17 8.6692 0.3815
-5 1 18 -5.7217 -0.0872
-5 1 19 -2.4782 0.3807
-5 1 20 1.2572 0.0442
-5 1 21 -12.9453 -0.1116
-5 1 22 8.4363 0.0808
-5 1 23 -9.0627 -0.3241
-5 1 24 9.8128 -0.1180
-5 1 25 2.3482 -0.0401
-5 1 26 4.8855 -0.2294
-5 1 27 5.9196 0.0614
-5 1 28 -0.5724 0.0213
-5 1 29 2.6273 0.0602
-5 3 1 71.3444 0.2244
-5 3 2 72.0393 0.2080
-5 3 3 86.4373 0.0148
-5 3 4 93.3685 0.1705
-5 3 5 28.8365 -0.0437
-5 3 6 45.3193 -0.1449
-5 3 7 -29.2430 -0.1534
-5 3 8 -25.0073 -0.3120
-5 3 9 -21.9481 -0.1618
-5 3 10 -50.1561 -0.2103
-5 3 11 26.9340 -0.0041
-5 3 12 -28.9874 0.1590
-5 3 13 45.6039 0.0837
-5 3 14 -2.9469 0.2917
-5 3 15 21.6738 -0.0152
-5 3 16 9.2430 0.0623
-5 3 17 -5.6101 -0.1140
-5 3 18 7.3083 -0.1157
-5 3 19 -12.7837 -0.0852
-5 3 20 -4.6532 -0.1328
-5 3 21 -4.3269 0.0675
-5 3 22 -13.8956 0.0721
-5 3 23 4.8725 0.0679
-5 3 24 -13.7807 0.1163
-5 3 25 6.4727 -0.2581
-5 3 26 -6.3462 0.0333
-5 3 27 2.8831 -0.3631
-5 3 28 1.3513 0.1461
-5 3 29 -0.9741 -0.1305
-5 5 1 -113.1949 0.5885
-5 5 2 -38.0993 -0.0559
-5 5 3 -108.2453 0.4090
-5 5 4 -48.0462 0.3188
-5 5 5 -24.6431 -0.1281
-5 5 6 -28.4104 0.4343
-5 5 7 43.6215 -0.1825
-5 5 8 0.1581 0.1145
-5 5 9 23.5464 0.0768
-5 5 10 6.6949 -0.1249
-5 5 11 -41.8519 0.1281
-5 5 12 3.5835 -0.0796
-5 5 13 -61.7522 0.0056
-5 5 14 6.3570 0.0230
-5 5 15 -28.6665 -0.0561
-5 5 16 5.8843 -0.0180
-5 5 17 8.1292 -0.0815
-5 5 18 3.2158 0.0471
-5 5 19 21.5774 -0.0830
-5 5 20 3.6199 0.1717
-5 5 21 12.7267 -0.0886
-5 5 22 0.7816 -0.0573
-5 5 23 -2.3394 -0.0603
-5 5 24 -1.0628 -0.0736
-5 5 25 -9.5851 0.0552
-5 5 26 0.9144 0.0639
-5 5 27 -6.8895 0.1502
-5 5 28 0.5877 -0.1390
-5 7 1 49.9240 0.1562
-5 7 2 5.7428 0.0840
-5 7 3 62.2685 0.1312
-5 7 4 6.2350 0.1534
-5 7 5 15.5140 -0.0950
-5 7 6 8.7063 0.1971
-5 7 7 -29.7325 -0.2191
-5 7 8 14.4682 0.1702
-5 7 9 -17.8184 -0.0575
-5 7 10 21.8195 0.0115
-5 7 11 20.0102 0.0912
-5 7 12 11.7212 -0.0546
-5 7 13 25.5934 0.1546
-5 7 14 -9.3716 0.0018
-5 7 15 6.2655 0.0833
-5 7 16 -15.9276 0.1544
-5 7 17 -7.1142 -0.1606
-5 7 18 -9.2780 0.1585
-5 7 19 -7.1997 -0.2141
-5 7 20 -1.0893 -0.0480
-5 7 21 0.3061 0.0543
-5 7 22 7.6115 -0.0559
-5 7 23 3.3418 0.2460
-5 7 24 8.8363 0.0225
-5 7 25 1.8662 0.2729
-5 7 26 2.3355 0.1974
-5 7 27 2.1397 -0.0120
-5 7 28 -0.1888 0.3254
-5 9 1 17.0184 -0.1239
-5 9 2 -5.1718 -0.0644
-5 9 3 -8.2692 -0.0319
-5 9 4 -11.3033 -0.1431
-5 9 5 0.1351 0.1357
-5 9 6 -7.3338 -0.1112
-5 9 7 18.9856 0.1388
-5 9 8 -1.9601 0.0693
-5 9 9 13.6903 -0.1082
-5 9 10 -1.9873 0.2273
-5 9 11 -0.7962 -0.2113
-5 9 12 1.2152 -0.0246
-5 9 13 2.5062 -0.0842
-5 9 14 7.1274 -0.1778
-5 9 15 10.4962 0.0636
-5 9 16 7.5078 0.0202
-5 9 17 7.7258 0.1741
-5 9 18 4.2373 0.1147
-5 9 19 -2.7574 0.1684
-5 9 20 2.0424 0.0235
-5 9 21 -11.1356 0.1083
-5 9 22 -0.6015 -0.0585
-5 9 23 -6.3350 0.1247
-5 9 24 -2.7890 -0.1021
-5 9 25 1.4739 0.0466
-5 9 26 -2.9760 -0.3745
-5 9 27 0.2595 0.2389
-5 11 1 -9.0870 0.0753
-5 11 2 14.7106 -0.0273
-5 11 3 6.0198 0.1040
-5 11 4 29.0598 -0.0028
-5 11 5 -5.9398 0.1813
-5 11 6 12.5933 -0.0380
-5 11 7 -23.2401 0.1137
-5 11 8 -14.4323 0.0454
-5 11 9 -16.4671 0.0458
-5 11 10 -27.6638 0.0568
-5 11 11 1.9966 0.0563
-5 11 12 -22.4725 0.0200
-5 11 13 4.5624 0.0530
-5 11 14 -8.4736 -0.0444
-5 11 15 -4.7435 0.0037
-5 11 16 2.1884 -0.0827
-5 11 17 -8.4770 -0.0477
-5 11 18 4.5749 -0.0589
-5 11 19 -1.1141 -0.0047
-5 11 20 -0.9672 -0.0157
-5 11 21 7.7422 0.0133
-5 11 22 -7.0093 0.0155
-5 11 23 5.0742 0.0074
-5 11 24 -4.3410 -0.0518
-5 11 25 -1.0753 0.3588
-5 11 26 1.7517 0.0092
-5 13 1 -24.3394 0.1056
-5 13 2 -5.4843 -0.0615
-5 13 3 -25.7596 0.0292
-5 13 4 -16.5973 -0.0245
-5 13 5 0.5339 0.0703
-5 13 6 -5.6991 -0.0015
-5 13 7 22.5133 0.1186
-5 13 8 13.8712 -0.0943
-5 13 9 13.3305 0.0279
-5 13 10 26.3685 0.0062
-5 13 11 -11.6031 0.0159
-5 13 12 23.4339 0.1635
-5 13 13 -19.8466 0.0648
-5 13 14 8.6960 0.0926
-5 13 15 -7.5132 0.0328
-5 13 16 -4.7471 -0.1689
-5 13 17 4.5937 -0.0013
-5 13 18 -8.2877 -0.2540
-5 13 19 3.6027 -0.1316
-5 13 20 -0.6510 -0.0048
-5 13 21 -3.0019 -0.2179
-5 13 22 8.4180 0.1695
-5 13 23 -2.7991 -0.0645
-5 13 24 6.1787 -0.0544
-5 13 25 1.5948 -0.2335
-5 15 1 23.0443 -0.0109
-5 15 2 -5.8978 0.0604
-5 15 3 23.7386 0.0278
-5 15 4 -3.3283 -0.0434
-5 15 5 3.7626 0.0322
-5 15 6 -2.8362 -0.0165
-5 15 7 -12.4486 -0.0212
-5 15 8 -2.4326 -0.0139
-5 15 9 -6.6765 0.0191
-5 15 10 -5.0389 -0.1987
-5 15 11 11.2774 -0.0217
-5 15 12 -7.3081 -0.0806
-5 15 13 18.1522 -0.2023
-5 15 14 -4.2979 0.1987
-5 15 15 7.6855 -0.1384
-5 15 16 1.1018 0.1287
-5 15 17 -3.3769 0.1245
-5 15 18 3.4158 -0.1050
-5 15 19 -2.8530 0.1429
-5 15 20 0.0915 -0.1858
-5 15 21 1.9076 -0.1860
-5 15 22 -4.7203 -0.0564
-5 15 23 1.6689 -0.5833
-5 15 24 -4.2446 0.4958
-5 17 1 -8.7557 -0.1378
-5 17 2 5.3303 0.0467
-5 17 3 -12.2695 -0.1074
-5 17 4 5.2464 -0.0696
-5 17 5 -3.9964 -0.2099
-5 17 6 3.4824 -0.1316
-5 17 7 4.5189 -0.1463
-5 17 8 -0.5221 -0.0293
-5 17 9 2.6614 0.0733
-5 17 10 -1.9729 0.0817
-5 17 11 -5.4345 0.0553
-5 17 12 -0.9599 -0.0668
-5 17 13 -7.0117 -0.1000
-5 17 14 0.1457 -0.2833
-5 17 15 0.4151 -0.1515
-5 17 16 0.5039 -0.1687
-5 17 17 4.1364 -0.0726
-5 17 18 1.1640 0.0860
-5 17 19 -0.7881 0.2101
-5 17 20 2.7371 0.0500
-5 17 21 -2.9597 0.5003
-5 17 22 3.4660 0.1192
-5 19 1 1.8759 0.0286
-5 19 2 -3.9741 -0.0709
-5 19 3 5.5849 0.0583
-5 19 4 -0.9098 0.0179
-5 19 5 2.0803 -0.0332
-5 19 6 -0.2225 0.0618
-5 19 7 -2.5213 -0.0088
-5 19 8 -1.5447 -0.1381
-5 19 9 0.2888 -0.0803
-5 19 10 -3.6660 -0.1477
-5 19 11 5.3455 -0.0977
-5 19 12 -3.0300 -0.0004
-5 19 13 2.6662 0.1569
-5 19 14 0.0637 0.0766
-5 19 15 -4.0328 0.2152
-5 19 16 2.2270 0.1412
-5 19 17 -3.8344 -0.0950
-5 19 18 0.0234 0.0184
-5 19 19 2.3220 -0.2642
-5 19 20 -4.0182 -0.2906
-5 21 1 0.1836 0.0217
-5 21 2 -1.4090 0.0145
-5 21 3 -2.0113 -0.0865
-5 21 4 -4.8297 0.0815
-5 21 5 0.6182 0.0949
-5 21 6 -4.5793 -0.0679
-5 21 7 3.8328 0.1063
-5 21 8 -1.9282 0.0708
-5 21 9 1.2883 -0.0801
-5 21 10 2.1343 0.1322
-5 21 11 -2.6666 -0.1226
-5 21 12 3.5937 -0.0886
-5 21 13 -1.5758 -0.0644
-5 21 14 0.8056 -0.1733
-5 21 15 1.0450 0.0059
-5 21 16 -1.7599 -0.0529
-5 21 17 0.8872 0.1453
-5 21 18 0.3656 0.4269
-5 21 19 -1.3189 0.1000
-5 23 1 2.1530 -0.0253
-5 23 2 4.1410 0.0147
-5 23 3 0.9904 -0.0652
-5 23 4 4.9584 0.0504
-5 23 5 -1.6169 -0.0200
-5 23 6 4.9544 0.1376
-5 23 7 -3.3610 -0.0909
-5 23 8 4.4372 0.0175
-5 23 9 -3.1414 -0.1056
-5 23 10 2.1343 -0.1121
-5 23 11 -1.9583 0.0278
-5 23 12 -0.0036 0.1041
-5 23 13 -0.3326 0.0816
-5 23 14 0.0645 0.4625
-5 23 15 1.3879 0.1428
-5 25 1 -1.8631 0.0062
-5 25 2 -0.3837 0.0216
-5 25 3 -0.0974 0.0201
-5 25 4 -0.3622 0.0422
-5 25 5 0.8875 -0.1294
-5 25 6 -2.2077 0.1237
-5 25 7 2.0536 -0.1421
-5 25 8 -2.3629 0.2471
-5 25 9 2.7534 0.2550
-5 25 10 -0.6687 0.3183
-5 25 11 2.0720 0.4410
-5 25 12 0.5010 0.1688
-5 25 13 0.3549 0.2001
-5 27 1 0.1430 -0.2338
-5 27 2 0.3371 0.1086
-5 27 3 -0.0253 -0.0121
-5 27 4 0.5022 -0.2044
-5 27 5 0.4496 0.1768
-5 27 6 1.3780 -0.1786
-4 0 2 96.1604 3.7347
-4 0 4 -5.7899 1.9117
-4 0 6 -85.1152 -0.3067
-4 0 8 -83.5724 -0.8195
-4 0 10 -38.5290 0.1341
-4 0 12 -7.5181 0.6715
-4 0 14 0.6302 0.0560
-4 0 16 5.9747 -0.5848
-4 0 18 10.7228 -0.2498
-4 0 20 5.3634 0.3883
-4 0 22 -5.2596 0.3881
-4 0 24 -7.1281 -0.0388
-4 0 26 -0.3419 -0.4734
-4 0 28 2.6572 -1.0671
-4 2 1 -92.8912 0.5363
-4 2 2 -61.0475 -1.2713
-4 2 3 -26.4456 -0.5958
-4 2 4 29.6504 -0.3579
-4 2 5 38.3346 -0.8277
-4 2 6 66.4459 0.4131
-4 2 7 46.4648 -0.1392
-4 2 8 30.0404 0.4292
-4 2 9 5.0296 0.3798
-4 2 10 -13.0167 -0.1184
-4 2 11 -28.6431 0.1210
-4 2 12 -14.2617 -0.4145
-4 2 13 -26.1945 -0.1945
-4 2 14 3.7679 -0.0224
-4 2 15 -5.6225 -0.2236
-4 2 16 6.6021 0.4077
-4 2 17 13.0618 -0.0653
-4 2 18 -3.0636 0.1276
-4 2 19 20.1751 0.1575
-4 2 20 -8.3619 -0.4056
-4 2 21 13.1551 0.1378
-4 2 22 -5.2619 -0.2880
-4 2 23 2.0633 0.0951
-4 2 24 -0.9764 0.1211
-4 2 25 -3.0546 -0.0572
-4 2 26 0.2339 0.0073
-4 2 27 -1.7335 -0.2604
-4 2 28 1.0334 -0.1985
-4 4 1 74.5239 -0.1457
-4 4 2 19.3635 -0.6302
-4 4 3 30.1119 0.0308
-4 4 4 -52.7512 -0.3086
-4 4 5 -23.7335 0.1354
-4 4 6 -34.2091 0.0194
-4 4 7 -37.2828 -0.0469
-4 4 8 44.0417 0.1295
-4 4 9 -10.0458 -0.2925
-4 4 10 79.2925 -0.0569
-4 4 11 11.7772 -0.1472
-4 4 12 38.3687 -0.1794
-4 4 13 10.9791 0.1336
-4 4 14 -13.1165 -0.0030
-4 4 15 1.3192 0.1696
-4 4 16 -23.7907 0.1149
-4 4 17 -9.9148 -0.1366
-4 4 18 -5.1854 0.0101
-4 4 19 -14.5379 -0.3193
-4 4 20 14.4611 0.0294
-4 4 21 -8.1955 -0.0859
-4 4 22 19.0808 0.1105
-4 4 23 -2.1295 0.0055
-4 4 24 9.7121 0.0762
-4 4 25 -0.5786 0.1284
-4 4 26 -1.7329 0.0585
-4 4 27 -0.2620 0.3225
-4 4 28 -6.1402 0.0187
-4 6 1 -3.3550 -0.1110
-4 6 2 -25.8449 -0.0883
-4 6 3 -11.6216 0.2059
-4 6 4 31.8365 -0.2450
-4 6 5 -4.7287 0.2229
-4 6 6 17.9275 -0.1339
-4 6 7 4.4398 -0.0848
-4 6 8 -43.8614 0.0379
-4 6 9 10.8945 -0.0776
-4 6 10 -67.0596 0.0934
-4 6 11 19.8205 0.1071
-4 6 12 -29.1429 -0.0467
-4 6 13 17.6483 0.0317
-4 6 14 11.0830 -0.1609
-4 6 15 2.8027 -0.1752
-4 6 16 16.4640 -0.0710
-4 6 17 -5.5630 -0.0377
-4 6 18 0.7370 0.0867
-4 6 19 -5.7362 0.1087
-4 6 20 -12.4547 0.1110
-4 6 21 -4.1477 -0.0410
-4 6 22 -11.4405 -0.0981
-4 6 23 2.2583 0.0106
-4 6 24 -3.3259 -0.3589
-4 6 25 6.1902 0.0948
-4 6 26 1.8312 -0.0231
-4 6 27 2.5081 0.2381
-4 6 28 2.7513 0.5828
-4 8 1 -19.3195 -0.0423
-4 8 2 41.0385 0.1005
-4 8 3 -7.1051 0.1149
-4 8 4 -4.5158 -0.1484
-4 8 5 -3.3027 0.1486
-4 8 6 -19.9185 -0.3115
-4 8 7 -4.5203 0.0300
-4 8 8 3.4486 -0.1436
-4 8 9 -10.5613 -0.0671
-4 8 10 18.5939 0.1426
-4 8 11 -19.5832 -0.0284
-4 8 12 7.4215 0.2487
-4 8 13 -16.5451 -0.0176
-4 8 14 -3.6588 -0.0320
-4 8 15 -2.8448 0.1342
-4 8 16 -1.4865 -0.3169
-4 8 17 5.3370 0.2275
-4 8 18 5.2340 -0.1837
-4 8 19 6.2496 0.0085
-4 8 20 4.9737 -0.0304
-4 8 21 5.4350 -0.2324
-4 8 22 -3.6226 -0.0418
-4 8 23 2.2371 -0.2515
-4 8 24 -5.9324 0.0141
-4 8 25 -0.1534 0.0227
-4 8 26 -0.1162 -0.3979
-4 8 27 0.3110 0.1367
-4 10 1 -10.0989 0.0386
-4 10 2 -30.4795 -0.0082
-4 10 3 7.6508 -0.0831
-4 10 4 7.5288 0.0535
-4 10 5 28.6300 -0.0969
-4 10 6 27.7476 0.0145
-4 10 7 30.4989 0.1006
-4 10 8 13.7302 -0.1701
-4 10 9 16.4075 0.1503
-4 10 10 -1.0658 -0.1438
-4 10 11 3.2026 -0.0696
-4 10 12 2.2316 0.0335
-4 10 13 -2.1953 -0.0199
-4 10 14 7.4077 0.0744
-4 10 15 -0.9065 0.1902
-4 10 16 2.8892 0.0171
-4 10 17 3.0498 0.1929
-4 10 18 -4.5529 -0.0132
-4 10 19 5.9183 0.0631
-4 10 20 -3.2544 0.0957
-4 10 21 3.3846 0.0186
-4 10 22 5.5654 0.1571
-4 10 23 -3.3249 0.0084
-4 10 24 6.2210 0.0046
-4 10 25 -5.4255 -0.2970
-4 10 26 -0.1464 0.1878
-4 10 27 -1.5058 -0.6131
-4 12 1 23.1184 -0.0285
-4 12 2 6.5892 -0.0283
-4 12 3 -2.1700 -0.0860
-4 12 4 -21.7902 -0.0427
-4 12 5 -30.0494 -0.0072
-4 12 6 -21.7825 0.0618
-4 12 7 -34.7691 0.1045
-4 12 8 4.7505 0.1042
-4 12 9 -18.8412 0.0483
-4 12 10 18.9820 -0.0123
-4 12 11 0.0946 -0.0023
-4 12 12 5.3950 -0.0094
-4 12 13 8.6166 -0.0251
-4 12 14 -10.6148 0.1380
-4 12 15 5.5791 -0.0788
-4 12 16 -8.1416 0.1656
-4 12 17 -2.0965 -0.0973
-4 12 18 3.3259 0.0992
-4 12 19 -9.7336 0.0630
-4 12 20 6.2168 0.0068
-4 12 21 -9.4390 0.1712
-4 12 22 -0.5204 0.1449
-4 12 23 -0.0893 0.0151
-4 12 24 -3.7496 0.5896
-4 12 25 3.6285 0.0199
-4 12 26 -0.7625 0.5623
-4 14 1 -4.4192 0.0068
-4 14 2 1.9321 0.1158
-4 14 3 2.8476 0.0684
-4 14 4 18.6545 0.1387
-4 14 5 11.1605 -0.0699
-4 14 6 7.0594 0.0819
-4 14 7 13.7329 -0.0345
-4 14 8 -20.7138 -0.0075
-4 14 9 12.1872 0.0935
-4 14 10 -30.6380 0.0277
-4 14 11 6.1635 0.0693
-4 14 12 -12.3840 0.0960
-4 14 13 -1.9530 0.0173
-4 14 14 8.4599 0.1348
-4 14 15 -5.8551 -0.0950
-4 14 16 8.9946 0.1300
-4 14 17 -2.4108 -0.1561
-4 14 18 -2.6137 -0.0641
-4 14 19 6.0480 -0.0348
-4 14 20 -8.2172 -0.1723
-4 14 21 9.0865 -0.0537
-4 14 22 -3.3617 -0.0553
-4 14 23 2.3163 -0.4184
-4 14 24 2.6943 -0.0009
-4 14 25 -2.1627 -0.6934
-4 16 1 -4.9585 -0.0199
-4 16 2 2.4710 0.1240
-4 16 3 -3.1998 0.0152
-4 16 4 -7.6043 0.2544
-4 16 5 -1.1377 0.1513
-4 16 6 -3.1499 0.0407
-4 16 7 -1.2912 -0.0131
-4 16 8 11.3489 0.0329
-4 16 9 -5.6040 -0.1138
-4 16 10 17.3487 0.0634
-4 16 11 -7.3787 0.0845
-4 16 12 6.9955 -0.1606
-4 16 13 -2.6179 0.1204
-4 16 14 -5.3605 -0.1859
-4 16 15 3.3810 -0.0091
-4 16 16 -5.0382 0.1109
-4 16 17 3.5300 -0.0147
-4 16 18 1.3397 0.3381
-4 16 19 -2.3704 -0.0032
-4 16 20 2.7673 0.1451
-4 16 21 -6.5872 0.0630
-4 16 22 0.1460 -0.4559
-4 16 23 -3.5330 0.5839
-4 18 1 2.2855 -0.0265
-4 18 2 -4.1579 0.0364
-4 18 3 1.8346 -0.0578
-4 18 4 2.1087 -0.1291
-4 18 5 3.2029 -0.0345
-4 18 6 3.9022 0.0033
-4 18 7 4.4765 -0.0128
-4 18 8 -1.1482 0.1417
-4 18 9 4.9535 -0.0150
-4 18 10 -3.4798 0.0120
-4 18 11 3.0220 0.0207
-4 18 12 1.2980 -0.0893
-4 18 13 -0.6338 0.0150
-4 18 14 4.2754 -0.1361
-4 18 15 -2.2668 -0.0593
-4 18 16 0.4407 -0.2744
-4 18 17 0.7395 -0.1326
-4 18 18 -1.6533 -0.2438
-4 18 19 4.4799 -0.0261
-4 18 20 2.0520 0.1796
-4 18 21 4.5692 0.5538
-4 20 1 2.5600 -0.0264
-4 20 2 3.3811 -0.0891
-4 20 3 1.0925 0.0368
-4 20 4 -1.7013 -0.0055
-4 20 5 -3.3223 -0.0100
-4 20 6 -3.9328 0.1315
-4 20 7 -6.8870 -0.0809
-4 20 8 -0.1127 -0.1058
-4 20 9 -6.4819 -0.0032
-4 20 10 1.1979 -0.2154
-4 20 11 -1.2845 -0.1305
-4 20 12 -2.7213 0.0620
-4 20 13 3.2425 -0.1658
-4 20 14 -4.1464 0.1704
-4 20 15 0.9381 0.1248
-4 20 16 -0.9999 -0.0301
-4 20 17 -5.3754 0.0067
-4 20 18 1.1088 -0.2547
-4 20 19 -6.5217 -0.6588
-4 22 1 -5.9532 0.1092
-4 22 2 1.0368 0.0282
-4 22 3 -2.9000 -0.1008
-4 22 4 4.7644 -0.0349
-4 22 5 0.4730 -0.2135
-4 22 6 5.0518 -0.1098
-4 22 7 3.3315 0.0344
-4 22 8 1.7774 0.0612
-4 22 9 3.7708 0.1130
-4 22 10 -0.0261 0.2342
-4 22 11 0.0837 0.0590
-4 22 12 1.1016 0.0089
-4 22 13 -2.3079 -0.1825
-4 22 14 1.7623 -0.2794
-4 22 15 1.9690 -0.5269
-4 22 16 0.7738 -0.1484
-4 22 17 6.8892 -0.1143
-4 24 1 1.5327 0.0090
-4 24 2 -2.7954 -0.1351
-4 24 3 0.5945 0.0883
-4 24 4 -4.0483 0.0037
-4 24 5 -0.5372 0.0971
-4 24 6 -4.0684 0.0894
-4 24 7 -2.3095 -0.0574
-4 24 8 -3.3496 -0.1024
-4 24 9 -1.6997 -0.1780
-4 24 10 -2.5599 -0.2204
-4 24 11 1.0604 -0.1128
-4 24 12 -1.9643 0.0075
-4 24 13 1.4579 0.2745
-4 24 14 -1.0956 0.3633
-4 24 15 -1.8224 0.6454
-4 26 1 0.4533 0.0262
-4 26 2 -1.3238 -0.0521
-4 26 3 -0.2605 0.1831
-4 26 4 -0.1303 -0.4203
-4 26 5 1.6192 0.2595
-4 26 6 2.3629 -0.7847
-4 26 7 4.1286 0.2482
-4 26 8 2.6134 -0.2833
-4 26 9 2.6524 0.1574
-4 26 10 2.0015 0.2470
-3 1 1 -1.8601 3.5477
-3 1 2 -33.2660 -0.1499
-3 1 3 -118.5980 2.8043
-3 1 4 -17.9259 0.3125
-3 1 5 -106.4693 0.3574
-3 1 6 25.6904 0.2576
-3 1 7 -19.6241 -0.7075
-3 1 8 49.4552 -0.1525
-3 1 9 37.7938 0.0401
-3 1 10 32.2069 -0.2259
-3 1 11 32.3488 0.5465
-3 1 12 1.0064 -0.0419
-3 1 13 6.7511 -0.0879
-3 1 14 -15.0612 0.1817
-3 1 15 -2.6468 -0.5397
-3 1 16 -14.5511 0.1777
-3 1 17 -2.5627 -0.0539
-3 1 18 -6.1203 0.0516
-3 1 19 -4.4751 0.3588
-3 1 20 2.5273 -0.0176
-3 1 21 -4.0658 0.0819
-3 1 22 4.3572 -0.1485
-3 1 23 1.7151 -0.1742
-3 1 24 -0.0003 0.0640
-3 1 25 5.3774 -0.1628
-3 1 26 -3.6498 0.3605
-3 1 27 2.5527 -0.3332
-3 1 28 -2.6911 0.3511
-3 3 1 44.1105 -0.0911
-3 3 2 47.4014 -0.2019
-3 3 3 71.4669 0.1091
-3 3 4 33.6966 -0.6218
-3 3 5 12.4615 0.2366
-3 3 6 -30.6099 -0.4402
-3 3 7 -47.0808 0.1610
-3 3 8 -69.5511 0.1967
-3 3 9 -39.1248 0.0560
-3 3 10 -45.2001 0.5279
-3 3 11 5.5183 -0.0239
-3 3 12 0.1187 0.2263
-3 3 13 21.6678 0.0344
-3 3 14 23.2482 -0.2853
-3 3 15 2.0372 0.1397
-3 3 16 23.4567 -0.1626
-3 3 17 -17.6208 0.0177
-3 3 18 11.1079 0.2428
-3 3 19 -18.1509 -0.1405
-3 3 20 -2.2437 0.2080
-3 3 21 -6.8326 0.0188
-3 3 22 -4.6136 -0.0465
-3 3 23 1.7481 0.1467
-3 3 24 1.3542 -0.3807
-3 3 25 2.8430 0.0400
-3 3 26 5.8250 -0.3995
-3 3 27 1.3360 -0.0189
-3 3 28 4.3939 -0.2015
-3 5 1 -51.5170 -0.3295
-3 5 2 -7.3179 0.1874
-3 5 3 -34.5952 -0.2569
-3 5 4 -23.1577 -0.0199
-3 5 5 38.7941 0.1459
-3 5 6 -15.1392 -0.0261
-3 5 7 73.6813 0.2781
-3 5 8 -3.6182 -0.1155
-3 5 9 29.4100 -0.1009
-3 5 10 -3.1765 -0.1673
-3 5 11 -27.9374 -0.2036
-3 5 12 -1.3527 -0.0801
-3 5 13 -30.4043 0.1446
-3 5 14 0.7149 0.0913
-3 5 15 5.5294 0.2721
-3 5 16 -4.4882 0.0878
-3 5 17 30.5523 0.0210
-3 5 18 -8.6728 0.0162
-3 5 19 27.3811 -0.1478
-3 5 20 -8.5613 -0.0401
-3 5 21 8.5469 -0.0386
-3 5 22 -7.7981 -0.0063
-3 5 23 -5.5257 0.0754
-3 5 24 -3.7566 0.2676
-3 5 25 -7.1303 -0.1357
-3 5 26 0.2215 0.0817
-3 5 27 -2.9037 -0.1977
-3 5 28 0.1174 -0.2612
-3 7 1 15.5081 -0.1893
-3 7 2 0.9895 0.1187
-3 7 3 30.0524 -0.1554
-3 7 4 22.7363 0.2493
-3 7 5 -10.0144 -0.0012
-3 7 6 42.7233 0.0709
-3 7 7 -38.3833 0.0871
-3 7 8 47.7910 -0.1111
-3 7 9 -17.3333 -0.0059
-3 7 10 31.7729 -0.0476
-3 7 11 13.4794 -0.1345
-3 7 12 1.2042 0.0888
-3 7 13 12.9336 -0.1471
-3 7 14 -15.2260 -0.0561
-3 7 15 -5.8833 -0.1678
-3 7 16 -7.2157 -0.2093
-3 7 17 -15.3651 -0.0440
-3 7 18 6.2859 -0.1304
-3 7 19 -9.9454 0.2780
-3 7 20 12.2116 0.1353
-3 7 21 -0.9188 0.1652
-3 7 22 9.9060 0.2851
-3 7 23 0.8988 -0.2621
-3 7 24 1.4964 0.1107
-3 7 25 -0.5209 -0.1075
-3 7 26 -3.5887 0.2229
-3 7 27 -0.1664 -0.0363
-3 9 1 9.5239 0.0152
-3 9 2 -35.0554 0.0752
-3 9 3 -36.5488 -0.1305
-3 9 4 -41.6518 0.1161
-3 9 5 -26.6213 -0.1896
-3 9 6 -35.9758 -0.0094
-3 9 7 2.4953 -0.1166
-3 9 8 -25.0102 -0.0476
-3 9 9 8.4407 -0.0076
-3 9 10 -11.6459 -0.0576
-3 9 11 -1.6450 0.0235
-3 9 12 1.8487 -0.0587
-3 9 13 -4.9520 -0.1108
-3 9 14 5.9843 0.1074
-3 9 15 -1.2560 -0.1394
-3 9 16 0.4986 0.0563
-3 9 17 -0.7031 0.0286
-3 9 18 -4.8020 -0.1845
-3 9 19 -4.7736 0.0199
-3 9 20 -2.8289 -0.1884
-3 9 21 -5.1616 -0.0089
-3 9 22 2.7505 0.0594
-3 9 23 1.6239 0.0720
-3 9 24 3.9267 0.2881
-3 9 25 4.5931 -0.1761
-3 9 26 0.6147 0.0990
-3 9 27 1.7666 -0.3047
-3 11 1 -0.5586 -0.1221
-3 11 2 46.7365 0.0669
-3 11 3 29.6524 -0.0478
-3 11 4 42.1758 -0.0992
-3 11 5 17.2551 -0.1212
-3 11 6 14.4956 -0.0422
-3 11 7 -6.6317 -0.1333
-3 11 8 -9.9855 0.0191
-3 11 9 -6.6239 0.0445
-3 11 10 -17.2015 -0.1488
-3 11 11 8.5155 0.0621
-3 11 12 -10.1260 -0.1684
-3 11 13 12.0356 -0.0706
-3 11 14 0.0345 0.0886
-3 11 15 3.0558 -0.1027
-3 11 16 4.8598 0.2651
-3 11 17 -1.4635 -0.0851
-3 11 18 4.0765 0.0593
-3 11 19 2.3425 0.0043
-3 11 20 -2.7783 -0.1920
-3 11 21 4.5302 0.0401
-3 11 22 -8.2553 -0.2327
-3 11 23 0.2237 -0.0079
-3 11 24 -3.2395 -0.2174
-3 11 25 -2.5261 0.0816
-3 11 26 2.6738 0.0105
-3 13 1 -13.1581 -0.0703
-3 13 2 -20.6450 -0.1512
-3 13 3 -12.2437 -0.0857
-3 13 4 -17.1323 -0.0116
-3 13 5 12.2671 -0.0734
-3 13 6 -1.4497 0.0559
-3 13 7 27.0122 -0.0595
-3 13 8 12.2653 0.0836
-3 13 9 11.3897 -0.0222
-3 13 10 17.6793 0.0507
-3 13 11 -13.3949 0.0295
-3 13 12 12.9297 -0.0756
-3 13 13 -16.1395 0.0163
-3 13 14 2.9744 -0.1196
-3 13 15 -0.4057 -0.0152
-3 13 16 -4.0709 -0.0122
-3 13 17 9.0943 -0.0353
-3 13 18 -4.9951 0.1527
-3 13 19 5.8654 -0.1061
-3 13 20 1.1343 0.0943
-3 13 21 -0.4885 0.0751
-3 13 22 5.6372 -0.1208
-3 13 23 -1.2923 0.2954
-3 13 24 0.2241 -0.1054
-3 13 25 1.4582 0.0852
-3 15 1 11.1417 -0.0323
-3 15 2 -0.4220 0.0114
-3 15 3 5.9965 -0.0121
-3 15 4 1.2731 0.0092
-3 15 5 -14.2832 0.0659
-3 15 6 3.6822 0.0513
-3 15 7 -24.8661 -0.0269
-3 15 8 4.5876 -0.0611
-3 15 9 -11.6243 -0.0180
-3 15 10 -1.2680 0.0951
-3 15 11 9.2438 0.1140
-3 15 12 -8.4280 0.2801
-3 15 13 12.6574 0.1896
-3 15 14 -7.9804 -0.0398
-3 15 15 0.3067 0.1315
-3 15 16 -0.3173 -0.2609
-3 15 17 -8.0340 -0.1003
-3 15 18 6.6131 0.0268
-3 15 19 -6.7289 -0.1884
-3 15 20 5.0415 0.1344
-3 15 21 -1.5379 -0.0119
-3 15 22 -0.9838 -0.3807
-3 15 23 1.0293 0.3347
-3 15 24 -0.8993 -0.9221
-3 17 1 -5.3889 0.1098
-3 17 2 -0.2053 -0.1448
-3 17 3 -7.2122 0.1065
-3 17 4 -3.1264 0.0047
-3 17 5 1.7734 0.0138
-3 17 6 -6.6526 0.1085
-3 17 7 9.5493 0.1339
-3 17 8 -8.5862 0.1234
-3 17 9 5.0168 0.0533
-3 17 10 -4.1948 -0.0207
-3 17 11 -5.0133 -0.0997
-3 17 12 3.9356 -0.1117
-3 17 13 -6.4442 0.0641
-3 17 14 6.8191 0.0532
-3 17 15 -1.4600 0.3037
-3 17 16 1.6398 0.1305
-3 17 17 -0.3862 0.3620
-3 17 18 -4.8073 -0.1492
-3 17 19 -1.0408 0.0347
-3 17 20 -5.4076 -0.1795
-3 17 21 0.3971 -0.5684
-3 19 1 1.8963 0.1683
-3 19 2 3.8840 0.0937
-3 19 3 5.0954 -0.0559
-3 19 4 6.9605 -0.0449
-3 19 5 2.4852 -0.0279
-3 19 6 6.3410 -0.2126
-3 19 7 -0.8711 0.1611
-3 19 8 2.8463 -0.0607
-3 19 9 1.8932 0.1291
-3 19 10 -1.5876 0.2478
-3 19 11 5.8371 -0.0279
-3 19 12 -3.0990 0.1813
-3 19 13 4.2291 -0.1340
-3 19 14 0.2827 -0.0096
-3 19 15 1.8247 -0.0897
-3 19 16 3.6311 0.0661
-3 19 17 3.4917 0.2525
-3 19 18 2.4757 0.2276
-3 19 19 4.3822 0.6617
-3 19 20 0.4957 0.2273
-3 21 1 -3.0725 -0.0745
-3 21 2 -2.9799 0.0041
-3 21 3 -4.3721 0.2522
-3 21 4 -4.9277 -0.0078
-3 21 5 -2.7408 0.2576
-3 21 6 -3.8227 0.0126
-3 21 7 -0.9005 -0.2342
-3 21 8 0.6995 0.0018
-3 21 9 -3.0721 -0.3379
-3 21 10 5.4320 -0.2663
-3 21 11 -5.6966 0.0589
-3 21 12 3.4827 -0.0677
-3 21 13 -4.4727 0.2358
-3 21 14 -3.8242 0.3464
-3 21 15 -2.0613 0.0305
-3 21 16 -6.0603 0.1699
-3 21 17 -1.3208 -0.2647
-3 21 18 -1.7855 -0.0070
-3 23 1 5.6309 0.1135
-3 23 2 0.3444 0.0041
-3 23 3 3.6056 -0.0390
-3 23 4 1.9051 -0.0500
-3 23 5 1.4766 -0.1649
-3 23 6 2.3498 -0.0248
-3 23 7 -0.0073 0.0030
-3 23 8 -0.8146 0.0287
-3 23 9 1.4582 0.1156
-3 23 10 -4.3675 0.1960
-3 23 11 3.8919 -0.0772
-3 23 12 -2.3013 -0.1149
-3 23 13 2.9725 -0.1946
-3 23 14 3.2279 -0.6919
-3 23 15 -0.2826 -0.2260
-3 25 1 -1.3072 -0.2655
-3 25 2 0.8158 0.1017
-3 25 3 -0.6198 -0.0053
-3 25 4 -2.9128 0.1782
-3 25 5 -0.3325 0.1675
-3 25 6 -4.4935 0.1531
-3 25 7 0.5085 0.0181
-3 25 8 -1.3085 -0.0724
-3 25 9 -1.1515 -0.0226
-3 25 10 1.4830 -0.3840
-3 25 11 -3.3566 -0.1105
-3 25 12 0.9213 -0.3379
-3 25 13 -1.8374 -0.4213
-3 27 1 -2.1561 0.0326
-3 27 2 -1.2592 -0.0725
-3 27 3 -1.6525 -0.4279
-3 27 4 2.2722 0.0807
-3 27 5 -1.1145 -0.3548
-3 27 6 3.8607 0.2658
-3 27 7 -1.2446 0.3417
-2 0 2 74.6926 -3.4161
-2 0 4 -81.9077 -1.1231
-2 0 6 -171.9117 0.0364
-2 0 8 -137.5075 0.0176
-2 0 10 -52.0045 -0.0797
-2 0 12 0.5987 0.2704
-2 0 14 9.2599 0.3673
-2 0 16 4.2899 -0.0889
-2 0 18 -1.0042 -0.3853
-2 0 20 -5.9712 -0.1893
-2 0 22 -5.6715 0.0277
-2 0 24 0.5321 0.1176
-2 0 26 4.5758 0.2709
-2 0 28 2.2606 0.4072
-2 2 1 12.2768 -1.5318
-2 2 2 -33.0555 1.5437
-2 2 3 80.7975 -0.1768
-2 2 4 81.0337 0.2738
-2 2 5 103.7270 0.9188
-2 2 6 124.6707 -0.2932
-2 2 7 56.6828 0.4429
-2 2 8 81.2859 -0.1608
-2 2 9 -10.0774 -0.4397
-2 2 10 24.4589 0.0131
-2 2 11 -35.3605 -0.4183
-2 2 12 5.7254 -0.0457
-2 2 13 -19.5594 0.1704
-2 2 14 11.4119 -0.0509
-2 2 15 3.4128 0.2271
-2 2 16 12.0772 0.0203
-2 2 17 14.7046 0.0123
-2 2 18 5.4130 -0.0629
-2 2 19 10.5809 -0.0694
-2 2 20 1.4508 -0.1402
-2 2 21 -2.2394 -0.1239
-2 2 22 1.9608 0.0146
-2 2 23 -9.4776 -0.0230
-2 2 24 2.1822 -0.0045
-2 2 25 -6.2664 0.0330
-2 2 26 0.8334 -0.2378
-2 2 27 0.1009 0.2542
-2 2 28 0.5031 -0.1426
-2 4 1 -13.6941 0.1310
-2 4 2 -16.9163 0.4784
-2 4 3 -45.4571 -0.1310
-2 4 4 -68.7439 0.3354
-2 4 5 -56.8317 -0.5313
-2 4 6 -46.6835 0.1375
-2 4 7 -28.5757 -0.1766
-2 4 8 7.7111 0.1170
-2 4 9 8.9399 0.4195
-2 4 10 19.3532 0.0526
-2 4 11 20.5911 0.3733
-2 4 12 -14.7125 0.0160
-2 4 13 13.4556 -0.1678
-2 4 14 -41.6029 -0.0172
-2 4 15 4.3209 -0.2952
-2 4 16 -33.5449 -0.0837
-2 4 17 -2.1662 -0.0600
-2 4 18 -7.6386 0.0175
-2 4 19 -1.5555 0.1098
-2 4 20 8.8504 0.1430
-2 4 21 4.1588 -0.0224
-2 4 22 5.5432 0.0236
-2 4 23 5.8726 -0.2888
-2 4 24 -5.4354 -0.0159
-2 4 25 3.3256 -0.1041
-2 4 26 -8.9664 0.0218
-2 4 27 0.8992 -0.0411
-2 4 28 -5.0468 -0.0782
-2 6 1 -0.8232 0.1036
-2 6 2 -0.8505 -0.0805
-2 6 3 -27.8408 -0.2249
-2 6 4 39.1852 0.1366
-2 6 5 -34.5775 -0.1813
-2 6 6 16.7833 0.1893
-2 6 7 -23.0625 0.0897
-2 6 8 -29.3724 0.0255
-2 6 9 -2.1819 0.1221
-2 6 10 -31.2580 -0.0400
-2 6 11 8.5157 -0.0966
-2 6 12 7.6749 0.0987
-2 6 13 -3.8870 0.0096
-2 6 14 34.6400 0.2100
-2 6 15 -20.5042 0.2843
-2 6 16 26.9675 0.0193
-2 6 17 -22.1758 0.1949
-2 6 18 4.7388 -0.2251
-2 6 19 -13.1544 -0.1959
-2 6 20 -6.7652 -0.0978
-2 6 21 -1.9542 -0.1317
-2 6 22 -2.2773 0.1062
-2 6 23 5.8680 0.2310
-2 6 24 5.2831 0.2185
-2 6 25 4.7584 -0.0399
-2 6 26 6.8210 0.7868
-2 6 27 -0.1630 -0.2949
-2 8 1 25.1175 0.1854
-2 8 2 39.7725 -0.0451
-2 8 3 46.3886 0.1802
-2 8 4 -10.7082 0.0413
-2 8 5 46.2827 0.0235
-2 8 6 -21.7479 0.1627
-2 8 7 26.8656 -0.0676
-2 8 8 5.1682 0.0872
-2 8 9 0.4386 0.0858
-2 8 10 20.7821 -0.0449
-2 8 11 -9.6713 0.1546
-2 8 12 8.8465 -0.0873
-2 8 13 3.6926 -0.0286
-2 8 14 -6.4473 -0.0653
-2 8 15 19.0324 -0.1128
-2 8 16 -7.4620 0.0934
-2 8 17 20.1287 -0.0891
-2 8 18 -2.4600 0.1656
-2 8 19 9.6394 0.0055
-2 8 20 -3.5257 -0.1328
-2 8 21 -2.0979 0.0625
-2 8 22 -6.7542 -0.2189
-2 8 23 -6.5990 0.0830
-2 8 24 -3.6916 -0.0245
-2 8 25 -3.8007 0.3723
-2 8 26 -0.2421 -0.4665
-2 8 27 -1.0854 0.5566
-2 10 1 -31.0860 0.0324
-2 10 2 -34.9960 0.0952
-2 10 3 -13.9867 0.1780
-2 10 4 6.3089 0.0371
-2 10 5 1.8307 0.1580
-2 10 6 22.0431 -0.0950
-2 10 7 6.5563 0.0131
-2 10 8 2.3310 -0.0189
-2 10 9 5.6825 -0.0540
-2 10 10 -16.9582 0.1337
-2 10 11 2.1356 0.0887
-2 10 12 -13.8682 -0.0427
-2 10 13 -1.6223 0.1601
-2 10 14 -2.3339 -0.1863
-2 10 15 -2.6727 -0.0609
-2 10 16 0.6154 0.0446
-2 10 17 -0.9950 -0.1546
-2 10 18 -0.6047 0.1644
-2 10 19 3.8821 -0.0096
-2 10 20 2.1197 0.0182
-2 10 21 5.1889 0.1318
-2 10 22 4.5293 -0.2135
-2 10 23 0.2854 0.1018
-2 10 24 1.1214 -0.3019
-2 10 25 -1.4135 -0.1683
-2 10 26 -1.5088 0.0178
-2 12 1 11.7233 0.1371
-2 12 2 0.6412 -0.1425
-2 12 3 -14.5137 -0.0045
-2 12 4 -17.5380 -0.0395
-2 12 5 -29.3911 -0.0102
-2 12 6 -11.2413 0.0088
-2 12 7 -26.3770 -0.0755
-2 12 8 11.9627 -0.0161
-2 12 9 -15.5332 -0.1652
-2 12 10 20.5633 -0.0174
-2 12 11 -4.8657 -0.1040
-2 12 12 5.9758 0.0373
-2 12 13 -0.8584 0.0562
-2 12 14 -7.5105 0.0179
-2 12 15 -3.6254 0.1185
-2 12 16 -4.7359 -0.0125
-2 12 17 -7.8376 0.0648
-2 12 18 2.5071 0.1494
-2 12 19 -10.5128 0.0810
-2 12 20 3.6068 0.2280
-2 12 21 -5.2452 0.0833
-2 12 22 0.0427 0.0846
-2 12 23 3.8123 0.0919
-2 12 24 -1.2935 -0.3334
-2 12 25 3.1052 0.2882
-2 14 1 1.7948 0.0283
-2 14 2 10.0675 -0.0966
-2 14 3 7.5756 -0.1150
-2 14 4 17.9609 -0.1620
-2 14 5 11.2622 -0.0723
-2 14 6 3.6609 -0.0984
-2 14 7 13.9271 0.0290
-2 14 8 -17.3788 -0.0516
-2 14 9 15.6976 -0.1567
-2 14 10 -18.0172 -0.0647
-2 14 11 10.3969 -0.1841
-2 14 12 2.3784 -0.0652
-2 14 13 1.1825 -0.0051
-2 14 14 15.6815 -0.0823
-2 14 15 -2.6917 0.0216
-2 14 16 9.2491 -0.1466
-2 14 17 0.7813 -0.0447
-2 14 18 -1.6517 -0.0945
-2 14 19 6.2175 -0.1327
-2 14 20 -4.8912 0.2595
-2 14 21 3.9870 -0.1413
-2 14 22 -0.0472 0.3962
-2 14 23 -3.5844 0.0603
-2 14 24 3.8431 0.2607
-2 16 1 0.9552 0.0206
-2 16 2 1.8666 0.0070
-2 16 3 5.0909 0.1194
-2 16 4 -9.3902 -0.1362
-2 16 5 5.7872 -0.0003
-2 16 6 -5.2399 -0.1733
-2 16 7 0.6751 -0.1680
-2 16 8 8.2114 -0.0084
-2 16 9 -8.2119 0.0396
-2 16 10 10.9478 -0.0472
-2 16 11 -10.6308 0.0511
-2 16 12 -1.0901 -0.0456
-2 16 13 -2.7047 -0.2014
-2 16 14 -9.5390 0.0539
-2 16 15 6.6404 -0.1122
-2 16 16 -6.3817 -0.1413
-2 16 17 8.0323 0.2034
-2 16 18 -1.9465 -0.3275
-2 16 19 1.6549 0.0599
-2 16 20 -0.8613 -0.2195
-2 16 21 -2.3914 -0.6749
-2 16 22 -2.0165 0.1761
-2 16 23 1.0654 -1.2610
-2 18 1 -5.9651 -0.1802
-2 18 2 -6.2707 -0.0070
-2 18 3 -6.6287 0.0242
-2 18 4 3.9480 0.0559
-2 18 5 -4.7250 0.0827
-2 18 6 4.8092 0.1245
-2 18 7 -1.3371 0.1278
-2 18 8 -3.1609 0.0061
-2 18 9 3.2008 0.0892
-2 18 10 -6.9294 -0.0577
-2 18 11 4.7331 0.0010
-2 18 12 -2.8709 -0.0637
-2 18 13 0.6815 -0.0860
-2 18 14 -0.5380 -0.0438
-2 18 15 -3.6912 -0.1591
-2 18 16 -1.2644 0.0599
-2 18 17 -3.9634 -0.1542
-2 18 18 1.2152 -0.0073
-2 18 19 -1.5220 0.4121
-2 18 20 3.9568 -0.2339
-2 18 21 0.3422 1.4840
-2 20 1 5.7511 0.0260
-2 20 2 3.4819 -0.0246
-2 20 3 3.7811 -0.0347
-2 20 4 -0.8271 0.0928
-2 20 5 0.0125 -0.0924
-2 20 6 0.1576 0.0816
-2 20 7 -3.6535 0.0148
-2 20 8 5.2076 -0.0074
-2 20 9 -4.3483 0.1718
-2 20 10 5.9098 0.1148
-2 20 11 -0.5887 0.0596
-2 20 12 2.3950 0.2004
-2 20 13 2.8839 0.0471
-2 20 14 1.9637 0.0825
-2 20 15 0.8219 -0.0250
-2 20 16 3.9815 0.1401
-2 20 17 -2.0841 -0.5569
-2 20 18 3.0948 0.3016
-2 20 19 -0.9386 -1.1202
-2 22 1 -1.0971 -0.1581
-2 22 2 -0.7342 0.0906
-2 22 3 0.5543 -0.1667
-2 22 4 -0.3273 0.1544
-2 22 5 3.2238 0.1537
-2 22 6 -2.0950 0.0901
-2 22 7 6.5070 0.1492
-2 22 8 -5.3220 0.0445
-2 22 9 6.0845 -0.2068
-2 22 10 -4.6726 -0.0413
-2 22 11 1.0940 -0.0172
-2 22 12 -0.4815 -0.0158
-2 22 13 -1.6015 0.3300
-2 22 14 0.6230 0.4173
-2 22 15 1.2807 0.6487
-2 22 16 -1.7186 0.6388
-2 22 17 2.6700 1.2444
-2 24 1 -0.4623 0.1406
-2 24 2 -0.4991 0.0127
-2 24 3 1.3051 -0.0611
-2 24 4 -0.9835 -0.0556
-2 24 5 -0.2224 -0.2364
-2 24 6 -0.2257 -0.1312
-2 24 7 -3.4959 0.0043
-2 24 8 3.1161 -0.1054
-2 24 9 -4.1404 0.4181
-2 24 10 3.4299 0.2450
-2 24 11 -2.1192 0.2927
-2 24 12 -0.8671 0.5433
-2 24 13 -0.6550 -0.1271
-2 24 14 -3.0850 -0.0182
-2 26 1 -0.4130 0.0972
-2 26 2 0.7106 -0.0689
-2 26 3 -2.3704 0.1649
-2 26 4 3.0988 -0.5321
-2 26 5 -2.0451 0.1003
-2 26 6 2.6026 -0.5221
-2 26 7 -0.9288 -0.2929
-2 26 8 -1.5747 -0.0744
-2 26 9 -0.1785 -0.6348
-2 26 10 -2.4973 -0.2716
-1 1 1 -205.6465 -1.3525
-1 1 2 -60.9981 0.4110
-1 1 3 -316.5237 -1.9553
-1 1 4 -17.7127 -0.4168
-1 1 5 -242.8423 -1.3795
-1 1 6 24.5761 -0.4987
-1 1 7 -95.9549 -0.0927
-1 1 8 28.1160 -0.0361
-1 1 9 -13.0881 0.4686
-1 1 10 2.0158 0.2354
-1 1 11 -12.5670 0.2581
-1 1 12 -18.2402 0.0107
-1 1 13 -31.3634 -0.1068
-1 1 14 -18.7336 -0.1071
-1 1 15 -29.1681 -0.2455
-1 1 16 -8.8494 -0.0338
-1 1 17 -15.2486 -0.1187
-1 1 18 0.9150 0.1053
-1 1 19 -4.4496 0.0920
-1 1 20 4.2022 0.1650
-1 1 21 1.8741 0.1164
-1 1 22 0.0470 0.1618
-1 1 23 4.0934 0.0253
-1 1 24 -4.9893 0.1603
-1 1 25 1.9424 -0.0355
-1 1 26 -5.3695 -0.3796
-1 1 27 -0.8853 0.0772
-1 1 28 -2.6569 -0.8779
-1 3 1 120.9563 0.1475
-1 3 2 95.2764 -0.0711
-1 3 3 154.7575 -0.0841
-1 3 4 27.9678 0.8736
-1 3 5 99.5334 -0.1424
-1 3 6 -39.4400 0.5134
-1 3 7 41.1121 -0.0850
-1 3 8 -44.8148 -0.2726
-1 3 9 33.1146 -0.0790
-1 3 10 -4.3972 -0.4889
-1 3 11 46.4717 -0.0936
-1 3 12 24.5045 -0.1659
-1 3 13 40.7155 0.1058
-1 3 14 24.1513 0.1571
-1 3 15 16.3480 0.1705
-1 3 16 10.9277 0.2865
-1 3 17 -2.1134 -0.1312
-1 3 18 -1.8416 0.0107
-1 3 19 -2.5882 -0.1959
-1 3 20 -6.3507 -0.2388
-1 3 21 6.1902 0.1771
-1 3 22 -0.4756 -0.1344
-1 3 23 10.3109 0.2162
-1 3 24 6.6517 -0.0420
-1 3 25 6.8389 -0.1455
-1 3 26 7.0730 0.1382
-1 3 27 1.7080 -0.3417
-1 3 28 3.0495 0.1279
-1 5 1 -41.8879 0.2308
-1 5 2 -23.3301 -0.3845
-1 5 3 -35.8724 0.3238
-1 5 4 -7.5836 -0.3098
-1 5 5 4.2806 0.1336
-1 5 6 10.5969 -0.1013
-1 5 7 10.7765 -0.1871
-1 5 8 12.5752 0.1599
-1 5 9 -24.5258 -0.1019
-1 5 10 9.7541 0.1894
-1 5 11 -48.4125 0.1799
-1 5 12 14.0301 -0.0834
-1 5 13 -33.4723 0.0400
-1 5 14 14.2042 -0.1608
-1 5 15 -2.2375 -0.1766
-1 5 16 5.2480 0.0702
-1 5 17 14.3846 -0.0113
-1 5 18 -3.3549 0.2869
-1 5 19 7.7848 0.0964
-1 5 20 -5.5279 0.0905
-1 5 21 -8.8322 -0.1076
-1 5 22 -2.8087 -0.1916
-1 5 23 -17.0523 -0.2839
-1 5 24 0.9505 -0.2028
-1 5 25 -12.9209 -0.2271
-1 5 26 1.8158 -0.3088
-1 5 27 -5.3642 0.2959
-1 7 1 10.5487 0.0186
-1 7 2 -27.0829 -0.2397
-1 7 3 25.6691 0.1155
-1 7 4 -8.1764 -0.2303
-1 7 5 -6.6481 0.0286
-1 7 6 9.4085 -0.0577
-1 7 7 -27.1826 -0.0952
-1 7 8 9.4859 -0.0053
-1 7 9 -9.6222 -0.1116
-1 7 10 -15.2361 -0.0477
-1 7 11 14.9205 0.0080
-1 7 12 -39.7477 0.0089
-1 7 13 17.4999 0.0283
-1 7 14 -36.6367 0.0543
-1 7 15 4.2042 -0.0606
-1 7 16 -13.8598 0.0260
-1 7 17 -4.7717 0.0461
-1 7 18 6.4538 -0.0526
-1 7 19 -3.0464 0.1262
-1 7 20 12.0956 -0.0162
-1 7 21 2.0179 -0.1810
-1 7 22 4.8126 -0.0783
-1 7 23 4.8542 -0.0819
-1 7 24 -3.4653 -0.2549
-1 7 25 6.5492 0.6914
-1 7 26 -3.7767 -0.0022
-1 7 27 6.0185 0.6323
-1 9 1 -12.4786 -0.0345
-1 9 2 8.2266 0.1048
-1 9 3 -43.8024 0.0320
-1 9 4 1.3764 -0.0479
-1 9 5 -16.2301 0.1856
-1 9 6 -5.5994 -0.0533
-1 9 7 21.7732 0.0578
-1 9 8 -4.5146 0.0610
-1 9 9 27.2808 -0.1210
-1 9 10 10.0329 0.0755
-1 9 11 7.1098 -0.0694
-1 9 12 21.3331 0.0539
-1 9 13 -8.5418 0.0737
-1 9 14 17.5053 -0.0436
-1 9 15 -8.8636 0.1030
-1 9 16 6.5086 -0.2016
-1 9 17 -4.5367 -0.0355
-1 9 18 -2.2850 -0.0715
-1 9 19 -0.9068 -0.1281
-1 9 20 -2.9883 0.1361
-1 9 21 3.7865 0.2252
-1 9 22 0.5475 0.1384
-1 9 23 5.8591 0.4394
-1 9 24 0.6203 0.0425
-1 9 25 1.7599 0.0140
-1 9 26 -0.9660 -0.2148
-1 11 1 16.6452 0.1516
-1 11 2 26.7459 0.0505
-1 11 3 30.6104 0.1000
-1 11 4 15.1181 0.1111
-1 11 5 6.9666 0.0875
-1 11 6 3.6362 0.1447
-1 11 7 -19.0117 0.2218
-1 11 8 -0.3199 0.0483
-1 11 9 -19.3314 0.1600
-1 11 10 -0.7687 0.0589
-1 11 11 -2.4938 -0.0920
-1 11 12 2.8460 0.1338
-1 11 13 6.7867 -0.0548
-1 11 14 6.2441 0.0557
-1 11 15 4.2170 0.1448
-1 11 16 5.1476 -0.1450
-1 11 17 0.4753 0.0413
-1 11 18 1.9489 -0.2271
-1 11 19 -1.9974 -0.1298
-1 11 20 -3.3095 -0.0349
-1 11 21 -3.8389 -0.1759
-1 11 22 -4.1929 0.1635
-1 11 23 -4.3091 -0.0484
-1 11 24 1.5476 0.1722
-1 11 25 -2.7911 0.0329
-1 13 1 -8.9347 0.0357
-1 13 2 -22.2807 0.0858
-1 13 3 -3.1077 0.0452
-1 13 4 -17.0088 0.0936
-1 13 5 15.3142 -0.0291
-1 13 6 -11.1858 0.1041
-1 13 7 20.2623 0.0642
-1 13 8 -6.5793 0.0729
-1 13 9 3.5845 0.1368
-1 13 10 -1.9811 -0.0744
-1 13 11 -14.0359 0.0293
-1 13 12 -3.5586 -0.0099
-1 13 13 -11.5069 -0.0556
-1 13 14 -8.9898 0.1501
-1 13 15 1.8325 -0.0102
-1 13 16 -10.1381 0.1156
-1 13 17 7.9328 0.0687
-1 13 18 -5.4105 -0.0207
-1 13 19 5.2306 0.0529
-1 13 20 2.9388 -0.0465
-1 13 21 -0.8733 -0.0926
-1 13 22 5.1392 0.1746
-1 13 23 -2.2800 -0.6366
-1 13 24 -1.1181 0.5168
-1 15 1 4.8092 -0.0952
-1 15 2 0.5622 -0.0321
-1 15 3 1.2349 0.0092
-1 15 4 8.6491 -0.0316
-1 15 5 -13.6478 -0.0122
-1 15 6 14.8703 -0.1202
-1 15 7 -16.3214 -0.0366
-1 15 8 12.0017 -0.0722
-1 15 9 1.5739 0.0674
-1 15 10 0.2166 0.1989
-1 15 11 19.1542 0.0320
-1 15 12 -7.0691 0.0685
-1 15 13 14.6947 -0.0480
-1 15 14 -2.9980 -0.1006
-1 15 15 -1.1514 0.0223
-1 15 16 4.8743 0.0816
-1 15 17 -8.1926 0.1202
-1 15 18 7.0043 0.1497
-1 15 19 -4.2878 0.1863
-1 15 20 -0.1894 0.0319
-1 15 21 3.1246 0.0699
-1 15 22 -6.8482 0.1129
-1 15 23 4.0998 0.0794
-1 17 1 -5.5179 -0.0986
-1 17 2 4.0800 0.1370
-1 17 3 -9.9138 -0.1612
-1 17 4 -3.3856 0.0785
-1 17 5 1.6513 -0.0110
-1 17 6 -8.7134 -0.1795
-1 17 7 10.3769 -0.0510
-1 17 8 -7.8794 -0.1964
-1 17 9 3.3302 -0.1680
-1 17 10 0.2307 -0.1002
-1 17 11 -8.0227 0.0762
-1 17 12 8.4213 0.0117
-1 17 13 -7.7837 0.0883
-1 17 14 8.4175 0.0943
-1 17 15 -1.7120 -0.2501
-1 17 16 1.9184 0.1461
-1 17 17 0.0644 -0.2642
-1 17 18 -3.0402 -0.1017
-1 17 19 -0.6934 -0.0260
-1 17 20 -0.0712 -0.6649
-1 17 21 -1.8061 0.3327
-1 19 1 4.4179 -0.0603
-1 19 2 -2.1455 -0.0730
-1 19 3 8.3856 -0.0932
-1 19 4 -0.0052 -0.1129
-1 19 5 0.9964 0.0512
-1 19 6 1.8603 0.1552
-1 19 7 -6.5565 0.0453
-1 19 8 2.0020 0.1355
-1 19 9 -4.5027 -0.1254
-1 19 10 -0.5901 -0.1573
-1 19 11 0.5809 -0.2371
-1 19 12 -3.0615 -0.3301
-1 19 13 -0.2183 -0.0510
-1 19 14 -2.3421 -0.1922
-1 19 15 -2.2767 0.1652
-1 19 16 -0.7495 0.0181
-1 19 17 -0.4369 0.0700
-1 19 18 0.1892 0.4667
-1 19 19 2.0015 -0.2378
-1 19 20 0.0510 1.0731
-1 21 1 -2.6036 0.1210
-1 21 2 -0.9613 0.0638
-1 21 3 -2.4941 0.0282
-1 21 4 -0.6412 -0.0980
-1 21 5 1.4047 -0.2263
-1 21 6 -1.5771 -0.0958
-1 21 7 4.1998 -0.1546
-1 21 8 -0.6002 0.0245
-1 21 9 0.4980 0.1534
-1 21 10 1.5478 0.0294
-1 21 11 -2.9311 0.1073
-1 21 12 0.6327 0.0709
-1 21 13 0.7216 -0.2845
-1 21 14 -2.4634 -0.3669
-1 21 15 5.0663 -0.2244
-1 21 16 -2.8875 -0.9562
-1 21 17 3.5001 0.2475
-1 21 18 -2.1338 -0.8679
-1 23 1 -0.9199 0.0768
-1 23 2 1.5659 -0.1172
-1 23 3 -2.6683 0.1225
-1 23 4 2.9714 0.1737
-1 23 5 -4.1370 0.0661
-1 23 6 4.2268 0.1677
-1 23 7 -3.8190 -0.0368
-1 23 8 2.5691 -0.0530
-1 23 9 1.9428 -0.1473
-1 23 10 0.0879 -0.1409
-1 23 11 5.6113 0.0216
-1 23 12 0.5086 -0.1900
-1 23 13 1.4196 0.5133
-1 23 14 2.8339 0.3438
-1 23 15 -2.2501 0.3035
-1 23 16 2.9610 1.1105
-1 25 1 1.3735 -0.1040
-1 25 2 1.1985 0.0171
-1 25 3 0.7980 0.1782
-1 25 4 -1.5442 -0.0190
-1 25 5 3.0196 0.0756
-1 25 6 -3.0181 0.0632
-1 25 7 4.5376 -0.0119
-1 25 8 -3.3279 0.1621
-1 25 9 -0.0606 0.1651
-1 25 10 -2.4736 0.2586
-1 25 11 -4.1387 0.1794
-1 25 12 -0.8520 0.4958
-1 27 1 0.2200 -0.0968
-1 27 2 0.4192 -0.0638
-1 27 3 2.4215 -0.5402
-1 27 4 -0.0158 0.0377
-1 27 5 0.1636 -0.1485
-1 27 6 -0.5188 -0.3583
-1 27 7 -2.5204 0.2470
0 0 2 296.4818 2.4991
0 0 4 94.7880 2.1522
0 0 6 -7.4505 0.5446
0 0 8 16.9666 -0.5794
0 0 10 66.2518 -0.7191
0 0 12 70.2934 0.0586
0 0 14 38.5118 0.6422
0 0 16 7.2582 0.2595
0 0 18 -7.0138 -0.4197
0 0 20 -5.8785 -0.3573
0 0 22 2.0799 0.1887
0 0 24 6.2778 0.3032
0 0 26 4.1124 -0.4005
0 2 0 -286.0748 -0.2600
0 2 1 34.3534 1.0744
0 2 2 -210.1318 -1.1585
0 2 3 73.3328 0.4441
0 2 4 -74.4324 -0.8127
0 2 5 45.6128 -0.4477
0 2 6 -13.6845 -0.1068
0 2 7 -20.2988 -0.3957
0 2 8 -31.6162 0.3393
0 2 9 -56.4508 0.3043
0 2 10 -53.6482 0.4138
0 2 11 -41.0588 0.4429
0 2 12 -44.5905 -0.0451
0 2 13 -8.4373 -0.0498
0 2 14 -20.5263 -0.4526
0 2 15 9.3903 -0.3456
0 2 16 -4.6124 -0.1403
0 2 17 7.4035 -0.0695
0 2 18 -0.6052 0.3767
0 2 19 -5.5608 0.0825
0 2 20 -1.5208 0.2361
0 2 21 -15.8372 0.0862
0 2 22 -2.5837 -0.2334
0 2 23 -13.8618 0.2828
0 2 24 -1.8960 -0.3266
0 2 25 -4.6762 0.2578
0 2 26 0.0908 0.1055
0 2 27 1.0556 0.1325
0 4 0 96.6999 0.1248
0 4 1 -18.6087 0.4113
0 4 2 67.0253 -0.3859
0 4 3 -43.7738 0.3679
0 4 4 26.7658 -0.2789
0 4 5 -33.1601 0.3524
0 4 6 27.8554 0.2565
0 4 7 3.2311 0.0559
0 4 8 39.8690 0.1743
0 4 9 23.4915 -0.3042
0 4 10 25.9953 -0.1605
0 4 11 16.6721 -0.2305
0 4 12 1.0203 -0.0331
0 4 13 3.7357 0.1173
0 4 14 -8.9439 0.0873
0 4 15 -1.7901 0.1958
0 4 16 -0.5202 -0.1018
0 4 17 -0.0434 -0.1050
0 4 18 11.6581 -0.1059
0 4 19 5.3582 -0.1335
0 4 20 13.6145 0.1263
0 4 21 9.2541 0.0778
0 4 22 5.7519 0.1393
0 4 23 7.2937 0.0896
0 4 24 -1.4317 -0.1533
0 4 25 2.5290 -0.1411
0 4 26 -2.7509 -0.6166
0 4 27 0.1801 -0.5843
0 6 0 -28.0610 -0.0269
0 6 1 -9.3127 -0.3560
0 6 2 -5.6845 -0.0212
0 6 3 -14.0714 -0.1028
0 6 4 18.7833 -0.0808
0 6 5 0.3571 0.1858
0 6 6 3.4844 -0.1441
0 6 7 21.5855 0.2697
0 6 8 -19.0343 0.0333
0 6 9 35.5952 -0.0164
0 6 10 -13.6828 0.1238
0 6 11 26.3315 -0.1927
0 6 12 5.7360 -0.0381
0 6 13 2.4071 0.0427
0 6 14 13.3080 -0.1927
0 6 15 -13.2080 0.1828
0 6 16 5.1938 -0.1549
0 6 17 -13.2019 0.0596
0 6 18 -5.4404 0.0566
0 6 19 -3.1534 -0.0315
0 6 20 -8.4688 0.2203
0 6 21 6.4475 0.0037
0 6 22 -5.8051 0.0413
0 6 23 7.5248 -0.2927
0 6 24 -3.7906 -0.0195
0 6 25 2.0357 -0.7396
0 6 26 -2.9711 0.5480
0 6 27 -1.6809 -0.5124
0 8 0 45.9487 -0.0097
0 8 1 8.9574 -0.3889
0 8 2 12.7801 0.0878
0 8 3 16.7353 -0.3262
0 8 4 -35.5691 -0.0736
0 8 5 5.9662 -0.1476
0 8 6 -35.0257 -0.2874
0 8 7 -19.3357 -0.0023
0 8 8 -0.4392 -0.2305
0 8 9 -38.8332 -0.0086
0 8 10 20.6760 0.0450
0 8 11 -29.0439 -0.1222
0 8 12 13.8202 0.1282
0 8 13 -4.0028 -0.0851
0 8 14 -0.7729 0.0557
0 8 15 10.2679 0.0799
0 8 16 -6.6836 0.0347
0 8 17 9.2725 0.1461
0 8 18 -7.5833 -0.1045
0 8 19 -0.6843 0.1043
0 8 20 -6.9028 -0.3126
0 8 21 -8.1332 -0.0988
0 8 22 -1.5387 -0.0039
0 8 23 -6.7260 -0.1017
0 8 24 4.8134 0.3398
0 8 25 -2.1051 0.3832
0 8 26 4.4630 -0.0745
0 10 0 -50.4468 -0.0133
0 10 1 5.5414 0.0251
0 10 2 -20.8850 -0.0183
0 10 3 10.2059 -0.1060
0 10 4 24.9777 -0.0498
0 10 5 4.8318 -0.2612
0 10 6 30.7139 -0.0908
0 10 7 3.0899 -0.1662
0 10 8 2.3889 -0.0488
0 10 9 7.6468 0.0242
0 10 10 -19.3535 -0.0914
0 10 11 5.4887 0.0639
0 10 12 -15.2342 -0.1168
0 10 13 0.4340 -0.0989
0 10 14 -2.1723 0.0591
0 10 15 -0.4033 -0.1047
0 10 16 4.2438 0.1041
0 10 17 1.4038 0.0503
0 10 18 7.3687 -0.1303
0 10 19 3.7967 -0.0097
0 10 20 8.5137 -0.0540
0 10 21 1.4333 -0.1502
0 10 22 4.8427 0.2666
0 10 23 -2.0789 -0.1670
0 10 24 -0.5651 0.5952
0 10 25 -0.2184 -0.2619
0 12 0 15.7842 0.0078
0 12 1 -7.6384 -0.0070
0 12 2 2.9921 0.1251
0 12 3 -13.3485 0.0483
0 12 4 -12.9272 0.1772
0 12 5 -4.2166 0.0186
0 12 6 -7.7394 0.0862
0 12 7 4.3543 -0.0243
0 12 8 7.6478 0.0001
0 12 9 6.2705 0.0933
0 12 10 11.3031 -0.0410
0 12 11 8.6233 0.0905
0 12 12 1.2137 0.0056
0 12 13 7.6537 -0.0456
0 12 14 -5.1969 0.1350
0 12 15 1.8007 -0.1321
0 12 16 -3.2839 0.1639
0 12 17 -3.2481 -0.0337
0 12 18 -0.9400 0.0590
0 12 19 -4.4307 0.0915
0 12 20 -0.2767 -0.0934
0 12 21 0.7838 0.0460
0 12 22 -1.2503 -0.1127
0 12 23 4.6532 -0.1866
0 12 24 -0.4663 -0.4080
0 14 0 2.5178 0.1040
0 14 1 -2.3738 -0.0319
0 14 2 8.0202 0.0252
0 14 3 -7.1728 0.0856
0 14 4 10.6599 0.0406
0 14 5 -8.1347 0.2622
0 14 6 -1.2069 0.1382
0 14 7 -0.7549 0.0508
0 14 8 -14.1163 0.0850
0 14 9 5.0597 -0.0882
0 14 10 -10.5874 0.0608
0 14 11 -1.8640 0.1641
0 14 12 5.1419 0.0147
0 14 13 -11.1324 0.1105
0 14 14 12.1151 -0.1020
0 14 15 -10.5347 -0.1245
0 14 16 6.5873 0.0452
0 14 17 -1.9310 -0.1430
0 14 18 -0.8343 0.3683
0 14 19 6.8642 -0.0232
0 14 20 -3.5451 0.2523
0 14 21 6.7042 0.1711
0 14 22 0.2107 -0.5450
0 14 23 1.0634 0.5177
0 14 24 2.0094 -0.8872
0 16 0 9.8984 0.0594
0 16 1 6.8336 -0.0438
0 16 2 0.6338 -0.0606
0 16 3 15.5145 -0.0580
0 16 4 -11.2329 -0.1152
0 16 5 11.6659 -0.0644
0 16 6 -6.2938 0.0650
0 16 7 -3.1581 0.0899
0 16 8 8.2810 0.0732
0 16 9 -14.5845 0.1673
0 16 10 11.2785 -0.0437
0 16 11 -9.6368 0.0350
0 16 12 -0.6437 0.0657
0 16 13 4.8104 0.0829
0 16 14 -9.4446 -0.0449
0 16 15 12.4285 0.0363
0 16 16 -8.0713 -0.3086
0 16 17 6.2556 -0.0954
0 16 18 -3.0493 -0.1758
0 16 19 -7.4461 0.0255
0 16 20 0.2377 -0.0085
0 16 21 -12.7784 0.3940
0 16 22 -1.0542 0.1175
0 18 0 -14.0287 -0.1177
0 18 1 -3.0075 0.2298
0 18 2 -5.2073 0.0350
0 18 3 -6.8018 0.0365
0 18 4 8.8098 0.1390
0 18 5 -4.8605 -0.2249
0 18 6 9.7434 -0.0412
0 18 7 2.1730 -0.0512
0 18 8 -1.0118 -0.1293
0 18 9 8.5669 0.0667
0 18 10 -6.6816 0.0144
0 18 11 8.0575 0.0520
0 18 12 -1.4356 0.0551
0 18 13 1.5932 0.1883
0 18 14 4.0244 0.1233
0 18 15 -3.7176 0.4087
0 18 16 4.5675 0.0387
0 18 17 -3.2679 0.1457
0 18 18 2.5617 -0.2699
0 18 19 2.6412 -0.4010
0 18 20 -0.2457 -0.1342
0 18 21 6.3268 -0.8681
0 20 0 8.7920 -0.1359
0 20 1 -1.3384 -0.0403
0 20 2 4.6177 0.0222
0 20 3 -2.0158 -0.0130
0 20 4 -3.1792 0.0661
0 20 5 -0.8153 0.1028
0 20 6 -4.8235 0.0369
0 20 7 -0.5058 0.0361
0 20 8 0.5661 0.1163
0 20 9 -1.1767 -0.1439
0 20 10 2.2718 0.0441
0 20 11 -1.4106 -0.2963
0 20 12 -2.3646 -0.1037
0 20 13 -0.7539 -0.1773
0 20 14 -4.4788 -0.0854
0 20 15 0.6645 -0.0819
0 20 16 -1.4950 0.1576
0 20 17 2.8071 0.1190
0 20 18 1.8363 0.2347
0 20 19 2.3779 0.6012
0 22 0 -0.6816 0.0315
0 22 1 1.9168 0.1005
0 22 2 -0.6416 -0.0100
0 22 3 3.1822 0.1511
0 22 4 0.5545 0.0485
0 22 5 1.5349 0.0742
0 22 6 -0.5618 0.0019
0 22 7 0.4141 -0.1759
0 22 8 -4.5962 -0.0774
0 22 9 0.5093 -0.0531
0 22 10 -2.4382 -0.0271
0 22 11 0.2850 0.2658
0 22 12 3.9112 0.1113
0 22 13 -1.0753 -0.2218
0 22 14 3.7030 0.3781
0 22 15 -2.8897 -0.7722
0 22 16 -0.9395 0.2241
0 22 17 -4.0606 -0.6945
0 24 0 -4.4858 0.2123
0 24 1 0.7075 -0.1106
0 24 2 -4.2003 0.0479
0 24 3 1.4687 -0.0405
0 24 4 -4.0518 -0.2025
0 24 5 1.3482 0.2049
0 24 6 -0.3513 -0.1405
0 24 7 0.5182 0.2409
0 24 8 5.6132 0.1082
0 24 9 -1.0145 -0.2481
0 24 10 3.5159 0.2578
0 24 11 -1.1347 -0.6946
0 24 12 -2.3657 0.0506
0 24 13 0.6023 -0.0578
0 24 14 -1.2587 -0.7007
0 26 0 1.1537 -0.1376
0 26 1 -1.2114 -0.0640
0 26 2 2.7239 -0.2995
0 26 3 -2.5728 -0.0490
0 26 4 5.3948 -0.3308
0 26 5 -2.8654 -0.0772
0 26 6 3.7736 -0.1415
0 26 7 -2.2060 -0.0888
0 26 8 -1.0395 -0.2548
0 26 9 0.1127 0.3638
0 26 10 -1.6185 -0.6309
1 1 0 -64.7230 -1.5682
1 1 1 6.1809 -0.5335
1 1 2 -24.3763 -0.9642
1 1 3 -69.9652 0.0644
1 1 4 26.8632 0.1792
1 1 5 15.2381 0.6750
1 1 6 44.7981 0.3624
1 1 7 102.6104 -0.0214
1 1 8 21.9724 -0.0305
1 1 9 92.3118 -0.7482
1 1 10 -7.1502 -0.2611
1 1 11 32.3870 -0.0020
1 1 12 -15.1820 -0.0844
1 1 13 -6.5342 0.8080
1 1 14 -5.7342 0.1562
1 1 15 -10.2452 0.2654
1 1 16 5.8430 0.0232
1 1 17 -0.7346 -0.5274
1 1 18 10.5674 -0.1077
1 1 19 5.8182 -0.2916
1 1 20 7.1876 -0.0965
1 1 21 6.0646 0.2659
1 1 22 0.1509 -0.0401
1 1 23 1.4100 0.2800
1 1 24 -3.9554 0.0569
1 1 25 -2.1413 -0.1532
1 1 26 -3.3723 -0.0510
1 1 27 -1.6422 -0.2995
1 3 0 101.3429 1.1927
1 3 1 -22.9541 0.4094
1 3 2 42.1887 0.6582
1 3 3 24.1444 0.3810
1 3 4 -34.5583 -0.7102
1 3 5 -3.8066 -0.2880
1 3 6 -61.7558 -0.7225
1 3 7 -27.3555 -0.2545
1 3 8 -28.4122 0.1613
1 3 9 -14.4526 0.2332
1 3 10 10.7187 0.4123
1 3 11 0.8593 0.2249
1 3 12 18.1007 0.0497
1 3 13 -1.4719 -0.1243
1 3 14 4.0383 -0.1129
1 3 15 -11.1119 -0.1712
1 3 16 -10.1300 -0.0637
1 3 17 -11.2939 0.0665
1 3 18 -15.8427 -0.1875
1 3 19 -0.9915 0.1489
1 3 20 -12.0175 -0.0165
1 3 21 7.3591 -0.0623
1 3 22 -2.0781 0.4695
1 3 23 7.3169 -0.2857
1 3 24 4.4981 0.6452
1 3 25 2.8747 -0.0289
1 3 26 3.6805 0.3842
1 3 27 -0.0681 0.3471
1 5 0 -25.8256 0.6080
1 5 1 4.2329 -0.0247
1 5 2 -19.4933 0.6640
1 5 3 -16.6436 0.0142
1 5 4 -7.2694 0.3943
1 5 5 -9.5162 0.2548
1 5 6 -2.2883 -0.0644
1 5 7 -13.1533 0.2332
1 5 8 -3.1558 -0.1043
1 5 9 -24.6923 0.0632
1 5 10 5.1964 0.0886
1 5 11 -17.7173 -0.1475
1 5 12 14.7079 0.1351
1 5 13 3.7623 -0.1450
1 5 14 12.3130 0.0729
1 5 15 19.0583 0.1162
1 5 16 2.4114 0.0058
1 5 17 15.8244 0.1478
1 5 18 -3.1525 0.0347
1 5 19 0.0475 -0.1454
1 5 20 -0.3604 0.0729
1 5 21 -10.3824 -0.1931
1 5 22 3.6384 0.1270
1 5 23 -7.3713 -0.0404
1 5 24 4.0853 0.1058
1 5 25 -0.0491 -0.2402
1 5 26 2.5910 0.1206
1 7 0 -27.4379 0.1548
1 7 1 37.8772 -0.1777
1 7 2 -3.1750 0.1368
1 7 3 45.7285 -0.1447
1 7 4 24.4786 0.3549
1 7 5 7.6315 0.1152
1 7 6 35.7703 0.3654
1 7 7 -17.5856 0.2859
1 7 8 18.1186 -0.0188
1 7 9 -10.0622 0.1472
1 7 10 -16.6557 -0.1746
1 7 11 3.7621 -0.0806
1 7 12 -31.2517 0.0200
1 7 13 4.7333 -0.1907
1 7 14 -17.3520 0.0905
1 7 15 -1.7040 -0.0611
1 7 16 3.9984 -0.0643
1 7 17 -3.7807 0.1591
1 7 18 15.2260 -0.0997
1 7 19 -1.6446 0.1335
1 7 20 10.0733 0.0612
1 7 21 -1.2000 -0.1353
1 7 22 -1.3970 -0.0446
1 7 23 -2.1114 -0.0868
1 7 24 -5.7772 -0.3168
1 7 25 -1.1526 0.1469
1 7 26 -2.8122 -0.3202
1 9 0 10.3726 -0.2355
1 9 1 -45.7402 0.0381
1 9 2 5.1930 -0.1609
1 9 3 -50.1496 -0.0004
1 9 4 -4.5454 0.0335
1 9 5 3.4280 -0.2505
1 9 6 -14.5980 0.0819
1 9 7 46.5949 -0.2517
1 9 8 -9.9331 -0.0141
1 9 9 40.6172 0.0897
1 9 10 8.4784 -0.0641
1 9 11 9.0614 0.1847
1 9 12 15.3321 -0.0419
1 9 13 -9.6246 -0.0621
1 9 14 7.7136 -0.0362
1 9 15 -9.3922 -0.1747
1 9 16 -1.5105 0.1361
1 9 17 -4.0695 -0.0151
1 9 18 -6.0841 0.2059
1 9 19 1.4470 0.1453
1 9 20 -3.2850 -0.2014
1 9 21 5.7841 0.3163
1 9 22 0.3422 -0.4740
1 9 23 5.2994 0.2912
1 9 24 0.1112 -0.0770
1 9 25 1.5477 0.2505
1 11 0 22.9870 -0.1416
1 11 1 17.5728 -0.0776
1 11 2 3.9927 -0.1704
1 11 3 20.2508 -0.0900
1 11 4 -11.3994 -0.1604
1 11 5 -10.8157 -0.0326
1 11 6 -8.5141 -0.1703
1 11 7 -33.2822 -0.1176
1 11 8 -1.5150 -0.1365
1 11 9 -24.6029 -0.1458
1 11 10 -2.6760 -0.0372
1 11 11 -2.4680 0.0782
1 11 12 -2.6136 -0.0588
1 11 13 7.1491 0.1987
1 11 14 -0.9800 -0.0642
1 11 15 4.3672 -0.0942
1 11 16 -1.6932 0.0009
1 11 17 0.4004 -0.3767
1 11 18 -3.3443 0.0795
1 11 19 -1.3097 -0.0962
1 11 20 -4.8046 0.0763
1 11 21 -1.3426 0.3503
1 11 22 -1.4224 0.0325
1 11 23 -2.7613 0.6745
1 11 24 2.5933 -0.1634
1 11 25 -4.4277 0.6382
1 13 0 -17.6750 -0.0228
1 13 1 1.1276 0.1014
1 13 2 -4.0603 -0.0737
1 13 3 2.1443 -0.0387
1 13 4 4.4894 -0.1198
1 13 5 10.7817 -0.0466
1 13 6 1.6596 -0.0313
1 13 7 9.3188 0.0076
1 13 8 1.2901 -0.0859
1 13 9 -3.5470 -0.2276
1 13 10 7.7040 -0.1456
1 13 11 -11.5683 -0.2215
1 13 12 7.8455 0.0122
1 13 13 -5.8503 0.1377
1 13 14 2.5917 -0.0103
1 13 15 1.7793 0.1745
1 13 16 -0.3973 -0.1253
1 13 17 2.5308 -0.0894
1 13 18 -0.3928 -0.0929
1 13 19 -1.7787 -0.1517
1 13 20 1.3151 0.0343
1 13 21 -5.4789 -0.0053
1 13 22 -0.5015 -0.1966
1 13 23 -1.5217 -0.2704
1 13 24 -3.5365 -0.6902
1 15 0 -5.0773 -0.0277
1 15 1 3.6044 0.0802
1 15 2 -4.1414 0.0946
1 15 3 4.3559 0.0601
1 15 4 5.1382 0.0697
1 15 5 -2.6948 0.0479
1 15 6 13.7960 0.0011
1 15 7 -1.9101 0.0788
1 15 8 7.7006 0.1650
1 15 9 9.4329 0.0163
1 15 10 -8.7786 0.0716
1 15 11 15.9816 -0.1589
1 15 12 -15.7903 -0.1622
1 15 13 8.8689 -0.0516
1 15 14 -8.6067 0.0914
1 15 15 0.5992 0.2314
1 15 16 3.3275 0.1675
1 15 17 0.1393 0.2701
1 15 18 10.3562 -0.0824
1 15 19 4.5282 -0.0251
1 15 20 7.2619 -0.0899
1 15 21 7.5238 -0.5695
1 15 22 2.2338 0.3791
1 17 0 9.2502 -0.0954
1 17 1 -9.6085 -0.1125
1 17 2 6.6175 0.0090
1 17 3 -13.7910 0.0015
1 17 4 -4.1567 -0.0216
1 17 5 -3.4711 0.0528
1 17 6 -13.2536 0.0117
1 17 7 4.9053 -0.0100
1 17 8 -10.1393 0.1885
1 17 9 0.1969 0.1436
1 17 10 2.5625 0.2523
1 17 11 -8.6916 0.1204
1 17 12 11.2166 0.0580
1 17 13 -9.6940 -0.2872
1 17 14 8.5052 -0.2156
1 17 15 -5.9022 -0.1073
1 17 16 -1.3854 -0.0974
1 17 17 -2.4489 0.4376
1 17 18 -8.9011 0.1567
1 17 19 -0.8603 0.3159
1 17 20 -6.4711 0.4963
1 17 21 -1.4477 -0.0082
1 19 0 -4.1637 0.0067
1 19 1 6.3520 -0.0218
1 19 2 -3.6854 -0.1304
1 19 3 10.1717 0.0760
1 19 4 0.9776 0.0136
1 19 5 2.6154 -0.0551
1 19 6 5.1807 0.0609
1 19 7 -5.6489 -0.1736
1 19 8 4.6512 -0.1138
1 19 9 -3.7183 -0.0098
1 19 10 1.0298 -0.0455
1 19 11 3.2096 0.2124
1 19 12 -1.8363 0.1632
1 19 13 4.7824 0.2305
1 19 14 -2.6136 0.2091
1 19 15 1.7340 -0.2023
1 19 16 -1.7164 -0.0750
1 19 17 -1.4027 -0.5709
1 19 18 0.4868 -0.5135
1 19 19 -2.3747 -0.3709
1 21 0 -1.6027 0.0558
1 21 1 -0.4399 -0.0608
1 21 2 -0.5556 -0.1746
1 21 3 -3.0802 -0.1105
1 21 4 0.1692 -0.1578
1 21 5 -0.2420 0.1258
1 21 6 0.2059 0.1317
1 21 7 3.0855 0.2040
1 21 8 0.1100 0.0597
1 21 9 -0.7924 -0.1021
1 21 10 -0.2950 -0.1808
1 21 11 -4.5313 -0.2619
1 21 12 0.1461 -0.0864
1 21 13 -1.0077 -0.0817
1 21 14 1.8314 -0.0116
1 21 15 3.2329 0.3323
1 21 16 2.8426 0.3390
1 21 17 3.0636 0.4390
1 23 0 1.9743 0.0342
1 23 1 -0.2996 0.1041
1 23 2 2.1971 0.2210
1 23 3 0.5060 0.1640
1 23 4 1.1620 0.1134
1 23 5 -1.5215 -0.0058
1 23 6 0.1051 -0.1930
1 23 7 -2.5755 0.1000
1 23 8 -0.1973 -0.0417
1 23 9 3.1136 0.2110
1 23 10 -0.7512 0.2129
1 23 11 5.2504 0.1707
1 23 12 -1.6311 -0.0521
1 23 13 0.0334 0.2064
1 23 14 -1.4767 -0.2521
1 23 15 -2.2810 -0.1375
1 25 0 2.2369 0.1429
1 25 1 -2.9058 0.2277
1 25 2 0.8854 0.1947
1 25 3 -3.4097 -0.0456
1 25 4 -0.5314 0.1709
1 25 5 0.3214 -0.0522
1 25 6 -1.9214 0.0286
1 25 7 2.7207 0.1122
1 25 8 -2.1160 -0.2024
1 25 9 -1.4042 0.3829
1 25 10 0.3875 -0.1532
1 25 11 -3.3058 0.4774
1 27 0 -0.4579 -0.1349
1 27 1 3.4219 -0.4054
1 27 2 -1.9593 0.0684
1 27 3 4.6979 -0.3316
1 27 4 -1.9713 -0.1337
1 27 5 2.3764 -0.3757
1 27 6 0.6550 -0.2826
2 0 0 124.3119 4.1036
2 0 2 -5.1504 1.4916
2 0 4 -149.9734 -0.7105
2 0 6 -141.9787 -0.2115
2 0 8 -36.5502 0.3177
2 0 10 31.7278 -0.2476
2 0 12 30.2911 -0.4937
2 0 14 0.9785 0.0748
2 0 16 -16.0413 0.4834
2 0 18 -12.8940 0.2376
2 0 20 -0.9431 -0.0691
2 0 22 7.1931 -0.1972
2 0 24 6.2933 -0.2763
2 0 26 2.4564 -0.5938
2 2 0 -89.4420 -2.2596
2 2 1 41.2632 -1.0978
2 2 2 -15.4927 -1.0549
2 2 3 38.4806 -0.0844
2 2 4 80.5404 0.5255
2 2 5 -11.6479 0.4002
2 2 6 78.8041 0.3244
2 2 7 -51.7466 0.2914
2 2 8 18.5914 -0.2750
2 2 9 -43.7567 -0.1770
2 2 10 -14.9279 -0.1141
2 2 11 -8.5794 -0.3748
2 2 12 -10.1996 0.1575
2 2 13 16.9469 -0.1151
2 2 14 4.6245 0.0929
2 2 15 19.4230 0.1192
2 2 16 8.5432 0.0310
2 2 17 7.2870 0.0968
2 2 18 2.6034 -0.0196
2 2 19 -5.4694 -0.0358
2 2 20 -3.4097 -0.1079
2 2 21 -9.6059 0.0576
2 2 22 -4.9381 0.0874
2 2 23 -5.1503 0.1190
2 2 24 -2.4853 0.3128
2 2 25 -0.0620 -0.1847
2 2 26 -0.5872 0.3933
2 4 0 43.7554 0.0334
2 4 1 -10.9662 -0.4308
2 4 2 42.5025 0.1589
2 4 3 -12.7420 -0.5862
2 4 4 12.5568 -0.1967
2 4 5 10.7266 -0.3086
2 4 6 6.1916 -0.4434
2 4 7 28.4416 -0.0900
2 4 8 5.8602 -0.1876
2 4 9 18.3103 0.1324
2 4 10 -6.8790 0.3314
2 4 11 -1.6327 0.3019
2 4 12 -16.1740 0.2706
2 4 13 -10.9305 0.1456
2 4 14 -11.8450 -0.2077
2 4 15 -8.2132 -0.2111
2 4 16 2.3421 -0.2406
2 4 17 -2.7723 -0.3195
2 4 18 12.9097 0.1108
2 4 19 0.1082 0.0081
2 4 20 9.8738 0.0872
2 4 21 0.9330 0.2798
2 4 22 -0.0572 -0.2168
2 4 23 -0.5968 0.1258
2 4 24 -4.9302 -0.0417
2 4 25 -1.8431 -0.3922
2 4 26 -2.6295 0.3925
2 6 0 -44.3203 0.0645
2 6 1 -21.1194 0.4962
2 6 2 -32.5802 0.1647
2 6 3 -15.4848 0.0630
2 6 4 -1.3389 0.1691
2 6 5 5.0519 -0.2974
2 6 6 2.1493 0.1238
2 6 7 25.3400 -0.1155
2 6 8 -4.1881 -0.0495
2 6 9 31.2346 0.1395
2 6 10 2.3239 -0.2703
2 6 11 15.3641 0.1599
2 6 12 11.7959 -0.1146
2 6 13 -4.9720 -0.0258
2 6 14 11.3853 0.2008
2 6 15 -13.5299 -0.1175
2 6 16 0.7905 0.1752
2 6 17 -6.7971 0.0313
2 6 18 -8.1193 -0.1328
2 6 19 7.1847 0.0555
2 6 20 -5.9010 -0.2968
2 6 21 12.6283 -0.1971
2 6 22 1.4810 -0.2805
2 6 23 7.0016 -0.2419
2 6 24 3.7002 -0.1922
2 6 25 0.1396 0.4608
2 6 26 0.9787 -0.0983
2 8 0 55.9156 0.0232
2 8 1 -1.7108 0.2015
2 8 2 0.6984 -0.1022
2 8 3 2.8288 0.2866
2 8 4 -56.7362 0.0866
2 8 5 -10.2979 0.3306
2 8 6 -51.4598 0.3291
2 8 7 -31.1228 0.0455
2 8 8 -11.0367 0.2798
2 8 9 -36.1770 -0.1853
2 8 10 9.5569 0.0095
2 8 11 -15.8341 -0.0291
2 8 12 1.8756 -0.1445
2 8 13 4.7191 0.1771
2 8 14 -9.2513 -0.0459
2 8 15 10.7593 0.0404
2 8 16 -10.3142 0.0476
2 8 17 5.2408 -0.0274
2 8 18 -7.1781 0.0316
2 8 19 -5.2249 0.1826
2 8 20 -4.2107 -0.0985
2 8 21 -8.7776 0.2430
2 8 22 -0.7564 -0.3802
2 8 23 -3.9495 0.0498
2 8 24 1.5628 -1.0192
2 8 25 0.8430 -0.1382
2 10 0 -39.3682 -0.0097
2 10 1 33.5636 0.1058
2 10 2 14.6503 0.0351
2 10 3 18.1931 0.0534
2 10 4 63.4191 -0.0366
2 10 5 0.7733 0.1016
2 10 6 54.6748 0.1111
2 10 7 2.7800 0.1382
2 10 8 13.9095 0.1810
2 10 9 12.3600 0.0892
2 10 10 -8.2154 0.0206
2 10 11 9.9866 -0.0113
2 10 12 -2.0638 -0.0604
2 10 13 5.1614 -0.0288
2 10 14 8.2709 0.0179
2 10 15 4.0478 0.0944
2 10 16 10.5825 0.0317
2 10 17 3.2258 -0.0119
2 10 18 8.9075 -0.0189
2 10 19 1.6519 -0.2071
2 10 20 5.6671 0.1858
2 10 21 -1.2443 -0.0327
2 10 22 2.5898 0.5344
2 10 23 -1.2132 0.5221
2 10 24 1.1360 1.0891
2 12 0 10.0564 -0.0642
2 12 1 -25.2605 0.0187
2 12 2 -7.6544 -0.0182
2 12 3 -12.9725 0.0410
2 12 4 -23.8397 -0.0991
2 12 5 6.8263 -0.1082
2 12 6 -16.3315 -0.1643
2 12 7 6.6151 -0.0390
2 12 8 0.0618 0.0730
2 12 9 -5.2922 0.0041
2 12 10 3.8195 0.2220
2 12 11 -8.4230 -0.1062
2 12 12 -2.9491 0.1316
2 12 13 -7.2318 -0.0221
2 12 14 -5.5767 -0.0791
2 12 15 -6.6751 0.1365
2 12 16 -2.3570 -0.2521
2 12 17 -4.7689 0.1146
2 12 18 1.6940 -0.0502
2 12 19 -0.7703 -0.1366
2 12 20 2.3487 0.4310
2 12 21 4.4604 -0.2276
2 12 22 -1.6518 0.8615
2 12 23 4.4582 -0.4674
2 12 24 -3.3564 0.6739
2 14 0 -2.3145 0.1247
2 14 1 -1.1345 -0.0467
2 14 2 -2.5322 -0.0079
2 14 3 -7.9751 0.0229
2 14 4 -1.8154 -0.0019
2 14 5 -9.3773 -0.0643
2 14 6 -9.0319 -0.0591
2 14 7 3.8501 -0.1737
2 14 8 -13.8855 -0.1635
2 14 9 14.9906 0.0543
2 14 10 -6.5079 -0.0245
2 14 11 9.7567 0.0432
2 14 12 3.7760 0.0671
2 14 13 0.1682 -0.2159
2 14 14 3.0285 0.0538
2 14 15 -3.0436 -0.0690
2 14 16 -4.7860 0.0767
2 14 17 -0.5131 0.0496
2 14 18 -10.2497 -0.0088
2 14 19 2.3517 -0.1151
2 14 20 -8.5941 -0.1474
2 14 21 -0.6802 -0.5962
2 14 22 -1.8444 -0.4194
2 14 23 -3.9383 -0.9151
2 16 0 11.1779 0.0230
2 16 1 6.6232 -0.0261
2 16 2 6.9820 -0.0400
2 16 3 12.7331 0.0031
2 16 4 1.6828 0.0449
2 16 5 7.3116 0.0369
2 16 6 6.4897 -0.0415
2 16 7 -8.5474 0.0014
2 16 8 13.9263 -0.2129
2 16 9 -17.3556 -0.1371
2 16 10 11.1693 -0.1464
2 16 11 -9.1243 0.0018
2 16 12 2.0673 -0.1331
2 16 13 4.3903 0.1041
2 16 14 -0.7577 -0.3166
2 16 15 9.5820 -0.1073
2 16 16 2.0155 -0.0189
2 16 17 3.9046 0.0328
2 16 18 4.7523 0.3246
2 16 19 -4.3504 0.2359
2 16 20 4.8146 -0.1922
2 16 21 -3.9594 0.4924
2 18 0 -11.9279 -0.0172
2 18 1 0.0924 0.0080
2 18 2 -5.9238 0.0172
2 18 3 -6.4451 -0.2237
2 18 4 2.5494 -0.0016
2 18 5 -4.8445 -0.0015
2 18 6 2.3300 -0.0414
2 18 7 3.4561 0.1888
2 18 8 -5.2993 0.0187
2 18 9 8.3840 0.0981
2 18 10 -8.9038 0.0466
2 18 11 4.9796 0.0723
2 18 12 -4.6171 0.0771
2 18 13 -1.6438 0.0632
2 18 14 1.1086 0.1324
2 18 15 -4.6937 -0.1114
2 18 16 4.0916 -0.1518
2 18 17 -2.2379 -0.0554
2 18 18 2.9817 -0.2550
2 18 19 1.9871 0.7989
2 18 20 0.0416 0.2079
2 20 0 6.5427 0.0564
2 20 1 -2.7988 -0.0529
2 20 2 3.4103 0.0387
2 20 3 2.9158 0.0687
2 20 4 -3.6446 -0.2262
2 20 5 4.1490 -0.0663
2 20 6 -5.1653 -0.0511
2 20 7 1.1310 -0.0863
2 20 8 0.8000 0.0704
2 20 9 -1.2573 -0.0751
2 20 10 3.7338 -0.1025
2 20 11 -1.5060 -0.0732
2 20 12 -0.2314 0.0687
2 20 13 -0.5905 0.1534
2 20 14 -4.3686 0.4165
2 20 15 0.0061 0.0810
2 20 16 -4.6894 0.3817
2 20 17 -0.2639 -0.7003
2 20 18 -2.1706 -0.0567
2 22 0 -3.2052 -0.1285
2 22 1 1.1473 -0.0649
2 22 2 -4.1310 0.0197
2 22 3 -0.8185 -0.0375
2 22 4 0.2439 0.1245
2 22 5 -1.5659 0.0495
2 22 6 1.6553 -0.1763
2 22 7 -0.0272 -0.0096
2 22 8 -2.0878 -0.0473
2 22 9 1.8432 0.0325
2 22 10 -1.1992 0.2295
2 22 11 2.1464 -0.1268
2 22 12 2.7589 0.0001
2 22 13 0.7753 -0.5504
2 22 14 2.8586 -0.2198
2 22 15 0.4846 -0.1274
2 22 16 1.3517 -0.2974
2 24 0 1.4634 0.1102
2 24 1 1.8593 -0.0085
2 24 2 3.3939 0.0636
2 24 3 1.5903 0.2147
2 24 4 1.2958 0.1426
2 24 5 0.4936 0.0864
2 24 6 1.2756 0.4152
2 24 7 -2.0034 -0.2214
2 24 8 3.7605 -0.0815
2 24 9 -4.0198 -0.3373
2 24 10 1.1218 -0.6483
2 24 11 -2.2375 0.0165
2 24 12 -1.5493 -0.4145
2 24 13 0.7068 0.7107
2 26 0 -1.1781 -0.0969
2 26 1 -0.9625 0.0542
2 26 2 -1.8330 -0.0325
2 26 3 -1.1572 0.0875
2 26 4 -0.3064 0.3491
2 26 5 -1.3736 0.1667
2 26 6 -0.4594 0.2509
2 26 7 0.3396 0.4736
2 26 8 -2.8274 0.4299
2 26 9 2.1044 0.7452
3 1 0 -3.0273 0.7900
3 1 1 -135.6395 2.1588
3 1 2 44.5547 0.8529
3 1 3 -130.3765 0.5628
3 1 4 64.3786 0.0641
3 1 5 -11.0831 -0.0226
3 1 6 40.2565 -0.3307
3 1 7 55.0604 -0.4366
3 1 8 2.5328 -0.0496
3 1 9 27.8244 -0.2869
3 1 10 -14.5342 0.0714
3 1 11 -14.3573 0.1974
3 1 12 -9.2945 0.0029
3 1 13 -25.4838 0.2863
3 1 14 1.7674 -0.0021
3 1 15 -12.6298 0.0350
3 1 16 7.2027 0.0027
3 1 17 0.9454 -0.0234
3 1 18 5.7729 -0.0000
3 1 19 4.8929 0.0099
3 1 20 1.0938 -0.1321
3 1 21 2.1237 -0.1153
3 1 22 -2.5354 -0.0985
3 1 23 -0.4927 -0.1534
3 1 24 -2.6280 0.2650
3 1 25 1.2489 -0.3463
3 1 26 -0.7655 0.2937
3 3 0 -5.2062 -0.4943
3 3 1 39.7526 -0.3903
3 3 2 -76.0146 -0.7105
3 3 3 67.4704 -0.1830
3 3 4 -101.9723 0.1366
3 3 5 25.9095 0.0314
3 3 6 -62.1966 0.6946
3 3 7 -2.3893 0.2245
3 3 8 -5.4252 -0.0164
3 3 9 1.6906 -0.0040
3 3 10 17.1888 -0.5904
3 3 11 4.5282 -0.2875
3 3 12 8.1802 -0.1914
3 3 13 -2.0732 -0.1632
3 3 14 -6.0620 0.2518
3 3 15 -8.6128 0.1741
3 3 16 -11.0079 0.1806
3 3 17 -6.1220 0.1760
3 3 18 -7.7361 0.1097
3 3 19 1.5473 -0.0135
3 3 20 -0.5785 0.2813
3 3 21 4.6663 -0.0057
3 3 22 5.7744 0.1671
3 3 23 1.4226 0.0742
3 3 24 5.7604 -0.2869
3 3 25 -3.4867 0.2273
3 3 26 1.7796 -0.6142
3 5 0 14.0845 -0.3733
3 5 1 0.8848 -0.2801
3 5 2 22.6574 -0.1983
3 5 3 -38.3475 -0.2469
3 5 4 18.6590 -0.1702
3 5 5 -33.0949 -0.3663
3 5 6 5.5834 -0.1413
3 5 7 -19.5262 -0.2160
3 5 8 0.0937 0.0664
3 5 9 -10.4056 0.1321
3 5 10 7.5681 0.1691
3 5 11 2.0130 0.1784
3 5 12 12.1408 0.1065
3 5 13 12.7945 0.0256
3 5 14 6.7669 -0.0913
3 5 15 16.6289 -0.1474
3 5 16 -2.9293 -0.2336
3 5 17 9.3694 -0.1445
3 5 18 -6.8771 -0.0064
3 5 19 -3.4261 0.1416
3 5 20 -3.5698 0.3796
3 5 21 -7.8455 0.4718
3 5 22 -0.7859 0.2125
3 5 23 -1.8035 0.4002
3 5 24 -0.0903 -0.5899
3 5 25 3.6706 -0.1597
3 7 0 3.7749 0.0326
3 7 1 38.7086 0.0773
3 7 2 27.6996 -0.1251
3 7 3 55.5217 0.1191
3 7 4 43.8383 -0.3497
3 7 5 22.1040 -0.0106
3 7 6 38.5396 -0.2471
3 7 7 -4.9405 -0.2046
3 7 8 11.6032 0.1099
3 7 9 -2.3637 -0.2322
3 7 10 -14.4338 0.2194
3 7 11 8.1628 -0.0368
3 7 12 -15.6884 -0.0795
3 7 13 9.0052 0.1692
3 7 14 -0.8158 -0.2101
3 7 15 0.8474 0.1885
3 7 16 13.5401 -0.0119
3 7 17 -4.5204 -0.0780
3 7 18 16.0397 0.0818
3 7 19 -2.2762 -0.3189
3 7 20 5.2105 -0.1178
3 7 21 0.9494 -0.2505
3 7 22 -4.8433 -0.1088
3 7 23 0.2425 0.1142
3 7 24 -5.6712 0.3689
3 7 25 -1.3397 0.3160
3 9 0 -24.5287 -0.0539
3 9 1 -67.5602 -0.0043
3 9 2 -19.2529 0.1090
3 9 3 -63.8943 0.0166
3 9 4 -21.8489 0.1478
3 9 5 -9.0917 0.0761
3 9 6 -27.4959 -0.0379
3 9 7 22.9258 0.1679
3 9 8 -17.9833 -0.1382
3 9 9 6.2667 -0.0089
3 9 10 -0.7567 -0.0020
3 9 11 -21.0986 -0.2277
3 9 12 1.6592 0.0777
3 9 13 -26.5559 -0.1125
3 9 14 -4.6935 0.0235
3 9 15 -14.6537 0.1707
3 9 16 -8.4662 0.0337
3 9 17 -2.6317 0.2397
3 9 18 -6.9796 -0.1102
3 9 19 2.2372 -0.0850
3 9 20 -1.6768 -0.2730
3 9 21 1.1558 -0.5676
3 9 22 1.3283 -0.1317
3 9 23 -0.6462 -1.0665
3 9 24 1.7945 0.3658
3 11 0 22.1880 0.0354
3 11 1 41.0411 0.0349
3 11 2 -8.4683 0.0130
3 11 3 39.0061 0.1591
3 11 4 -14.6266 0.0930
3 11 5 3.7013 0.2030
3 11 6 5.6061 0.0270
3 11 7 -14.3074 0.1021
3 11 8 18.3026 0.0186
3 11 9 0.3105 0.1340
3 11 10 12.8548 -0.0109
3 11 11 18.6149 0.0853
3 11 12 7.3055 -0.0304
3 11 13 19.2500 -0.0608
3 11 14 4.0197 0.0981
3 11 15 9.7414 -0.0776
3 11 16 -0.1149 0.1545
3 11 17 2.5154 -0.0632
3 11 18 -3.2065 0.1136
3 11 19 1.1579 -0.1208
3 11 20 -2.7510 0.1112
3 11 21 2.3984 -0.1552
3 11 22 1.0160 0.5387
3 11 23 1.4082 0.2926
3 11 24 1.3538 0.8067
3 13 0 -5.6897 0.0834
3 13 1 -3.8493 -0.1255
3 13 2 12.3480 0.0653
3 13 3 -8.8431 -0.0685
3 13 4 10.9863 0.0185
3 13 5 0.3551 0.0511
3 13 6 -7.7559 -0.0126
3 13 7 3.7515 0.0078
3 13 8 -16.8009 -0.1013
3 13 9 -3.5462 -0.0053
3 13 10 -10.1075 0.0641
3 13 11 -7.5290 0.2522
3 13 12 -3.1767 0.1366
3 13 13 -2.8252 0.0950
3 13 14 0.2112 -0.0553
3 13 15 1.9251 -0.3236
3 13 16 1.0839 -0.0961
3 13 17 2.2243 -0.1172
3 13 18 1.3935 -0.0294
3 13 19 -0.5701 0.4855
3 13 20 2.6516 0.0856
3 13 21 -1.8561 0.8944
3 13 22 1.3259 -0.4483
3 13 23 0.3336 0.6661
3 15 0 -3.6865 0.1568
3 15 1 -2.3348 -0.0460
3 15 2 -3.5598 0.0344
3 15 3 0.3655 -0.0548
3 15 4 6.0815 -0.0667
3 15 5 -5.7867 0.0254
3 15 6 16.5254 0.0632
3 15 7 -7.2532 -0.0277
3 15 8 12.4306 0.0457
3 15 9 -0.6787 -0.1287
3 15 10 -1.2200 -0.2163
3 15 11 1.9339 -0.0227
3 15 12 -7.5484 0.0583
3 15 13 -2.8031 0.1611
3 15 14 -3.1993 0.3169
3 15 15 -5.4498 -0.0616
3 15 16 5.2702 -0.0519
3 15 17 -3.6393 -0.2450
3 15 18 7.6341 -0.2790
3 15 19 -1.0846 0.0812
3 15 20 1.6375 -0.7105
3 15 21 -0.6473 0.1487
3 17 0 2.3112 0.0087
3 17 1 -1.4471 0.2026
3 17 2 -0.3510 0.1200
3 17 3 -0.2136 0.1073
3 17 4 -9.4147 0.0806
3 17 5 8.0912 -0.0484
3 17 6 -14.4946 0.1012
3 17 7 11.1332 0.0873
3 17 8 -7.1758 0.0871
3 17 9 4.3264 0.1010
3 17 10 5.3042 -0.0291
3 17 11 -2.4261 -0.2763
3 17 12 9.6692 -0.1892
3 17 13 -2.6339 -0.1619
3 17 14 3.3297 -0.0463
3 17 15 -0.4813 0.5954
3 17 16 -5.6056 0.0787
3 17 17 1.1413 0.4927
3 17 18 -7.1786 -0.1262
3 17 19 1.4199 -0.4723
3 17 20 -2.0588 0.4936
3 19 0 -1.3421 -0.0368
3 19 1 2.2981 -0.0498
3 19 2 -1.7854 -0.0082
3 19 3 1.4776 0.0551
3 19 4 3.8333 0.0862
3 19 5 -4.1393 -0.0612
3 19 6 6.6480 -0.0636
3 19 7 -7.2937 0.0541
3 19 8 2.9396 0.0033
3 19 9 -2.8039 0.1778
3 19 10 -2.3458 0.1345
3 19 11 3.9035 -0.0589
3 19 12 -4.1758 -0.0861
3 19 13 6.2432 -0.3648
3 19 14 -1.7318 -0.2945
3 19 15 4.3116 -0.3353
3 19 16 1.2914 0.0227
3 19 17 1.2176 0.0917
3 19 18 0.9029 0.4349
3 21 0 2.1388 -0.1702
3 21 1 -0.8841 -0.0776
3 21 2 5.3988 -0.1930
3 21 3 -3.9161 -0.1600
3 21 4 2.7341 0.0170
3 21 5 -0.9629 -0.0037
3 21 6 -1.0674 0.1414
3 21 7 2.3052 -0.2562
3 21 8 -1.8586 -0.0431
3 21 9 -0.6978 -0.1658
3 21 10 0.2964 0.0138
3 21 11 -4.4774 0.3835
3 21 12 2.5865 0.3073
3 21 13 -4.5756 0.3845
3 21 14 0.8994 0.3075
3 21 15 -2.9427 -0.1322
3 21 16 -2.2015 0.1687
3 23 0 -1.5966 0.0151
3 23 1 -3.6290 -0.0226
3 23 2 -3.4822 -0.0672
3 23 3 1.0559 -0.1380
3 23 4 -2.2458 -0.1723
3 23 5 0.2718 -0.1602
3 23 6 1.3473 -0.1083
3 23 7 -1.0188 0.2062
3 23 8 2.4725 0.1933
3 23 9 2.2555 -0.0242
3 23 10 -0.5315 0.1457
3 23 11 2.7956 -0.3767
3 23 12 -2.8595 -0.4074
3 23 13 0.4230 -0.0712
3 23 14 -0.2707 -0.6508
3 25 0 1.3116 0.0951
3 25 1 1.4768 -0.0431
3 25 2 0.0919 0.1281
3 25 3 0.5944 -0.0803
3 25 4 -1.3472 -0.0861
3 25 5 3.1529 0.1946
3 25 6 -2.6157 -0.2887
3 25 7 4.4768 -0.1040
3 25 8 -0.6813 -0.4458
3 25 9 0.7621 -0.1105
3 25 10 2.5708 -0.4161
3 27 0 -1.6721 0.1104
3 27 1 0.9300 0.3373
3 27 2 0.1190 0.1014
3 27 3 0.0814 0.4647
3 27 4 1.6383 -0.0327
3 27 5 -2.1598 -0.2300
4 0 0 97.9717 -3.9185
4 0 2 -19.4240 -2.3903
4 0 4 -100.7078 0.1579
4 0 6 -52.1557 1.3111
4 0 8 27.2233 0.5647
4 0 10 46.8769 -0.2826
4 0 12 22.5338 -0.5286
4 0 14 -4.1199 -0.1891
4 0 16 -10.0600 0.3133
4 0 18 -0.3630 0.3390
4 0 20 8.7094 -0.2375
4 0 22 6.9605 -0.5350
4 0 24 -0.7652 0.3969
4 2 0 -96.1548 1.7930
4 2 1 105.8459 1.1879
4 2 2 -25.0359 1.3911
4 2 3 57.3950 0.2200
4 2 4 46.8547 0.1391
4 2 5 -4.0312 -0.3937
4 2 6 32.9166 -0.7059
4 2 7 -22.6235 -0.1382
4 2 8 -9.1174 -0.2764
4 2 9 0.5125 0.1436
4 2 10 -19.6346 0.3331
4 2 11 25.1449 0.1852
4 2 12 -7.6661 0.3769
4 2 13 27.0824 0.0537
4 2 14 4.9587 0.0391
4 2 15 11.7836 -0.0977
4 2 16 5.9008 -0.2700
4 2 17 -3.0869 -0.0811
4 2 18 -0.4949 -0.3550
4 2 19 -8.2401 0.0015
4 2 20 -4.5922 0.0631
4 2 21 -5.3003 0.0584
4 2 22 -1.7883 0.5926
4 2 23 -0.0221 0.0588
4 2 24 3.4896 0.3653
4 2 25 2.5629 -0.0549
4 4 0 93.9202 0.4701
4 4 1 -79.2537 -0.0960
4 4 2 83.8307 0.0380
4 4 3 -47.3948 0.4914
4 4 4 26.2511 -0.0546
4 4 5 -8.3226 0.5619
4 4 6 -5.9594 0.2135
4 4 7 2.1014 0.0992
4 4 8 -14.3488 0.2898
4 4 9 -12.3384 -0.1170
4 4 10 -15.8138 -0.0760
4 4 11 -23.0282 -0.1213
4 4 12 -11.1502 -0.3077
4 4 13 -18.2817 -0.0534
4 4 14 -5.1430 0.1137
4 4 15 -6.0658 0.1344
4 4 16 1.0616 0.3537
4 4 17 1.6793 0.2075
4 4 18 2.8483 -0.0641
4 4 19 4.1350 0.0369
4 4 20 -2.0727 -0.3826
4 4 21 4.2316 -0.0052
4 4 22 -7.2834 0.1513
4 4 23 2.2635 0.1229
4 4 24 -6.7229 1.1485
4 4 25 0.9205 0.0013
4 6 0 -80.6990 -0.1851
4 6 1 -3.8027 -0.2059
4 6 2 -66.5339 -0.1196
4 6 3 0.9829 -0.0103
4 6 4 -18.5403 -0.1733
4 6 5 8.0771 0.1670
4 6 6 4.1303 -0.1715
4 6 7 13.9576 -0.0029
4 6 8 6.3247 -0.0468
4 6 9 11.6439 -0.1348
4 6 10 6.0458 0.1738
4 6 11 -0.0788 0.0156
4 6 12 4.8954 0.1564
4 6 13 -9.9041 0.0467
4 6 14 4.2927 -0.2309
4 6 15 -10.6369 -0.0434
4 6 16 1.5298 -0.3330
4 6 17 -1.1685 0.0171
4 6 18 -0.5662 0.0599
4 6 19 7.5348 0.1346
4 6 20 2.5323 0.3924
4 6 21 5.6249 -0.0829
4 6 22 5.9543 0.1173
4 6 23 -0.3532 -0.3450
4 6 24 3.9648 -0.5185
4 6 25 -2.4915 -0.0163
4 8 0 52.9289 -0.1961
4 8 1 25.6623 -0.1368
4 8 2 9.3744 -0.1790
4 8 3 20.8240 -0.3535
4 8 4 -28.4015 -0.0210
4 8 5 11.7662 -0.2749
4 8 6 -14.6534 -0.1093
4 8 7 0.1384 0.0583
4 8 8 15.8128 -0.2223
4 8 9 -0.9365 0.1860
4 8 10 23.2779 -0.1472
4 8 11 10.3575 -0.0324
4 8 12 11.4158 0.0631
4 8 13 17.3496 -0.2186
4 8 14 -2.5212 0.1105
4 8 15 14.7376 -0.0549
4 8 16 -7.3571 -0.0372
4 8 17 4.1332 0.2552
4 8 18 -3.0222 -0.1084
4 8 19 -6.0197 0.0835
4 8 20 2.6547 -0.2229
4 8 21 -6.5250 -0.3946
4 8 22 2.8718 -0.3962
4 8 23 -1.9703 -0.7668
4 8 24 -0.3838 -0.5312
4 10 0 -32.1965 0.1286
4 10 1 7.5726 -0.0874
4 10 2 9.8020 -0.0070
4 10 3 -13.1279 -0.0369
4 10 4 37.3440 0.0119
4 10 5 -28.1359 -0.0194
4 10 6 15.1248 0.0855
4 10 7 -17.2062 -0.0582
4 10 8 -20.7924 -0.1037
4 10 9 -2.0674 -0.0083
4 10 10 -29.2884 -0.1535
4 10 11 -1.7909 -0.0381
4 10 12 -14.9231 -0.0617
4 10 13 -4.6920 -0.1193
4 10 14 -0.1958 0.0486
4 10 15 -4.5106 -0.0992
4 10 16 4.0589 0.1959
4 10 17 -2.9308 -0.0085
4 10 18 -0.4060 0.1919
4 10 19 -1.8389 0.2123
4 10 20 -5.5585 -0.0745
4 10 21 -0.9488 0.3317
4 10 22 -4.4322 -0.5314
4 10 23 0.8283 0.6338
4 12 0 22.9902 0.0174
4 12 1 -19.7326 -0.0091
4 12 2 7.7565 0.0503
4 12 3 8.6399 0.0044
4 12 4 -10.5581 0.0418
4 12 5 28.6824 0.0048
4 12 6 -5.7811 0.1641
4 12 7 18.3248 0.0429
4 12 8 8.9937 0.1459
4 12 9 0.0696 -0.1014
4 12 10 12.2926 -0.1116
4 12 11 -5.1231 -0.0032
4 12 12 6.2552 -0.0058
4 12 13 -4.3416 0.1753
4 12 14 2.2850 0.1714
4 12 15 -2.7064 0.0341
4 12 16 3.0779 0.0607
4 12 17 -0.6936 -0.1532
4 12 18 4.5629 0.0184
4 12 19 1.5109 0.0367
4 12 20 2.6510 0.1735
4 12 21 2.2728 0.8906
4 12 22 -0.4352 0.6073
4 12 23 0.1429 1.1591
4 14 0 -17.0988 -0.0711
4 14 1 -0.2165 0.0155
4 14 2 -15.1921 0.0483
4 14 3 -13.3101 -0.0589
4 14 4 -2.8141 0.0235
4 14 5 -17.4408 -0.0519
4 14 6 1.6897 -0.0705
4 14 7 -6.3368 0.1395
4 14 8 0.3982 0.1080
4 14 9 3.6466 0.1548
4 14 10 2.0846 0.2840
4 14 11 3.6823 -0.1277
4 14 12 2.6507 0.0343
4 14 13 0.5129 0.0678
4 14 14 -1.9582 -0.1732
4 14 15 -1.8592 0.1957
4 14 16 -5.8189 -0.2618
4 14 17 -0.5832 -0.1856
4 14 18 -4.2064 -0.2383
4 14 19 1.4248 -0.1862
4 14 20 0.8397 0.2219
4 14 21 -0.0661 -0.5019
4 16 0 10.5631 -0.1751
4 16 1 9.5465 0.0126
4 16 2 4.7807 -0.0348
4 16 3 13.9341 -0.0444
4 16 4 -4.1627 -0.0294
4 16 5 9.6096 -0.1134
4 16 6 -3.0836 -0.1549
4 16 7 -1.3931 -0.1860
4 16 8 2.3271 -0.0398
4 16 9 -6.4648 0.0005
4 16 10 1.0237 0.0686
4 16 11 -1.5479 0.2488
4 16 12 -2.9405 -0.1534
4 16 13 5.8853 0.0299
4 16 14 -2.3988 -0.2343
4 16 15 8.2366 0.1616
4 16 16 0.1829 0.1837
4 16 17 3.2315 0.2698
4 16 18 1.1586 0.2079
4 16 19 -1.0317 -0.9312
4 16 20 0.1725 -0.4713
4 18 0 -4.3783 0.1259
4 18 1 -7.8017 -0.0394
4 18 2 3.2387 0.0535
4 18 3 -12.4597 0.0397
4 18 4 8.4155 0.0412
4 18 5 -7.8873 0.0638
4 18 6 2.8994 0.0226
4 18 7 1.6947 -0.1078
4 18 8 -6.6370 0.0012
4 18 9 6.2084 -0.0735
4 18 10 -8.0065 0.0042
4 18 11 2.4620 0.0064
4 18 12 -1.5798 -0.0356
4 18 13 -4.3660 -0.1654
4 18 14 3.7655 -0.1668
4 18 15 -6.3394 -0.3898
4 18 16 3.2382 -0.1100
4 18 17 -2.2376 0.3534
4 18 18 -0.6377 0.3699
4 18 19 0.0193 1.8865
4 20 0 3.5035 0.0302
4 20 1 2.5315 0.1528
4 20 2 -2.0122 -0.0766
4 20 3 7.8663 0.0654
4 20 4 -6.5414 0.0439
4 20 5 5.4428 0.0091
4 20 6 -2.7476 0.2805
4 20 7 -1.1748 0.0115
4 20 8 5.1499 -0.0691
4 20 9 -5.8836 -0.0229
4 20 10 7.1749 -0.1926
4 20 11 -5.4506 0.1462
4 20 12 3.2283 0.4758
4 20 13 -0.1963 0.1003
4 20 14 -0.4409 0.8674
4 20 15 2.7360 -0.6996
4 20 16 -0.3907 0.2463
4 20 17 0.4076 -1.8161
4 22 0 -3.2544 0.0593
4 22 1 4.5214 -0.0015
4 22 2 -2.4799 0.0243
4 22 3 -0.5409 0.1517
4 22 4 2.7841 -0.2020
4 22 5 -2.5239 0.2133
4 22 6 2.3817 -0.1501
4 22 7 0.6757 0.1046
4 22 8 -2.5335 0.3691
4 22 9 6.1082 -0.1156
4 22 10 -3.5836 0.1465
4 22 11 7.5781 -0.1617
4 22 12 -1.8015 -0.6351
4 22 13 2.5415 0.5332
4 22 14 -0.0087 -0.8316
4 24 0 1.4824 0.0208
4 24 1 -2.2729 0.0566
4 24 2 2.7431 0.0918
4 24 3 -0.8403 -0.0489
4 24 4 -2.2900 0.1587
4 24 5 -0.2636 -0.2293
4 24 6 -3.3030 -0.1885
4 24 7 -3.2113 0.1988
4 24 8 0.4670 -0.8776
4 24 9 -5.6912 0.6851
4 24 10 1.4364 -0.4521
4 24 11 -4.2993 0.2793
4 26 0 -1.6932 -0.1870
4 26 1 -0.9270 0.1316
4 26 2 -0.6864 0.1301
4 26 3 -1.0614 0.2562
4 26 4 3.9984 0.3956
4 26 5 0.6476 0.3064
4 26 6 5.1351 0.2713
4 26 7 3.9552 -0.2088
5 1 0 -2.3282 -0.4362
5 1 1 -78.2298 -2.4381
5 1 2 24.5318 -0.5760
5 1 3 -43.4553 -0.0210
5 1 4 16.1050 -0.2488
5 1 5 24.5545 0.9098
5 1 6 -12.4511 0.0927
5 1 7 30.2505 0.4132
5 1 8 -28.7843 -0.0861
5 1 9 -1.3032 -0.2905
5 1 10 -22.5720 -0.2422
5 1 11 -14.9317 -0.6421
5 1 12 -6.7468 0.0312
5 1 13 -9.5248 -0.1600
5 1 14 4.2728 0.1145
5 1 15 0.9555 0.5500
5 1 16 5.5386 -0.1355
5 1 17 6.9985 0.4424
5 1 18 0.9866 -0.2348
5 1 19 6.9725 -0.4658
5 1 20 -3.4603 -0.1521
5 1 21 1.2456 -0.8405
5 1 22 -4.5357 0.0506
5 1 23 -3.5438 -0.2845
5 1 24 -2.8724 0.2652
5 1 25 -2.2254 -0.0771
5 3 0 10.9994 0.1018
5 3 1 -2.9628 0.3020
5 3 2 -28.9855 0.1445
5 3 3 30.0056 0.1018
5 3 4 -16.1166 0.0046
5 3 5 14.4339 -0.1246
5 3 6 25.8308 -0.3626
5 3 7 3.3834 -0.1989
5 3 8 47.6208 -0.2601
5 3 9 0.4784 -0.0028
5 3 10 35.0258 0.3221
5 3 11 -4.6203 0.2321
5 3 12 9.8829 0.2825
5 3 13 -3.3890 0.0710
5 3 14 -6.2070 -0.2224
5 3 15 2.2126 -0.1794
5 3 16 -7.9562 -0.1710
5 3 17 6.2291 -0.1079
5 3 18 -2.3217 0.1304
5 3 19 4.9653 0.2779
5 3 20 3.6023 -0.1594
5 3 21 1.6221 0.2670
5 3 22 4.7795 -0.6246
5 3 23 -1.3040 -0.2732
5 3 24 1.5886 -0.5776
5 3 25 -3.4639 -0.4220
5 5 0 -20.0432 0.3547
5 5 1 40.6557 0.2198
5 5 2 -9.1680 0.3239
5 5 3 -18.3506 -0.0426
5 5 4 -6.7756 0.1464
5 5 5 -22.3751 0.0871
5 5 6 -10.6953 0.1517
5 5 7 -7.1783 0.2845
5 5 8 -9.5818 0.1088
5 5 9 7.5731 0.0443
5 5 10 -2.4967 -0.0841
5 5 11 15.0998 -0.0977
5 5 12 1.5418 -0.1155
5 5 13 8.8000 0.1010
5 5 14 -0.6063 0.0138
5 5 15 -2.5712 0.0469
5 5 16 -4.0414 0.1099
5 5 17 -11.7666 -0.1026
5 5 18 -1.7723 0.1505
5 5 19 -12.8721 0.0897
5 5 20 2.5766 0.2261
5 5 21 -4.9659 0.6791
5 5 22 3.8971 0.0238
5 5 23 3.6305 1.1724
5 5 24 3.2140 -0.3880
5 7 0 14.2401 0.0822
5 7 1 1.2275 0.1775
5 7 2 16.7743 0.3311
5 7 3 19.9219 -0.1068
5 7 4 4.2773 0.3400
5 7 5 -1.8581 -0.1400
5 7 6 -10.3122 0.0664
5 7 7 -14.8200 0.0572
5 7 8 -20.9202 -0.0599
5 7 9 -9.5937 0.2944
5 7 10 -21.7375 0.0265
5 7 11 -2.0619 0.2167
5 7 12 -11.1701 0.1410
5 7 13 2.6617 -0.0926
5 7 14 1.9509 0.0980
5 7 15 2.0928 -0.2720
5 7 16 9.5352 -0.0830
5 7 17 0.8556 -0.1482
5 7 18 5.4085 -0.0069
5 7 19 1.7186 0.2227
5 7 20 -3.5078 0.2513
5 7 21 1.5980 0.3312
5 7 22 -5.5429 0.4844
5 7 23 -0.4232 0.0318
5 7 24 -1.9627 0.4373
5 9 0 4.1838 0.0358
5 9 1 -42.7352 -0.0709
5 9 2 12.9201 -0.1715
5 9 3 -24.9873 -0.0043
5 9 4 13.6434 -0.1540
5 9 5 14.9877 -0.0477
5 9 6 5.7414 0.1040
5 9 7 24.1580 -0.1550
5 9 8 6.2467 0.1427
5 9 9 4.4116 -0.1953
5 9 10 11.4158 -0.0227
5 9 11 -11.6436 0.0778
5 9 12 9.0294 -0.0957
5 9 13 -12.4575 0.1778
5 9 14 3.6839 0.0474
5 9 15 -2.1544 -0.0781
5 9 16 -0.3166 0.0703
5 9 17 8.4884 -0.2750
5 9 18 -1.2144 -0.2481
5 9 19 9.8898 -0.2268
5 9 20 -0.5598 -0.4472
5 9 21 2.6556 0.0078
5 9 22 -0.0145 -0.5734
5 9 23 -2.7270 0.1288
5 11 0 -17.3702 -0.0867
5 11 1 28.8178 0.0212
5 11 2 -36.6487 -0.0582
5 11 3 20.0493 0.0083
5 11 4 -22.6177 -0.1653
5 11 5 -6.8777 -0.0768
5 11 6 8.1160 -0.1451
5 11 7 -15.5656 -0.0295
5 11 8 17.6360 0.0470
5 11 9 -2.8634 0.0404
5 11 10 6.5377 -0.0792
5 11 11 8.6360 -0.2119
5 11 12 -2.7528 -0.1500
5 11 13 8.4039 -0.1475
5 11 14 -5.8943 0.0630
5 11 15 0.3190 0.1714
5 11 16 -4.6307 0.2262
5 11 17 -6.5099 0.0428
5 11 18 -0.5728 0.0535
5 11 19 -6.3412 -0.5285
5 11 20 4.1792 -0.2932
5 11 21 -1.4043 -1.0406
5 11 22 4.5614 0.2159
5 13 0 18.1573 0.0204
5 13 1 1.6548 -0.0089
5 13 2 29.0235 0.1073
5 13 3 -10.5297 0.1190
5 13 4 13.8476 0.0751
5 13 5 -3.3971 0.0857
5 13 6 -10.2799 -0.0863
5 13 7 3.8784 -0.1535
5 13 8 -16.4662 -0.0839
5 13 9 2.4428 -0.1368
5 13 10 -7.1474 0.0589
5 13 11 0.4615 0.0787
5 13 12 1.6516 -0.1590
5 13 13 1.6750 0.0143
5 13 14 4.3822 -0.2249
5 13 15 2.8289 0.1222
5 13 16 1.1881 -0.0799
5 13 17 1.1645 0.2777
5 13 18 -2.1211 0.1908
5 13 19 -1.3062 0.1737
5 13 20 -3.6795 0.9869
5 13 21 -1.1381 0.4484
5 15 0 -11.2138 -0.1471
5 15 1 -5.2661 0.0026
5 15 2 -11.3825 -0.1786
5 15 3 4.6421 0.0487
5 15 4 -3.3740 0.1203
5 15 5 -0.1597 -0.0342
5 15 6 3.3926 0.2001
5 15 7 -3.9603 -0.1014
5 15 8 1.4025 -0.1443
5 15 9 -1.2235 0.0118
5 15 10 -3.2322 -0.0382
5 15 11 -0.5148 0.1257
5 15 12 -4.5042 0.4209
5 15 13 -2.6584 -0.0109
5 15 14 -2.1719 -0.0138
5 15 15 -2.5826 -0.2564
5 15 16 1.6948 -0.2222
5 15 17 -0.0446 0.1444
5 15 18 1.2327 0.1499
5 15 19 1.7179 0.7669
5 15 20 -0.9429 -0.7091
5 17 0 7.4490 -0.0055
5 17 1 -1.1070 0.0169
5 17 2 7.3691 -0.0590
5 17 3 -1.9074 -0.1266
5 17 4 3.2574 -0.0313
5 17 5 6.5900 0.1032
5 17 6 1.4262 -0.0061
5 17 7 9.1473 0.3056
5 17 8 4.1020 -0.0385
5 17 9 1.5358 0.0602
5 17 10 6.7298 -0.1210
5 17 11 -5.2508 -0.0722
5 17 12 6.3952 -0.0217
5 17 13 -4.7771 0.1518
5 17 14 3.0467 0.4039
5 17 15 -0.1411 0.0980
5 17 16 -0.0654 -0.0088
5 17 17 2.6674 -0.3892
5 17 18 1.0087 -0.6862
5 17 19 1.4757 -0.5818
5 19 0 -8.5788 0.0687
5 19 1 3.8599 0.1279
5 19 2 -7.9656 0.0143
5 19 3 2.6254 0.0448
5 19 4 -2.0432 -0.2331
5 19 5 -5.2050 -0.0740
5 19 6 1.7250 -0.1611
5 19 7 -8.1245 0.0529
5 19 8 1.6965 0.0797
5 19 9 -1.5410 -0.0388
5 19 10 -0.9794 -0.0163
5 19 11 5.6898 -0.3241
5 19 12 -4.4341 -0.1820
5 19 13 5.3956 -0.2097
5 19 14 -3.8254 -0.0991
5 19 15 -0.5180 0.2434
5 19 16 -0.6284 0.4287
5 19 17 -3.4144 0.2973
5 21 0 4.7766 -0.0959
5 21 1 -4.8263 -0.1697
5 21 2 5.8268 0.0555
5 21 3 -4.8370 0.0863
5 21 4 0.4331 0.0669
5 21 5 1.5584 0.0902
5 21 6 -4.8275 -0.0673
5 21 7 4.6951 -0.1083
5 21 8 -7.2544 0.0896
5 21 9 1.2564 -0.0023
5 21 10 -4.8506 0.3143
5 21 11 -1.8199 0.0368
5 21 12 0.4536 0.0679
5 21 13 -1.1005 -0.0318
5 21 14 1.0710 -0.2722
5 21 15 1.3622 0.1337
5 23 0 0.4454 -0.0203
5 23 1 1.4624 -0.1786
5 23 2 -2.2174 -0.0274
5 23 3 4.2806 -0.2073
5 23 4 0.3850 0.1113
5 23 5 0.3340 0.0802
5 23 6 4.7159 0.1682
5 23 7 -2.8813 0.0617
5 23 8 6.1421 0.1834
5 23 9 -2.1065 -0.2838
5 23 10 3.6144 0.0847
5 23 11 -1.2247 -0.0930
5 23 12 0.2872 -0.1345
5 25 0 -1.1117 0.0393
5 25 1 0.4639 -0.0447
5 25 2 -0.7321 -0.1368
5 25 3 -2.3884 0.0730
5 25 4 -2.3443 -0.0881
5 25 5 0.0925 -0.1001
5 25 6 -3.7736 0.2388
5 25 7 2.8971 -0.2259
5 25 8 -1.2172 -0.0279
5 25 9 2.2022 0.4051
5 27 0 1.1199 0.4640
5 27 1 -0.3498 0.6514
5 27 2 0.4819 0.4712
6 0 0 20.4738 3.1237
6 0 2 -36.0680 1.1823
6 0 4 -33.3150 -0.4852
6 0 6 26.7004 -0.6848
6 0 8 51.9045 0.3671
6 0 10 26.0428 0.6607
6 0 12 -4.6914 -0.2195
6 0 14 -15.4390 -0.4638
6 0 16 -8.3043 0.0372
6 0 18 1.9379 0.1754
6 0 20 7.8283 -0.2016
6 0 22 6.1343 0.0865
6 0 24 1.9063 1.2603
6 2 0 -31.4719 -1.2924
6 2 1 23.0730 -0.8402
6 2 2 6.4600 -0.5899
6 2 3 -32.0026 -0.5110
6 2 4 22.7835 0.0538
6 2 5 -54.2309 0.2455
6 2 6 -6.1898 0.3304
6 2 7 -31.8852 0.1991
6 2 8 -21.6116 -0.1487
6 2 9 2.1141 -0.1669
6 2 10 -9.8914 -0.5048
6 2 11 17.1703 -0.0828
6 2 12 1.9228 0.0308
6 2 13 11.0266 0.0891
6 2 14 4.3197 0.4425
6 2 15 -1.6280 0.0479
6 2 16 0.8785 0.0314
6 2 17 -8.7537 -0.0449
6 2 18 -1.1022 -0.5350
6 2 19 -8.2048 -0.0569
6 2 20 -1.3262 -0.4322
6 2 21 -2.7917 0.1635
6 2 22 1.0550 -0.2669
6 2 23 1.7101 0.5318
6 2 24 2.7643 -0.5004
6 4 0 37.3753 -0.3726
6 4 1 -9.5900 0.0671
6 4 2 22.2474 0.0231
6 4 3 20.8221 -0.1208
6 4 4 -19.3675 0.1742
6 4 5 32.5120 -0.4062
6 4 6 -30.1330 -0.0862
6 4 7 18.7795 -0.1822
6 4 8 -24.4917 -0.2363
6 4 9 -2.1581 0.1330
6 4 10 -13.9383 -0.1035
6 4 11 -11.1977 0.0366
6 4 12 1.3549 0.2041
6 4 13 -6.9128 -0.0355
6 4 14 11.4809 0.2794
6 4 15 0.3836 0.0605
6 4 16 11.8632 -0.0315
6 4 17 3.7814 -0.0550
6 4 18 2.6203 -0.1023
6 4 19 3.4681 -0.2218
6 4 20 -6.8475 -0.0380
6 4 21 -0.4392 0.0045
6 4 22 -9.5011 -0.1396
6 4 23 -3.2517 0.1538
6 4 24 -5.7860 -0.1768
6 6 0 -23.8671 0.0784
6 6 1 -3.5861 0.0629
6 6 2 -6.8909 0.0125
6 6 3 12.0434 0.0696
6 6 4 28.0211 0.0375
6 6 5 13.7680 -0.0913
6 6 6 32.7072 0.1757
6 6 7 7.2081 -0.1325
6 6 8 23.1248 0.0781
6 6 9 0.7243 0.0220
6 6 10 11.7809 -0.0999
6 6 11 -3.5486 0.0055
6 6 12 -0.1124 -0.2078
6 6 13 -4.2878 -0.0493
6 6 14 -6.4668 -0.0646
6 6 15 0.3035 0.1008
6 6 16 -8.2511 0.1961
6 6 17 7.1454 0.1323
6 6 18 -3.7715 0.1815
6 6 19 7.3467 -0.0799
6 6 20 3.4998 0.2819
6 6 21 2.5710 -0.3975
6 6 22 5.7655 0.6887
6 6 23 -0.5530 -0.2652
6 8 0 16.8080 -0.0578
6 8 1 -3.6945 0.2284
6 8 2 -10.5441 0.0003
6 8 3 -14.0959 0.2580
6 8 4 -22.8789 -0.0230
6 8 5 -11.3625 0.1027
6 8 6 -3.5857 0.0025
6 8 7 -7.6018 0.0047
6 8 8 11.0184 0.2079
6 8 9 -2.9615 -0.0789
6 8 10 8.3423 0.2186
6 8 11 2.9782 -0.0302
6 8 12 0.1678 -0.0050
6 8 13 4.3983 0.0417
6 8 14 -7.2936 -0.2448
6 8 15 -0.0176 0.0163
6 8 16 -6.9320 -0.1440
6 8 17 -6.4567 -0.0586
6 8 18 -0.3675 0.1193
6 8 19 -6.5349 -0.2192
6 8 20 3.9393 -0.0384
6 8 21 -1.7138 -0.2575
6 8 22 2.0945 -0.4631
6 8 23 0.8482 -0.4199
6 10 0 -21.0519 -0.0644
6 10 1 15.2701 -0.0509
6 10 2 5.6736 -0.0765
6 10 3 -10.8524 0.0732
6 10 4 12.3401 0.1079
6 10 5 -22.9943 0.1799
6 10 6 -8.1080 0.0073
6 10 7 -8.6103 0.0728
6 10 8 -22.0192 -0.0653
6 10 9 6.1710 0.0070
6 10 10 -16.3805 0.1358
6 10 11 6.7443 -0.0398
6 10 12 -3.7507 0.0514
6 10 13 2.6797 0.0355
6 10 14 6.8487 -0.0776
6 10 15 -0.7937 0.1328
6 10 16 9.2025 -0.0736
6 10 17 -3.1794 0.1411
6 10 18 2.9694 -0.0671
6 10 19 -4.0806 -0.0272
6 10 20 -4.5842 0.0086
6 10 21 -0.9508 -0.6250
6 10 22 -5.2303 0.0249
6 12 0 22.7966 0.0415
6 12 1 -16.2377 -0.0178
6 12 2 9.9598 -0.0673
6 12 3 20.7121 -0.1598
6 12 4 -5.5944 -0.0955
6 12 5 33.5939 0.0222
6 12 6 -3.9995 0.0429
6 12 7 15.0720 0.1531
6 12 8 4.0844 0.0129
6 12 9 -5.4765 0.0659
6 12 10 6.4973 -0.0709
6 12 11 -10.4970 0.0302
6 12 12 4.4609 0.0389
6 12 13 -5.1955 -0.0954
6 12 14 0.9244 0.0108
6 12 15 3.0868 0.0668
6 12 16 -1.7470 0.1590
6 12 17 8.5975 0.2452
6 12 18 -2.5645 0.2370
6 12 19 9.8138 0.0786
6 12 20 -0.5960 -0.2217
6 12 21 5.3194 0.4966
6 14 0 -16.1996 0.0899
6 14 1 6.7502 0.1045
6 14 2 -10.7894 0.0769
6 14 3 -10.2021 0.0482
6 14 4 6.7935 -0.0535
6 14 5 -14.1431 0.0300
6 14 6 12.1883 -0.0830
6 14 7 -5.1812 -0.0105
6 14 8 7.0482 -0.0026
6 14 9 3.1555 -0.1553
6 14 10 1.6545 -0.0244
6 14 11 4.9331 0.0478
6 14 12 -1.8613 -0.0518
6 14 13 1.1736 0.3170
6 14 14 -2.7859 -0.0595
6 14 15 -3.4415 -0.4204
6 14 16 -1.0081 -0.4319
6 14 17 -4.0507 -0.4485
6 14 18 1.9952 -0.2758
6 14 19 -4.5479 1.1082
6 14 20 3.2579 0.7471
6 16 0 6.8094 0.0925
6 16 1 -2.3706 -0.0665
6 16 2 -0.3645 0.1231
6 16 3 0.5080 -0.0061
6 16 4 -10.7410 -0.0418
6 16 5 -2.4044 -0.0110
6 16 6 -7.8581 -0.0466
6 16 7 -5.7698 0.0070
6 16 8 0.1557 0.0363
6 16 9 -3.7078 0.1521
6 16 10 2.1136 -0.0255
6 16 11 0.3536 -0.0432
6 16 12 -0.2035 0.0276
6 16 13 2.4817 -0.2396
6 16 14 -2.1478 0.1805
6 16 15 1.0154 0.2714
6 16 16 -1.3666 0.1177
6 16 17 -2.0002 -0.4204
6 16 18 0.4564 -0.3273
6 16 19 -0.8550 -2.2358
6 18 0 -2.7175 -0.0283
6 18 1 1.7760 -0.0692
6 18 2 2.0999 -0.0977
6 18 3 -0.3543 0.0397
6 18 4 6.3180 -0.0003
6 18 5 3.9136 -0.1513
6 18 6 0.1262 0.1041
6 18 7 7.5094 -0.1641
6 18 8 -8.3055 0.1315
6 18 9 5.7909 -0.1413
6 18 10 -7.8369 -0.0586
6 18 11 1.9846 -0.1730
6 18 12 0.0734 -0.3670
6 18 13 -0.8710 0.0765
6 18 14 5.8618 -0.0699
6 18 15 -0.5132 0.5022
6 18 16 3.3235 0.8118
6 18 17 0.9304 1.5383
6 20 0 4.0659 0.0179
6 20 1 0.5370 -0.0435
6 20 2 0.0045 0.0293
6 20 3 3.9873 -0.1143
6 20 4 -3.4315 0.0807
6 20 5 0.7099 -0.1255
6 20 6 1.0701 -0.0964
6 20 7 -3.0471 -0.1150
6 20 8 7.3228 -0.0291
6 20 9 -4.9705 0.2578
6 20 10 6.3812 0.5066
6 20 11 -4.2379 0.2348
6 20 12 -0.5788 0.5985
6 20 13 0.1852 -0.9115
6 20 14 -5.5047 -0.2700
6 20 15 2.1987 -1.9438
6 22 0 -5.7591 0.0349
6 22 1 0.9385 0.0863
6 22 2 -0.3296 -0.0698
6 22 3 -3.8782 0.0015
6 22 4 5.5600 0.0136
6 22 5 -3.4249 0.0694
6 22 6 3.2995 0.1843
6 22 7 0.1650 0.0243
6 22 8 -0.9817 -0.3421
6 22 9 3.9115 0.0190
6 22 10 -0.5195 -0.9368
6 22 11 3.7093 0.8195
6 22 12 2.3672 -0.3881
6 22 13 -1.0348 2.0808
6 24 0 4.1613 -0.0476
6 24 1 -1.3810 -0.0478
6 24 2 -0.1811 0.0992
6 24 3 2.1300 -0.2007
6 24 4 -6.7249 -0.1422
6 24 5 1.6865 0.1249
6 24 6 -5.5485 -0.6383
6 24 7 -2.2656 0.8330
6 24 8 -1.6256 -0.3795
6 24 9 -4.4018 0.2602
6 24 10 -1.1078 0.5071
6 26 0 -1.0548 -0.1797
6 26 1 -0.0865 -0.0169
6 26 2 1.9715 0.1524
6 26 3 -0.3707 0.3895
6 26 4 6.5066 0.3221
6 26 5 1.2478 0.0858
7 1 0 25.3244 0.2523
7 1 1 -11.1367 1.8274
7 1 2 27.0566 0.3980
7 1 3 25.7160 -0.0822
7 1 4 3.3189 0.2762
7 1 5 49.2457 -0.6197
7 1 6 -17.3796 -0.0491
7 1 7 25.0124 0.3397
7 1 8 -17.6777 -0.0833
7 1 9 -3.7201 0.3969
7 1 10 -4.9489 0.1487
7 1 11 -9.4538 -0.4142
7 1 12 5.4721 -0.0166
7 1 13 -2.9854 -0.3865
7 1 14 7.1350 -0.3414
7 1 15 4.0600 0.1956
7 1 16 3.5742 -0.0264
7 1 17 6.4050 0.2793
7 1 18 -0.3027 0.4362
7 1 19 4.9251 -0.1019
7 1 20 -2.3580 0.0944
7 1 21 -0.7619 -0.0005
7 1 22 -1.8524 -0.5775
7 1 23 -2.8850 0.3222
7 3 0 -40.3588 -0.1679
7 3 1 28.5720 -0.3336
7 3 2 -40.4619 -0.1181
7 3 3 41.1778 -0.0239
7 3 4 -2.7333 0.0261
7 3 5 14.1119 0.2760
7 3 6 27.7734 0.1106
7 3 7 -3.3041 0.0754
7 3 8 26.9358 0.1936
7 3 9 -7.9035 -0.0851
7 3 10 7.4940 -0.0292
7 3 11 -6.9934 -0.0085
7 3 12 -7.3610 -0.3229
7 3 13 -1.8139 0.0704
7 3 14 -9.7680 -0.0719
7 3 15 2.0661 0.0143
7 3 16 -5.8050 0.1957
7 3 17 3.6220 -0.1879
7 3 18 -0.1104 -0.1299
7 3 19 2.8058 -0.2670
7 3 20 4.3788 -0.2990
7 3 21 3.1868 -0.3257
7 3 22 3.0063 0.2449
7 3 23 2.1982 -0.2190
7 5 0 9.0179 -0.1774
7 5 1 -52.6691 -0.1139
7 5 2 8.4472 -0.3847
7 5 3 -80.5378 0.0274
7 5 4 2.2310 -0.1998
7 5 5 -47.7052 -0.1755
7 5 6 -2.2158 0.0123
7 5 7 -11.1106 -0.3305
7 5 8 -2.3181 -0.0313
7 5 9 8.3232 -0.0706
7 5 10 -1.1536 -0.0368
7 5 11 10.5068 0.3262
7 5 12 -3.0601 0.0667
7 5 13 2.3854 0.0772
7 5 14 -5.2583 0.0823
7 5 15 -4.5748 -0.2716
7 5 16 -2.3450 0.0232
7 5 17 -8.3781 0.0306
7 5 18 1.4988 0.0960
7 5 19 -5.8254 0.1628
7 5 20 0.5457 0.3514
7 5 21 -0.2718 -0.2422
7 5 22 0.1572 0.2292
7 5 23 2.4230 -0.6042
7 7 0 13.2134 0.0119
7 7 1 43.3513 -0.1192
7 7 2 6.3324 -0.0868
7 7 3 44.2762 0.0105
7 7 4 -10.4136 -0.2839
7 7 5 16.6361 0.1237
7 7 6 -17.1328 -0.1951
7 7 7 4.1516 -0.0504
7 7 8 -12.4556 0.1323
7 7 9 3.3679 -0.1653
7 7 10 -2.4723 0.1358
7 7 11 4.5590 -0.0791
7 7 12 8.0660 -0.0684
7 7 13 5.1173 0.1471
7 7 14 13.4491 -0.1573
7 7 15 1.8441 0.1255
7 7 16 9.1416 0.0862
7 7 17 0.7124 -0.0163
7 7 18 -0.3084 0.4836
7 7 19 1.1169 0.2577
7 7 20 -3.4991 0.3230
7 7 21 0.3030 0.7656
7 7 22 -1.4079 -0.0596
7 7 23 -1.0025 0.9141
7 9 0 2.2744 0.0663
7 9 1 -15.0882 0.1443
7 9 2 14.6141 0.0597
7 9 3 1.6324 -0.0564
7 9 4 16.0131 0.0363
7 9 5 19.1606 -0.0279
7 9 6 4.7362 -0.0728
7 9 7 9.4190 0.1083
7 9 8 -0.9795 -0.2224
7 9 9 -6.9714 0.1464
7 9 10 -0.1434 -0.0046
7 9 11 -11.9512 0.0357
7 9 12 -0.6083 0.2037
7 9 13 -7.6261 -0.2358
7 9 14 -2.6733 0.0441
7 9 15 1.3063 -0.0614
7 9 16 -3.4354 -0.2865
7 9 17 6.1806 0.4059
7 9 18 -2.0042 -0.3373
7 9 19 4.2298 0.4898
7 9 20 -2.0410 0.0185
7 9 21 -0.5682 0.0951
7 9 22 -1.7704 0.1363
7 11 0 -23.4627 0.0027
7 11 1 4.2377 -0.1161
7 11 2 -35.3193 0.0344
7 11 3 -1.3132 0.1067
7 11 4 -15.3404 0.0416
7 11 5 -13.8819 0.0991
7 11 6 12.0636 0.1098
7 11 7 -10.0369 0.1349
7 11 8 15.9058 -0.0446
7 11 9 0.8800 0.0453
7 11 10 2.9203 -0.1909
7 11 11 4.1297 -0.0364
7 11 12 -7.0302 0.1390
7 11 13 1.4661 0.1066
7 11 14 -8.2570 0.2769
7 11 15 -1.2404 -0.1873
7 11 16 -4.4491 0.0060
7 11 17 -2.0541 -0.4882
7 11 18 -0.1807 -0.4587
7 11 19 -3.4027 -0.2753
7 11 20 3.7469 -0.9920
7 11 21 -3.2445 0.0146
7 13 0 17.0996 0.0895
7 13 1 -5.4916 -0.0531
7 13 2 25.3121 0.0232
7 13 3 -14.9312 -0.0702
7 13 4 10.2994 0.0223
7 13 5 -5.3383 -0.1108
7 13 6 -8.4511 0.0908
7 13 7 2.9163 -0.0627
7 13 8 -11.2156 0.1724
7 13 9 4.5282 -0.0212
7 13 10 -1.8415 -0.1349
7 13 11 4.1604 -0.1596
7 13 12 6.7668 -0.3162
7 13 13 1.4318 -0.0846
7 13 14 7.7085 0.2626
7 13 15 -3.4650 0.3275
7 13 16 4.9232 0.3142
7 13 17 -6.1290 -0.0625
7 13 18 4.2277 0.0615
7 13 19 -2.5845 -0.6923
7 13 20 1.5599 0.7180
7 15 0 -3.0883 -0.0656
7 15 1 8.5435 0.0235
7 15 2 -8.5174 0.1609
7 15 3 14.9388 -0.0957
7 15 4 -5.5314 0.1566
7 15 5 5.7735 -0.1486
7 15 6 -0.7822 -0.1651
7 15 7 -2.0803 -0.0576
7 15 8 0.4324 -0.1254
7 15 9 -3.8052 0.0351
7 15 10 -0.8363 0.4711
7 15 11 -1.9385 0.0037
7 15 12 -2.5035 0.2719
7 15 13 2.1539 -0.0805
7 15 14 -1.8020 -0.5743
7 15 15 4.4371 -0.0573
7 15 16 -1.6534 0.0008
7 15 17 3.7033 0.3964
7 15 18 -4.4406 0.5868
7 15 19 2.1640 0.5689
7 17 0 1.4584 -0.0057
7 17 1 -5.2773 0.1005
7 17 2 5.2986 0.0032
7 17 3 -4.7334 0.1895
7 17 4 1.4548 0.0352
7 17 5 3.6044 0.1999
7 17 6 -1.3019 -0.0701
7 17 7 5.7710 0.0056
7 17 8 0.1692 -0.1038
7 17 9 0.4885 0.0188
7 17 10 1.7811 -0.1453
7 17 11 -5.0131 0.1913
7 17 12 1.4842 0.0730
7 17 13 -5.1022 -0.0899
7 17 14 -0.5022 0.1342
7 17 15 0.4820 -0.3668
7 17 16 -0.4075 -0.9822
7 17 17 3.9907 -0.1197
7 19 0 -4.0540 0.0215
7 19 1 -0.6941 -0.0172
7 19 2 -3.3617 -0.1136
7 19 3 -2.2031 -0.0272
7 19 4 4.0169 -0.0224
7 19 5 -7.9837 0.1858
7 19 6 7.0060 0.1527
7 19 7 -7.9663 0.1003
7 19 8 4.2798 -0.1528
7 19 9 -1.0718 -0.1502
7 19 10 -0.2121 -0.2352
7 19 11 4.9269 -0.0437
7 19 12 -2.9334 0.1085
7 19 13 3.8362 0.4287
7 19 14 -1.0989 0.6046
7 19 15 -1.6262 0.5190
7 19 16 0.6639 1.6546
7 21 0 4.9025 0.0767
7 21 1 -1.9219 0.0597
7 21 2 2.2885 0.0600
7 21 3 -1.1680 0.0146
7 21 4 -4.6342 -0.2416
7 21 5 4.1023 -0.0691
7 21 6 -7.5177 -0.0276
7 21 7 5.0145 0.0326
7 21 8 -6.3935 0.4514
7 21 9 1.0513 -0.2220
7 21 10 -1.5377 0.0988
7 21 11 -2.2202 -0.3821
7 21 12 3.5669 -0.5696
7 21 13 -1.7044 -0.0092
7 23 0 -2.3034 -0.1438
7 23 1 5.4004 -0.1831
7 23 2 -2.8706 0.0152
7 23 3 7.1305 -0.0582
7 23 4 1.6446 0.1756
7 23 5 1.5628 -0.1645
7 23 6 4.8413 0.1190
7 23 7 -1.3175 -0.3223
7 23 8 4.6258 0.1915
7 23 9 0.4624 0.1156
7 23 10 1.2356 0.1976
7 23 11 2.3480 0.2920
7 25 0 -0.1012 -0.0584
7 25 1 -5.0282 0.1576
7 25 2 1.3114 -0.2930
7 25 3 -7.5153 0.0089
7 25 4 -1.5625 0.1553
7 25 5 -1.6076 -0.1799
7 25 6 -3.3462 0.3684
7 25 7 2.2359 0.1236
8 0 0 -38.6845 -2.4818
8 0 2 -47.3001 -1.0184
8 0 4 -20.6262 -0.1883
8 0 6 15.0300 -0.1245
8 0 8 13.2886 0.0370
8 0 10 -8.4271 0.2783
8 0 12 -17.8386 0.3905
8 0 14 -10.9581 -0.0185
8 0 16 -0.6150 -0.5918
8 0 18 4.2461 -0.1396
8 0 20 5.9140 0.8506
8 0 22 2.3107 1.4567
8 2 0 -4.1637 1.2105
8 2 1 -20.1440 0.5776
8 2 2 11.1934 0.3441
8 2 3 -49.5632 0.7323
8 2 4 16.0078 -0.1064
8 2 5 -37.4991 0.0409
8 2 6 1.8187 -0.0031
8 2 7 -3.5157 -0.2352
8 2 8 -1.1194 -0.1066
8 2 9 17.9950 0.1563
8 2 10 4.0652 -0.0700
8 2 11 15.0923 0.1673
8 2 12 5.0588 0.0749
8 2 13 2.2521 -0.2208
8 2 14 2.1347 -0.0112
8 2 15 -4.9729 -0.1148
8 2 16 -0.9291 -0.1072
8 2 17 -5.3549 0.2274
8 2 18 -2.2092 -0.1529
8 2 19 -1.6737 0.1016
8 2 20 -3.8336 -0.2485
8 2 21 3.0661 -0.1541
8 2 22 -1.7583 -0.4381
8 2 23 3.6093 -0.0210
8 4 0 73.8968 0.1633
8 4 1 7.5742 0.1084
8 4 2 44.3917 0.2405
8 4 3 29.2052 0.0871
8 4 4 -4.2399 0.3191
8 4 5 26.3337 0.2569
8 4 6 -19.2691 0.1769
8 4 7 5.3740 0.2548
8 4 8 -11.2675 -0.0398
8 4 9 -10.1757 -0.1184
8 4 10 4.6242 -0.1020
8 4 11 -7.7999 -0.2069
8 4 12 14.5083 0.0945
8 4 13 0.2221 0.0941
8 4 14 12.4736 0.0842
8 4 15 2.1233 0.0916
8 4 16 4.9197 -0.0899
8 4 17 1.8519 -0.1554
8 4 18 -2.4875 -0.1236
8 4 19 0.2192 -0.0652
8 4 20 -3.5711 -0.2594
8 4 21 -4.1267 0.2146
8 4 22 -1.6568 -0.2657
8 6 0 -79.8378 -0.0048
8 6 1 25.5320 -0.0796
8 6 2 -48.7015 -0.0734
8 6 3 21.0598 -0.0596
8 6 4 -7.0178 -0.0571
8 6 5 4.9741 0.0606
8 6 6 4.6528 -0.0277
8 6 7 -4.9687 0.0521
8 6 8 0.3514 0.0138
8 6 9 -7.2993 -0.0619
8 6 10 -9.2745 0.0577
8 6 11 -8.7190 -0.0176
8 6 12 -14.0401 -0.0544
8 6 13 -5.2358 0.2295
8 6 14 -11.4827 -0.0138
8 6 15 3.7664 0.0626
8 6 16 -7.2989 0.0172
8 6 17 6.2368 -0.3054
8 6 18 -0.2167 -0.1488
8 6 19 1.0004 0.0507
8 6 20 4.2130 -0.1402
8 6 21 -0.4991 0.6147
8 6 22 3.4224 0.0116
8 8 0 28.6289 -0.0376
8 8 1 -32.2834 -0.1094
8 8 2 13.0182 0.0755
8 8 3 -25.6197 -0.3050
8 8 4 7.0874 -0.1149
8 8 5 -7.2351 -0.1787
8 8 6 15.6695 -0.2201
8 8 7 3.4974 0.0695
8 8 8 14.9562 -0.0887
8 8 9 6.6642 -0.0104
8 8 10 7.2666 0.0612
8 8 11 7.2256 -0.1604
8 8 12 -0.2921 0.0852
8 8 13 3.8161 -0.2191
8 8 14 -2.5608 -0.1823
8 8 15 -2.7328 -0.0058
8 8 16 3.4181 -0.3134
8 8 17 -4.3540 0.2398
8 8 18 7.2127 -0.0231
8 8 19 0.7612 -0.0426
8 8 20 4.6994 0.5315
8 8 21 2.5943 -0.4198
8 10 0 -1.9712 0.1034
8 10 1 13.0605 -0.0673
8 10 2 5.6263 0.0432
8 10 3 -8.9469 -0.0244
8 10 4 2.2991 0.0125
8 10 5 -16.3476 -0.1914
8 10 6 -11.8161 -0.0550
8 10 7 -4.1174 -0.1406
8 10 8 -13.2714 0.0594
8 10 9 7.0569 0.1160
8 10 10 -2.6726 -0.0382
8 10 11 6.9888 0.0603
8 10 12 7.0353 -0.1735
8 10 13 0.9819 -0.0933
8 10 14 8.2076 0.1765
8 10 15 -3.3594 -0.2052
8 10 16 1.8560 0.2444
8 10 17 -4.0920 -0.2067
8 10 18 -3.0751 -0.0894
8 10 19 -3.2586 -0.0875
8 10 20 -3.7415 -0.4287
8 10 21 -0.5255 -0.1197
8 12 0 16.5189 -0.1062
8 12 1 -1.6451 -0.0914
8 12 2 3.4506 -0.0448
8 12 3 22.6334 0.0721
8 12 4 -9.7368 0.0627
8 12 5 23.7683 0.2169
8 12 6 -5.5213 0.1936
8 12 7 3.0406 -0.0314
8 12 8 0.8152 0.1500
8 12 9 -13.4331 -0.1300
8 12 10 0.0289 0.0701
8 12 11 -11.8126 -0.0041
8 12 12 -1.8946 -0.0689
8 12 13 -0.2810 0.1711
8 12 14 -0.6469 0.0066
8 12 15 5.6124 0.5203
8 12 16 -0.2641 0.6168
8 12 17 3.6423 0.0008
8 12 18 -3.3702 0.4635
8 12 19 1.9638 -1.1828
8 12 20 -3.4664 -0.3763
8 14 0 -21.9075 -0.1041
8 14 1 3.4899 -0.0155
8 14 2 -7.0130 -0.0582
8 14 3 -6.4282 0.0227
8 14 4 10.3881 0.0121
8 14 5 -8.2128 0.0709
8 14 6 11.2405 0.0572
8 14 7 -0.6355 0.0765
8 14 8 4.9009 0.0063
8 14 9 6.1642 0.0929
8 14 10 -0.4873 -0.0499
8 14 11 4.6258 0.3201
8 14 12 -4.3041 -0.0279
8 14 13 -1.1778 0.1031
8 14 14 -5.0654 -0.1805
8 14 15 -0.0276 -0.3091
8 14 16 -2.0916 -0.4035
8 14 17 4.6289 0.9970
8 14 18 2.1143 0.3184
8 14 19 2.2213 2.6487
8 16 0 11.2332 -0.0327
8 16 1 -7.9395 0.0666
8 16 2 1.5026 -0.0916
8 16 3 -4.0186 0.0353
8 16 4 -6.1128 0.0417
8 16 5 -1.4660 -0.0193
8 16 6 -3.7367 0.0435
8 16 7 -0.5631 -0.0130
8 16 8 -0.0129 -0.1924
8 16 9 0.4785 0.0352
8 16 10 2.2501 -0.1178
8 16 11 1.5668 -0.1808
8 16 12 2.5237 0.1458
8 16 13 1.3765 -0.1108
8 16 14 -0.0380 -0.1355
8 16 15 -2.7937 0.0050
8 16 16 -1.3515 -0.4755
8 16 17 -5.4471 -1.2015
8 18 0 -2.7762 0.0834
8 18 1 5.0005 0.1202
8 18 2 1.7826 -0.0494
8 18 3 -0.3927 -0.1566
8 18 4 4.3374 -0.1085
8 18 5 0.7683 -0.2733
8 18 6 -0.1340 0.0719
8 18 7 3.4647 -0.0823
8 18 8 -3.8924 0.0530
8 18 9 2.6481 -0.0788
8 18 10 -2.5768 -0.2721
8 18 11 -0.7968 0.2120
8 18 12 2.5741 -0.1978
8 18 13 -3.6013 0.2276
8 18 14 6.1495 0.6624
8 18 15 -1.7616 -0.5554
8 18 16 3.8236 0.9796
8 20 0 0.0046 0.0103
8 20 1 2.4338 -0.0999
8 20 2 -3.5190 0.2166
8 20 3 6.2967 0.0352
8 20 4 -5.9002 -0.0302
8 20 5 1.8203 -0.0639
8 20 6 -1.8748 -0.0858
8 20 7 -3.2076 0.0094
8 20 8 1.7435 0.4961
8 20 9 -4.6323 0.0569
8 20 10 -0.1607 0.4554
8 20 11 -1.7136 -0.7919
8 20 12 -5.1479 -0.3846
8 20 13 2.6726 -0.9933
8 20 14 -6.5000 -1.0226
8 22 0 -4.1338 -0.0900
8 22 1 -2.9390 0.0214
8 22 2 0.7295 -0.0249
8 22 3 -6.0700 -0.0270
8 22 4 4.7697 0.3039
8 22 5 -2.7984 0.1105
8 22 6 2.7753 -0.3130
8 22 7 0.5521 0.2501
8 22 8 0.1663 -1.0594
8 22 9 2.0672 0.8510
8 22 10 0.6813 -0.0959
8 22 11 1.3242 1.7482
8 24 0 6.5291 0.1309
8 24 1 0.5400 -0.0177
8 24 2 2.3229 -0.1985
8 24 3 2.7438 0.1329
8 24 4 -3.1197 -0.6310
8 24 5 0.6660 0.6082
8 24 6 -2.4476 -0.1323
8 24 7 -1.0028 0.1469
8 24 8 0.9066 0.6722
8 26 0 -4.1448 0.1125
8 26 1 -0.7753 0.1288
8 26 2 -1.7211 0.3354
9 1 0 32.4057 -0.3439
9 1 1 -0.2313 -2.5366
9 1 2 17.5202 -0.4443
9 1 3 8.1355 -0.9297
9 1 4 -4.8399 -0.2739
9 1 5 4.7285 0.4449
9 1 6 -13.4680 -0.1126
9 1 7 -13.5071 0.5252
9 1 8 -5.7980 0.0247
9 1 9 -19.5650 -0.0633
9 1 10 5.0669 -0.0843
9 1 11 -9.0193 -0.0422
9 1 12 7.5516 -0.1483
9 1 13 4.5432 0.0922
9 1 14 3.3228 0.1094
9 1 15 9.8855 -0.0855
9 1 16 -0.7002 0.1846
9 1 17 7.1691 0.0556
9 1 18 -2.8183 -0.2065
9 1 19 2.4494 0.4819
9 1 20 -2.6913 -0.3808
9 1 21 -2.5811 0.7355
9 1 22 -0.5264 -0.0383
9 3 0 -50.4090 0.3048
9 3 1 19.7375 0.1338
9 3 2 -29.0288 0.2903
9 3 3 24.0525 -0.0833
9 3 4 3.4624 -0.1523
9 3 5 3.7925 -0.1645
9 3 6 18.8618 -0.2023
9 3 7 -8.1226 -0.0936
9 3 8 9.8050 0.0158
9 3 9 -10.7285 0.1712
9 3 10 -6.9127 -0.0465
9 3 11 -7.3447 0.1605
9 3 12 -11.0897 -0.0668
9 3 13 -3.0685 -0.0891
9 3 14 -4.6784 0.1176
9 3 15 -1.2571 -0.2768
9 3 16 1.5350 0.0393
9 3 17 -1.3124 -0.1935
9 3 18 6.4309 -0.0977
9 3 19 -2.5038 0.1316
9 3 20 6.9647 0.0498
9 3 21 -1.1096 0.4982
9 3 22 1.8198 0.1089
9 5 0 1.1669 0.0508
9 5 1 -18.9283 0.3812
9 5 2 8.2115 0.2492
9 5 3 -27.9879 0.2085
9 5 4 9.0457 0.3038
9 5 5 -0.4105 -0.0182
9 5 6 0.6015 0.2340
9 5 7 21.4220 -0.0573
9 5 8 -4.3774 0.0831
9 5 9 26.1592 -0.0130
9 5 10 -1.9255 -0.0391
9 5 11 15.4877 -0.0808
9 5 12 -2.1655 -0.0248
9 5 13 3.5177 -0.1242
9 5 14 -3.4782 0.2205
9 5 15 -1.7378 0.1604
9 5 16 -0.7101 0.3196
9 5 17 -2.6510 -0.0184
9 5 18 -1.1146 -0.0094
9 5 19 0.4102 -0.8144
9 5 20 -4.1547 -0.2881
9 5 21 1.1636 -1.0515
9 7 0 36.7155 0.0366
9 7 1 -3.2679 0.0330
9 7 2 7.3904 0.1353
9 7 3 0.0042 0.1994
9 7 4 -13.1810 0.2037
9 7 5 -10.6287 0.0823
9 7 6 -9.8383 0.1288
9 7 7 -12.8324 0.0202
9 7 8 1.1172 -0.0573
9 7 9 -9.8597 0.0555
9 7 10 7.2654 -0.0788
9 7 11 -4.0521 0.0192
9 7 12 11.0374 0.1377
9 7 13 -3.7988 0.0874
9 7 14 10.0961 0.0909
9 7 15 -7.2265 0.0785
9 7 16 1.0694 0.0564
9 7 17 -4.8559 -0.0809
9 7 18 -4.9361 0.3317
9 7 19 -1.0325 -0.3258
9 7 20 -1.3675 0.2285
9 7 21 1.7423 -0.3755
9 9 0 -12.4472 0.0195
9 9 1 13.5007 -0.0365
9 9 2 6.2299 -0.1725
9 9 3 15.4773 -0.0669
9 9 4 9.0117 -0.1045
9 9 5 13.7925 -0.0688
9 9 6 -0.1936 -0.1006
9 9 7 0.9851 -0.1058
9 9 8 -4.9478 -0.0187
9 9 9 -8.1245 0.0970
9 9 10 -3.7716 0.1522
9 9 11 -8.2293 0.1589
9 9 12 -3.1634 -0.0966
9 9 13 0.7070 -0.0987
9 9 14 -4.1512 -0.2535
9 9 15 9.9345 -0.0066
9 9 16 -2.2847 0.0182
9 9 17 9.2354 0.4909
9 9 18 0.3117 0.1733
9 9 19 3.1969 1.1206
9 9 20 -0.6203 0.1299
9 11 0 -24.2225 -0.0647
9 11 1 -1.6632 0.1914
9 11 2 -25.4726 -0.0973
9 11 3 -0.6324 -0.0396
9 11 4 -6.7655 -0.1132
9 11 5 -5.2104 -0.1343
9 11 6 11.1740 -0.1060
9 11 7 -0.2218 0.0016
9 11 8 10.4035 -0.1433
9 11 9 6.4224 -0.0239
9 11 10 -1.8605 0.0155
9 11 11 6.4282 0.0106
9 11 12 -9.4098 0.0903
9 11 13 1.6813 -0.1036
9 11 14 -5.4794 -0.2858
9 11 15 -0.7970 -0.3563
9 11 16 1.4425 -0.3644
9 11 17 -0.0775 0.1040
9 11 18 3.9321 -0.1040
9 11 19 -0.3032 0.3386
9 11 20 3.3116 -0.0956
9 13 0 21.2819 -0.0087
9 13 1 -12.7711 -0.0865
9 13 2 22.2916 -0.0231
9 13 3 -16.5926 -0.1737
9 13 4 7.4049 0.0209
9 13 5 -2.4139 0.0179
9 13 6 -8.9880 0.0575
9 13 7 5.1989 0.0740
9 13 8 -9.7465 -0.0445
9 13 9 3.1696 -0.1237
9 13 10 2.7152 -0.2799
9 13 11 -0.4565 -0.1933
9 13 12 10.2865 0.0433
9 13 13 -2.6372 0.1255
9 13 14 3.8142 0.3973
9 13 15 -4.9046 0.0338
9 13 16 -3.2341 -0.2239
9 13 17 -5.6270 -0.9824
9 13 18 -2.3450 -0.4484
9 15 0 -4.3152 0.0115
9 15 1 12.4524 -0.0489
9 15 2 -11.0520 0.1209
9 15 3 12.0970 -0.0076
9 15 4 -7.6102 -0.0363
9 15 5 0.4375 0.0978
9 15 6 0.9097 -0.0292
9 15 7 -5.0206 0.1383
9 15 8 4.2137 0.2257
9 15 9 -3.5122 0.0197
9 15 10 -0.0622 0.3406
9 15 11 0.4456 0.0315
9 15 12 -2.6732 -0.0644
9 15 13 2.5628 0.1520
9 15 14 2.2091 -0.0950
9 15 15 1.4839 0.0860
9 15 16 4.3866 0.4480
9 15 17 0.5584 0.1788
9 17 0 0.6672 -0.0716
9 17 1 -4.1333 0.1550
9 17 2 5.7009 0.0073
9 17 3 -2.8425 0.2770
9 17 4 1.0858 -0.0399
9 17 5 1.6406 -0.0134
9 17 6 -3.0193 -0.0739
9 17 7 0.9156 -0.1495
9 17 8 -2.0122 0.0110
9 17 9 -1.7105 -0.0008
9 17 10 1.8658 -0.0715
9 17 11 -3.3893 -0.1050
9 17 12 3.6966 0.1841
9 17 13 -2.0616 -0.1453
9 17 14 0.7865 0.2561
9 17 15 1.3829 0.6068
9 17 16 -0.9979 -0.3785
9 19 0 -3.4963 0.0852
9 19 1 1.3560 -0.1924
9 19 2 -2.2444 0.0020
9 19 3 1.7388 0.1814
9 19 4 6.4097 0.0623
9 19 5 -1.1613 0.1622
9 19 6 8.8318 -0.1555
9 19 7 -0.1610 -0.1807
9 19 8 3.2962 -0.1499
9 19 9 3.5311 -0.0692
9 19 10 -4.8309 0.3215
9 19 11 6.0242 0.1163
9 19 12 -8.2443 -0.1170
9 19 13 4.3359 0.0362
9 19 14 -3.7632 -0.5807
9 21 0 6.2217 0.0290
9 21 1 -2.7208 0.1221
9 21 2 2.4155 -0.1817
9 21 3 -2.6379 -0.2854
9 21 4 -4.7279 -0.0333
9 21 5 0.5277 0.0056
9 21 6 -5.6475 0.3586
9 21 7 0.5839 -0.0457
9 21 8 -1.0448 0.0907
9 21 9 -2.1030 -0.5367
9 21 10 4.8686 -0.4304
9 21 11 -4.6582 -0.1036
9 21 12 5.9164 -0.0317
9 23 0 -5.6666 -0.0658
9 23 1 2.9024 0.0045
9 23 2 -3.4865 0.0050
9 23 3 3.3824 0.1497
9 23 4 0.9185 -0.1458
9 23 5 0.1844 -0.2557
9 23 6 0.2913 0.1289
9 23 7 -1.6294 0.1232
9 23 8 -3.0861 0.2675
9 23 9 -1.3181 0.6491
9 25 0 4.1668 -0.1879
9 25 1 -2.2215 -0.2651
9 25 2 2.6297 0.2301
9 25 3 -2.9984 -0.5393
9 25 4 -0.8197 0.8147
10 0 2 0.9958 1.6492
10 0 4 19.6067 -0.4099
10 0 6 23.1525 -0.9029
10 0 8 3.7759 -0.3752
10 0 10 -15.0746 0.3139
10 0 12 -17.7209 0.4031
10 0 14 -8.2317 -0.1790
10 0 16 0.3032 -0.0954
10 0 18 3.2011 0.5009
10 0 20 3.2310 -0.1531
10 2 0 -8.6925 -1.8256
10 2 1 -16.0021 -0.1918
10 2 2 -4.2906 -0.7056
10 2 3 -19.3622 -0.4621
10 2 4 -0.5063 0.3121
10 2 5 -0.0946 -0.1478
10 2 6 -3.0168 0.3382
10 2 7 19.9523 0.2094
10 2 8 1.4937 -0.0382
10 2 9 21.3961 -0.0609
10 2 10 7.1639 -0.0817
10 2 11 6.8570 -0.3630
10 2 12 8.3138 -0.0727
10 2 13 -4.7436 -0.0874
10 2 14 4.9479 0.0587
10 2 15 -6.7047 0.1864
10 2 16 1.8268 0.2018
10 2 17 -4.4340 -0.0305
10 2 18 0.7350 -0.1726
10 2 19 0.3675 -0.0491
10 2 20 -0.2423 -0.8996
10 2 21 3.6472 0.3168
10 4 0 40.8022 -0.5628
10 4 1 0.7011 -0.0175
10 4 2 5.7369 -0.3565
10 4 3 10.0424 -0.0987
10 4 4 -24.8495 -0.1000
10 4 5 6.4340 -0.2442
10 4 6 -23.8709 -0.0267
10 4 7 -6.2863 -0.2092
10 4 8 -8.9010 0.0825
10 4 9 -10.6070 0.0870
10 4 10 4.4597 0.1726
10 4 11 -1.8922 0.2518
10 4 12 6.2170 -0.0328
10 4 13 3.9963 -0.1052
10 4 14 1.0731 -0.3062
10 4 15 4.1870 -0.2994
10 4 16 -4.3031 0.0191
10 4 17 5.3117 0.2386
10 4 18 -6.3573 0.5672
10 4 19 3.0609 0.4489
10 4 20 -2.5371 0.9655
10 4 21 -0.6708 -0.2461
10 6 0 -28.3855 0.1376
10 6 1 17.1626 -0.0262
10 6 2 -3.4977 0.0690
10 6 3 3.7537 0.0559
10 6 4 18.1603 0.0711
10 6 5 -15.5443 0.1971
10 6 6 19.1473 0.0294
10 6 7 -18.5973 0.0855
10 6 8 8.3076 0.0245
10 6 9 -12.2199 -0.0764
10 6 10 -4.1270 -0.0529
10 6 11 -7.5896 0.0871
10 6 12 -5.3506 -0.1583
10 6 13 -0.2986 0.3420
10 6 14 -0.9589 -0.1335
10 6 15 5.5644 0.1373
10 6 16 2.5648 -0.1697
10 6 17 1.0768 -0.0237
10 6 18 4.2954 0.0164
10 6 19 -4.1891 0.3986
10 6 20 0.4871 0.2524
10 8 0 -1.1959 0.2212
10 8 1 -14.3689 0.0984
10 8 2 2.3229 0.0710
10 8 3 -1.7957 0.1780
10 8 4 2.8753 -0.0600
10 8 5 15.3337 0.1978
10 8 6 1.6975 0.1356
10 8 7 18.0820 -0.0782
10 8 8 -1.1666 0.0840
10 8 9 11.8620 -0.1886
10 8 10 -1.7129 -0.0977
10 8 11 6.6866 0.1264
10 8 12 -4.8323 -0.0252
10 8 13 1.1677 0.1675
10 8 14 -5.0366 0.0318
10 8 15 -4.5485 0.0153
10 8 16 -1.1247 -0.1995
10 8 17 -2.9781 -0.0454
10 8 18 0.8129 -0.6024
10 8 19 2.0174 -0.3084
10 8 20 2.0749 -0.4414
10 10 0 6.4345 -0.0844
10 10 1 3.8889 0.0086
10 10 2 -1.3895 0.1405
10 10 3 -8.1219 0.0047
10 10 4 -5.8800 0.0412
10 10 5 -8.9111 0.0006
10 10 6 -7.9417 -0.1301
10 10 7 0.4816 0.1139
10 10 8 -3.4255 -0.0317
10 10 9 7.1385 -0.0327
10 10 10 2.4247 0.1091
10 10 11 4.4627 -0.3551
10 10 12 6.3443 0.2843
10 10 13 -2.1144 -0.2801
10 10 14 4.9585 0.0544
10 10 15 -3.7473 -0.1642
10 10 16 1.1390 -0.4082
10 10 17 -2.5566 -0.2191
10 10 18 -1.1307 0.1531
10 10 19 -1.9698 -0.0146
10 12 0 12.0753 0.0663
10 12 1 -3.0315 0.0689
10 12 2 2.1780 -0.0768
10 12 3 8.7433 0.1087
10 12 4 -7.0521 -0.0831
10 12 5 5.4429 -0.1758
10 12 6 -3.3893 0.0494
10 12 7 -7.4750 -0.2707
10 12 8 1.5499 -0.0232
10 12 9 -14.8967 0.0572
10 12 10 2.1274 -0.2025
10 12 11 -9.2959 0.2425
10 12 12 1.2728 -0.1607
10 12 13 1.4095 0.2570
10 12 14 1.5556 0.5514
10 12 15 4.7988 -0.0606
10 12 16 0.6169 1.0252
10 12 17 3.2160 -1.1201
10 12 18 -0.3958 -0.1608
10 14 0 -20.2068 0.0367
10 14 1 11.6771 -0.0735
10 14 2 -1.7681 -0.0726
10 14 3 1.6917 -0.0653
10 14 4 13.6460 0.0046
10 14 5 -4.6917 0.0935
10 14 6 10.9135 0.1195
10 14 7 -1.6696 0.3040
10 14 8 0.5619 0.1898
10 14 9 4.4497 0.1677
10 14 10 -5.9135 -0.0318
10 14 11 3.6226 -0.1520
10 14 12 -4.8359 -0.3626
10 14 13 -1.5707 -0.0508
10 14 14 -0.9402 -0.4244
10 14 15 -1.4747 1.2757
10 14 16 0.9492 -0.1669
10 14 17 0.4033 2.9215
10 16 0 11.6478 -0.1279
10 16 1 -12.9855 0.0305
10 16 2 1.5430 0.0848
10 16 3 -3.6824 0.0423
10 16 4 -6.0040 0.1853
10 16 5 4.6782 -0.0584
10 16 6 -4.6196 -0.1201
10 16 7 6.0877 -0.1587
10 16 8 -0.1118 -0.1105
10 16 9 1.7918 0.0559
10 16 10 2.3053 0.3742
10 16 11 -1.1186 0.1234
10 16 12 -0.8975 0.1484
10 16 13 -0.0740 -0.2732
10 16 14 -4.6696 -0.7055
10 16 15 -0.1680 -1.2809
10 18 0 -4.4690 0.0751
10 18 1 3.7017 -0.1570
10 18 2 -1.5435 -0.1690
10 18 3 -4.2768 -0.2131
10 18 4 -0.0596 0.0819
10 18 5 -4.5307 0.0867
10 18 6 -2.0169 0.1417
10 18 7 -0.3970 0.0707
10 18 8 -2.1564 -0.2929
10 18 9 3.9452 -0.0530
10 18 10 0.1558 -0.1876
10 18 11 4.8101 0.2484
10 18 12 3.3096 0.7451
10 18 13 1.7256 -0.2328
10 18 14 3.6676 1.2689
10 20 0 1.0386 0.1397
10 20 1 2.6735 0.0915
10 20 2 -2.1557 0.2004
10 20 3 7.0649 -0.1108
10 20 4 -2.3849 -0.3659
10 20 5 2.8335 -0.1582
10 20 6 1.3163 0.0357
10 20 7 -4.0279 -0.0096
10 20 8 2.6808 0.3103
10 20 9 -8.6304 -0.4476
10 20 10 1.1795 -0.5832
10 20 11 -7.1228 -0.8128
10 20 12 -0.8252 -0.9788
10 22 0 -1.0660 -0.1700
10 22 1 -1.6250 -0.0091
10 22 2 2.8565 0.0807
10 22 3 -3.2063 0.1293
10 22 4 3.6138 0.0501
10 22 5 1.0889 0.0712
10 22 6 1.5418 -0.8581
10 22 7 5.6395 0.7280
10 22 8 0.6164 -0.3812
10 22 9 7.0804 1.6099
10 24 0 3.2979 0.2272
10 24 1 -0.9359 -0.2415
10 24 2 0.1753 -0.0725
10 24 3 0.6822 -0.0917
10 24 4 -2.0335 0.0351
10 24 5 -2.2327 0.1109
11 1 0 8.9172 0.0971
11 1 1 11.8257 2.0332
11 1 2 -9.2634 0.4115
11 1 3 2.1048 0.4569
11 1 4 -17.9639 0.0148
11 1 5 -10.7727 -0.6602
11 1 6 -12.6126 -0.1025
11 1 7 -20.9805 -0.5271
11 1 8 -1.3080 -0.0080
11 1 9 -16.7716 0.4358
11 1 10 4.9222 -0.0227
11 1 11 -4.4068 0.6027
11 1 12 2.9935 0.1079
11 1 13 4.6402 -0.2573
11 1 14 -0.5833 -0.0273
11 1 15 4.0995 -0.3890
11 1 16 -2.3344 -0.4618
11 1 17 -0.4398 0.3824
11 1 18 -3.2304 -0.2779
11 1 19 -2.3108 0.7385
11 1 20 -2.0503 0.6381
11 3 0 -9.4725 -0.1049
11 3 1 13.2320 -0.0910
11 3 2 11.6009 -0.5060
11 3 3 12.3357 0.0633
11 3 4 22.9843 -0.0823
11 3 5 -0.5146 0.0296
11 3 6 18.3818 0.2418
11 3 7 -4.9307 -0.0348
11 3 8 2.3999 -0.1398
11 3 9 -2.6937 -0.0866
11 3 10 -8.2570 -0.3394
11 3 11 1.6783 -0.0719
11 3 12 -5.0128 0.1017
11 3 13 2.8894 0.1192
11 3 14 0.3218 0.1782
11 3 15 2.9535 0.1197
11 3 16 2.1580 -0.3378
11 3 17 2.4527 -0.3360
11 3 18 3.7181 -0.2865
11 3 19 0.6262 -1.0663
11 3 20 1.7057 0.2173
11 5 0 -1.8605 0.1469
11 5 1 -20.0458 -0.3799
11 5 2 10.1198 -0.0220
11 5 3 -12.5410 -0.1650
11 5 4 10.2616 -0.1554
11 5 5 7.8163 -0.0817
11 5 6 0.3422 -0.0350
11 5 7 16.7518 -0.0858
11 5 8 -1.9220 0.0794
11 5 9 11.9066 -0.0748
11 5 10 0.7516 0.0098
11 5 11 0.3812 -0.0346
11 5 12 -1.5488 -0.0689
11 5 13 -5.2175 0.0600
11 5 14 -1.2157 0.1098
11 5 15 -5.9467 -0.1530
11 5 16 2.6285 0.2031
11 5 17 -3.4748 -0.6816
11 5 18 1.5860 -0.2020
11 5 19 0.7845 -0.1645
11 5 20 0.0931 -0.5901
11 7 0 2.2252 -0.0603
11 7 1 0.4388 -0.0174
11 7 2 -24.6351 -0.0816
11 7 3 0.1005 -0.0177
11 7 4 -29.4396 -0.0463
11 7 5 -1.4178 -0.0013
11 7 6 -12.9232 -0.0144
11 7 7 -2.2063 0.1565
11 7 8 0.8470 0.0077
11 7 9 -2.8480 -0.0099
11 7 10 5.0433 0.0699
11 7 11 -1.3680 -0.2345
11 7 12 7.0647 0.1574
11 7 13 -1.9430 -0.1055
11 7 14 4.5045 0.1234
11 7 15 0.0937 0.1152
11 7 16 -2.3831 0.2070
11 7 17 2.3296 0.1341
11 7 18 -2.9836 0.3329
11 7 19 0.4168 -0.2482
11 9 0 4.3504 -0.0402
11 9 1 13.1234 0.0075
11 9 2 15.8682 0.0349
11 9 3 5.8551 -0.0166
11 9 4 13.8902 -0.0063
11 9 5 -5.0380 0.1364
11 9 6 3.6317 -0.1167
11 9 7 -9.7783 0.2702
11 9 8 -2.8722 0.1340
11 9 9 -5.6009 0.1751
11 9 10 -2.9011 0.2417
11 9 11 -0.3471 -0.1626
11 9 12 -2.9201 -0.1024
11 9 13 3.2770 -0.0326
11 9 14 -3.7730 -0.0224
11 9 15 1.9418 0.4659
11 9 16 -0.8709 0.1969
11 9 17 -0.1192 0.5301
11 9 18 1.2441 -0.3115
11 9 19 0.7462 0.3881
11 11 0 -10.0638 -0.0890
11 11 1 -2.4581 0.0820
11 11 2 -4.6128 0.0477
11 11 3 1.0987 0.0304
11 11 4 6.6493 0.0884
11 11 5 1.9082 -0.0499
11 11 6 11.4215 -0.0633
11 11 7 3.2894 -0.0858
11 11 8 6.6718 -0.1168
11 11 9 2.9393 0.1033
11 11 10 -0.8156 -0.0175
11 11 11 2.1426 0.2937
11 11 12 -2.5018 -0.1037
11 11 13 1.8186 -0.1037
11 11 14 0.9342 -0.2169
11 11 15 1.8168 -0.0776
11 11 16 1.1614 0.0478
11 11 17 -0.7877 0.8376
11 11 18 -0.3392 0.3865
11 13 0 6.2866 0.0539
11 13 1 -12.0091 -0.2102
11 13 2 3.0660 0.0753
11 13 3 -10.2318 -0.0810
11 13 4 -5.9958 -0.0163
11 13 5 1.7641 -0.0374
11 13 6 -10.0618 -0.1222
11 13 7 6.6897 -0.2570
11 13 8 -5.0902 -0.1516
11 13 9 3.2860 -0.2136
11 13 10 1.9404 0.0227
11 13 11 -2.0882 -0.0062
11 13 12 2.3564 0.1538
11 13 13 -4.0695 -0.0848
11 13 14 -1.0567 -0.3022
11 13 15 -2.5844 -0.5410
11 13 16 -0.3185 -0.4928
11 13 17 0.5495 -0.8149
11 15 0 0.2160 0.1317
11 15 1 9.1349 -0.0754
11 15 2 -5.6609 -0.1283
11 15 3 8.9471 -0.0456
11 15 4 -3.9100 -0.0742
11 15 5 0.5328 0.1582
11 15 6 0.7986 0.2300
11 15 7 -4.3230 0.0827
11 15 8 2.7814 0.1155
11 15 9 -2.2395 -0.2562
11 15 10 0.9158 -0.1167
11 15 11 3.2256 -0.1825
11 15 12 -0.7903 0.1110
11 15 13 4.2972 -0.0164
11 15 14 -0.7333 0.5420
11 15 15 1.0519 -0.3488
11 17 0 0.9734 0.0138
11 17 1 -1.6698 0.3712
11 17 2 5.8031 0.1277
11 17 3 -3.2700 0.0837
11 17 4 3.3347 0.0011
11 17 5 -1.7874 -0.1094
11 17 6 -0.4864 0.0108
11 17 7 -1.2918 0.1081
11 17 8 -3.1139 0.0614
11 17 9 -2.2532 0.1492
11 17 10 -1.9374 0.1300
11 17 11 -3.8031 0.0641
11 17 12 1.8617 0.4615
11 17 13 -2.6155 0.5086
11 17 14 2.9409 0.2726
11 19 0 -3.3965 -0.0249
11 19 1 3.5724 -0.0072
11 19 2 -3.2912 0.0436
11 19 3 2.2378 0.4010
11 19 4 1.6870 -0.0409
11 19 5 -1.2042 -0.0459
11 19 6 4.4710 -0.0615
11 19 7 -0.2310 -0.1189
11 19 8 4.6937 0.1097
11 19 9 2.4251 0.1868
11 19 10 1.8706 -0.5616
11 19 11 2.8635 -0.0262
11 19 12 -1.3822 -1.6886
11 21 0 4.2254 -0.1165
11 21 1 -6.3643 -0.1677
11 21 2 1.9987 0.0703
11 21 3 -2.9202 -0.3676
11 21 4 -2.6910 0.3583
11 21 5 1.4280 0.0468
11 21 6 -5.2477 -0.2576
11 21 7 0.8883 -0.2895
11 21 8 -5.5346 -0.4648
11 21 9 -1.2757 -0.1551
11 23 0 -4.1835 0.0863
11 23 1 3.1535 0.1500
11 23 2 -2.5948 -0.3923
11 23 3 1.0585 0.0020
11 23 4 0.7184 -0.2074
11 23 5 -0.6994 -0.1603
11 23 6 1.7929 0.9043
11 25 0 2.2925 -0.3330
12 0 0 8.6885 -3.0209
12 0 2 28.2768 -1.1827
12 0 4 30.2529 0.8002
12 0 6 17.3648 0.5976
12 0 8 -0.5456 -0.4414
12 0 10 -8.2382 -0.3834
12 0 12 -5.1426 0.1389
12 0 14 1.9793 0.3778
12 0 16 4.8591 0.3699
12 0 18 2.5180 -0.5296
12 2 0 -9.8638 1.2775
12 2 1 -27.5754 0.3135
12 2 2 -10.7514 0.5450
12 2 3 -13.8378 0.2296
12 2 4 -8.0353 -0.2660
12 2 5 6.4654 0.1046
12 2 6 -5.0043 -0.2130
12 2 7 13.8024 -0.1042
12 2 8 -0.1526 0.3966
12 2 9 3.8314 -0.1092
12 2 10 1.4251 0.2829
12 2 11 -8.2689 0.0701
12 2 12 0.7211 -0.2854
12 2 13 -9.5232 -0.0266
12 2 14 -1.2702 -0.1249
12 2 15 -5.9769 -0.1279
12 2 16 -1.4693 0.3706
12 2 17 -3.2458 0.2098
12 2 18 0.1035 0.3472
12 2 19 0.1525 0.6456
12 4 0 7.9504 0.3276
12 4 1 11.2393 -0.0710
12 4 2 -15.4297 0.1943
12 4 3 10.2991 0.0278
12 4 4 -23.3238 -0.0466
12 4 5 3.2925 0.0893
12 4 6 -12.0572 -0.0326
12 4 7 -4.4248 0.1158
12 4 8 2.6219 0.0967
12 4 9 -1.4699 0.0945
12 4 10 9.5323 -0.0289
12 4 11 5.3236 -0.0395
12 4 12 5.5601 -0.1257
12 4 13 4.2296 -0.2151
12 4 14 -0.0803 0.3238
12 4 15 2.2672 -0.0056
12 4 16 -3.2546 0.5304
12 4 17 2.8736 0.3825
12 4 18 -2.3646 -0.3728
12 4 19 0.7075 0.0549
12 6 0 -4.7928 -0.0316
12 6 1 17.7537 -0.0216
12 6 2 13.1690 0.1078
12 6 3 -1.8295 0.0431
12 6 4 19.5451 -0.0382
12 6 5 -16.0685 0.0064
12 6 6 11.2666 -0.2094
12 6 7 -11.4728 -0.1494
12 6 8 -1.1049 -0.1116
12 6 9 -2.8156 -0.0311
12 6 10 -5.8820 -0.0067
12 6 11 1.5207 0.2101
12 6 12 -2.0416 -0.0833
12 6 13 5.3944 0.2981
12 6 14 -0.1727 -0.3717
12 6 15 4.0141 0.2378
12 6 16 0.7735 -0.2142
12 6 17 -2.6954 0.1285
12 6 18 0.0452 0.8746
12 6 19 -4.1564 0.0267
12 8 0 4.7608 -0.1120
12 8 1 -18.0936 -0.0559
12 8 2 7.6146 -0.1577
12 8 3 -0.9338 0.0784
12 8 4 5.6152 0.0095
12 8 5 11.3803 0.0437
12 8 6 0.2949 0.0197
12 8 7 9.2090 -0.1601
12 8 8 -4.1025 -0.1425
12 8 9 2.3638 -0.0494
12 8 10 -6.1998 0.0422
12 8 11 -0.3214 0.1029
12 8 12 -4.7464 0.1148
12 8 13 -2.3953 -0.1406
12 8 14 1.8145 -0.2833
12 8 15 -3.5064 -0.0474
12 8 16 3.5328 -0.6492
12 8 17 0.5456 0.5377
12 8 18 1.0658 -0.5202
12 10 0 -5.3179 0.1001
12 10 1 -0.9209 0.0483
12 10 2 -12.9463 0.0207
12 10 3 -3.4486 -0.0924
12 10 4 -12.3941 0.0511
12 10 5 -0.6613 -0.1219
12 10 6 -4.5591 0.2027
12 10 7 3.0403 -0.0224
12 10 8 3.7488 0.0917
12 10 9 2.7721 -0.0872
12 10 10 5.5239 -0.0730
12 10 11 -2.2348 -0.2192
12 10 12 1.5442 0.0197
12 10 13 -4.2853 -0.2392
12 10 14 -2.8168 -0.0875
12 10 15 -0.5000 -0.4935
12 10 16 -1.3214 0.0748
12 10 17 1.0217 -0.8134
12 12 0 7.6306 -0.0004
12 12 1 7.4155 -0.0021
12 12 2 0.4619 -0.0002
12 12 3 8.2102 -0.1921
12 12 4 -3.9300 0.1241
12 12 5 0.2277 -0.1905
12 12 6 -1.8878 0.0085
12 12 7 -7.2843 0.1306
12 12 8 1.3082 -0.2255
12 12 9 -6.5850 0.2533
12 12 10 3.5899 -0.0351
12 12 11 0.6208 0.1775
12 12 12 3.7149 0.4683
12 12 13 4.2017 -0.1965
12 12 14 1.0065 0.6628
12 12 15 1.6416 -1.2479
12 12 16 -2.7722 -0.1544
12 14 0 -7.7534 -0.0609
12 14 1 2.2840 -0.0009
12 14 2 6.0051 -0.0275
12 14 3 -6.3049 0.0563
12 14 4 12.0271 -0.0307
12 14 5 -6.2767 0.1687
12 14 6 5.1427 0.1646
12 14 7 -0.0376 0.1582
12 14 8 -4.0097 0.2137
12 14 9 3.3482 -0.1110
12 14 10 -6.3977 -0.3832
12 14 11 1.4113 0.0267
12 14 12 -1.8024 -0.6173
12 14 13 0.1446 1.3488
12 14 14 2.6466 0.0732
12 14 15 0.7139 2.9792
12 16 0 5.7127 -0.2170
12 16 1 -6.8075 -0.0995
12 16 2 -0.4303 0.0383
12 16 3 3.2981 -0.0149
12 16 4 -4.0189 -0.1033
12 16 5 8.1849 0.0338
12 16 6 -1.9556 -0.1736
12 16 7 6.7494 0.1851
12 16 8 1.5599 0.2372
12 16 9 1.5967 0.2967
12 16 10 1.9602 0.3052
12 16 11 -3.1741 -0.1995
12 16 12 -1.0357 -0.4010
12 16 13 -4.3107 -1.0880
12 16 14 -2.0907 -0.5144
12 18 0 -6.1666 -0.0592
12 18 1 1.9772 0.0556
12 18 2 -3.0505 -0.0573
12 18 3 -2.6613 0.2121
12 18 4 -0.5338 0.2080
12 18 5 -4.0677 0.0361
12 18 6 -0.9199 -0.2198
12 18 7 -4.4319 -0.1148
12 18 8 -0.9713 -0.2647
12 18 9 -1.5524 0.4590
12 18 10 0.3336 0.6046
12 18 11 2.9327 0.5992
12 18 12 1.2694 0.8850
12 20 0 5.5585 0.2588
12 20 1 1.4947 -0.1600
12 20 2 1.3767 -0.0663
12 20 3 2.4374 -0.1401
12 20 4 0.0308 -0.1135
12 20 5 1.6477 0.2469
12 20 6 2.6054 0.3463
12 20 7 1.6186 -0.6392
12 20 8 3.3370 -0.4425
12 20 9 0.6104 -1.9111
12 22 0 -1.4543 0.0977
12 22 1 0.3421 0.3483
12 22 2 1.7881 0.1158
12 22 3 -0.1815 -0.3006
12 22 4 1.1263 -0.4624
12 22 5 0.0086 -0.6899
12 22 6 -1.4797 -0.4102
12 24 0 -1.4881 -0.0426
12 24 1 -3.5247 -0.3168
12 24 2 -3.8222 0.1170
13 1 0 -0.9491 0.0626
13 1 1 20.7384 -0.9854
13 1 2 -10.0379 -0.4310
13 1 3 1.6743 0.1273
13 1 4 -8.7147 -0.3327
13 1 5 -9.7845 0.1227
13 1 6 0.0395 0.0960
13 1 7 -7.6429 -0.1077
13 1 8 7.8314 -0.0571
13 1 9 2.7631 0.0578
13 1 10 7.8079 0.0021
13 1 11 8.3903 0.0753
13 1 12 2.8453 0.1969
13 1 13 7.0810 -0.0034
13 1 14 0.1559 -0.3003
13 1 15 1.7479 0.0504
13 1 16 -0.0687 -0.2867
13 1 17 -2.0667 0.0057
13 1 18 -0.0537 0.7988
13 3 0 0.6593 -0.1940
13 3 1 7.7914 -0.0240
13 3 2 10.9374 0.2056
13 3 3 5.5507 -0.1833
13 3 4 9.0709 0.2839
13 3 5 1.4673 -0.1044
13 3 6 -2.1053 -0.1870
13 3 7 -0.5063 0.1143
13 3 8 -13.2526 -0.2645
13 3 9 -1.1300 0.1453
13 3 10 -11.7733 0.1081
13 3 11 0.8221 0.0274
13 3 12 -2.7200 0.0741
13 3 13 2.2993 -0.1673
13 3 14 0.1510 -0.4013
13 3 15 3.1146 -0.2977
13 3 16 -1.1316 -0.3389
13 3 17 1.9136 -0.2798
13 3 18 -1.2092 0.4520
13 5 0 5.7373 -0.0089
13 5 1 -18.7168 0.0992
13 5 2 12.9912 0.0811
13 5 3 -8.2957 -0.0386
13 5 4 10.3310 0.2201
13 5 5 2.5266 -0.0106
13 5 6 3.2323 0.2548
13 5 7 5.2279 0.0154
13 5 8 0.9099 0.0988
13 5 9 -0.0187 -0.1500
13 5 10 -1.9296 0.0128
13 5 11 -5.8763 -0.1440
13 5 12 -4.3453 -0.0494
13 5 13 -6.1222 0.1163
13 5 14 0.4122 -0.0493
13 5 15 -3.8797 -0.2845
13 5 16 5.0294 -0.0244
13 5 17 0.4983 -0.9086
13 5 18 3.4656 -0.2548
13 7 0 -11.0154 -0.0420
13 7 1 2.0447 0.0645
13 7 2 -25.6674 -0.0570
13 7 3 4.9104 -0.0388
13 7 4 -18.5023 0.0153
13 7 5 3.2970 0.1045
13 7 6 -0.4973 0.0977
13 7 7 0.4717 0.0749
13 7 8 9.2551 0.0608
13 7 9 0.9003 -0.1869
13 7 10 9.6505 0.0462
13 7 11 0.5163 -0.0599
13 7 12 6.7356 0.3207
13 7 13 -1.3653 0.1440
13 7 14 0.1986 0.3540
13 7 15 0.2135 0.0837
13 7 16 -5.2102 -0.2316
13 7 17 -0.2523 -0.0503
13 9 0 7.4714 0.0042
13 9 1 13.7688 -0.0282
13 9 2 11.7612 0.1169
13 9 3 2.0168 0.0402
13 9 4 5.8170 0.0210
13 9 5 -5.2050 0.1150
13 9 6 -2.7389 -0.0928
13 9 7 -5.1088 0.1397
13 9 8 -4.7153 -0.0804
13 9 9 -1.2764 0.0287
13 9 10 -1.4109 -0.1234
13 9 11 4.0422 -0.0017
13 9 12 -1.3632 0.0297
13 9 13 6.1537 0.2952
13 9 14 -2.1212 0.5633
13 9 15 1.9121 0.3340
13 9 16 0.6603 0.5192
13 9 17 -0.6728 0.0968
13 11 0 -2.5016 0.1641
13 11 1 -6.7446 0.0508
13 11 2 2.7202 0.1363
13 11 3 -3.1465 -0.0600
13 11 4 6.6479 -0.2187
13 11 5 -0.8843 -0.1072
13 11 6 5.5368 -0.2263
13 11 7 0.5785 0.0180
13 11 8 0.6421 0.0850
13 11 9 -0.0524 0.2332
13 11 10 -3.7796 -0.0605
13 11 11 -1.8710 0.1532
13 11 12 -2.3925 -0.2561
13 11 13 -1.8228 0.1132
13 11 14 0.5912 0.0763
13 11 15 0.1209 0.7880
13 11 16 0.0555 0.4122
13 13 0 2.4303 -0.0177
13 13 1 -8.8353 0.1104
13 13 2 1.2867 -0.1634
13 13 3 -2.3667 0.2292
13 13 4 -3.5759 -0.1512
13 13 5 5.5591 -0.2436
13 13 6 -5.8510 -0.0867
13 13 7 5.5084 -0.4298
13 13 8 -3.1472 0.0150
13 13 9 0.4392 0.0080
13 13 10 0.9303 0.0814
13 13 11 -3.3502 -0.0576
13 13 12 1.8494 -0.4698
13 13 13 -3.7694 -0.5759
13 13 14 1.7582 -0.8890
13 13 15 -2.3027 -0.4440
13 15 0 -5.2559 -0.1287
13 15 1 8.9693 -0.1168
13 15 2 -10.1334 -0.2856
13 15 3 4.7742 -0.0280
13 15 4 -4.8847 -0.0077
13 15 5 -2.8305 0.1023
13 15 6 1.6842 0.0733
13 15 7 -4.1178 -0.2080
13 15 8 3.1767 -0.0828
13 15 9 0.7756 -0.4759
13 15 10 0.8860 0.0222
13 15 11 4.5406 -0.2187
13 15 12 -1.2446 0.1719
13 15 13 3.1612 -0.2806
13 17 0 6.3422 -0.0752
13 17 1 -2.4583 0.0092
13 17 2 8.8010 0.0555
13 17 3 -3.7154 -0.1879
13 17 4 5.3552 0.2849
13 17 5 -0.8448 0.1839
13 17 6 2.6974 0.2356
13 17 7 0.3496 0.2526
13 17 8 0.8689 0.0729
13 17 9 -0.7468 0.0195
13 17 10 -0.4802 0.6704
13 17 11 -1.0548 0.3824
13 19 0 -4.8604 0.3180
13 19 1 0.4655 0.1732
13 19 2 -3.6652 0.1042
13 19 3 -0.5362 0.0329
13 19 4 -1.4911 -0.0880
13 19 5 -3.5959 -0.2085
13 19 6 -1.9975 0.6161
13 19 7 -2.7195 0.4203
13 19 8 -1.6812 0.4659
13 19 9 -0.0405 0.2662
13 21 0 2.2476 -0.0659
13 21 1 -0.5476 -0.3285
13 21 2 0.2357 0.7871
13 21 3 3.4759 0.2146
13 21 4 -1.1652 0.2095
13 21 5 6.4729 -0.0002
13 21 6 -0.6151 -1.5207
13 21 7 4.6269 -0.5798
13 23 0 0.4092 -0.3542
13 23 1 2.8769 0.3519
13 23 2 2.0195 -1.3912
14 0 0 7.2364 1.5270
14 0 2 18.0277 1.1079
14 0 4 9.9621 0.3351
14 0 6 -6.2710 -0.2135
14 0 8 -14.9448 -0.1028
14 0 10 -11.0872 -0.1538
14 0 12 -4.1401 -0.1561
14 0 14 0.9616 0.4196
14 0 16 1.8503 0.0656
14 2 0 -3.4507 -0.5899
14 2 1 -11.8953 -0.4544
14 2 2 -7.9897 -0.2243
14 2 3 6.4672 -0.5123
14 2 4 -6.6564 0.0132
14 2 5 15.3087 -0.1061
14 2 6 -0.6529 0.1856
14 2 7 10.5254 -0.0018
14 2 8 3.4546 0.0677
14 2 9 -1.1285 0.1423
14 2 10 2.4447 -0.1290
14 2 11 -6.7746 0.0565
14 2 12 1.0701 0.1950
14 2 13 -4.0052 -0.1530
14 2 14 -0.3220 0.4707
14 2 15 -0.5615 0.1548
14 2 16 -0.5812 0.1300
14 2 17 0.9127 0.4011
14 4 0 -3.3058 -0.1732
14 4 1 2.2792 0.0958
14 4 2 -6.5473 -0.2647
14 4 3 -4.6524 0.0079
14 4 4 1.5493 -0.2069
14 4 5 -9.6622 -0.1897
14 4 6 10.6045 0.0311
14 4 7 -7.9429 -0.1005
14 4 8 13.5691 0.1180
14 4 9 0.8625 0.0328
14 4 10 9.3623 -0.0106
14 4 11 4.8502 0.0217
14 4 12 2.1793 0.0767
14 4 13 1.2790 -0.0079
14 4 14 -1.2750 0.4041
14 4 15 -1.0748 0.1929
14 4 16 -1.3948 0.0062
14 4 17 -0.9049 0.3086
14 6 0 1.7840 0.1552
14 6 1 11.7239 0.0962
14 6 2 4.1334 -0.0516
14 6 3 -2.1688 0.1746
14 6 4 -0.3484 -0.2615
14 6 5 -6.8867 -0.0218
14 6 6 -6.5866 -0.1516
14 6 7 -2.8798 0.0656
14 6 8 -8.6696 -0.0741
14 6 9 -0.0771 0.2955
14 6 10 -4.1037 -0.2130
14 6 11 1.4652 0.0157
14 6 12 -0.1856 -0.2653
14 6 13 3.5284 -0.1102
14 6 14 -0.1083 -0.1037
14 6 15 2.4627 0.2727
14 6 16 0.4629 0.6046
14 6 17 -0.0051 0.2409
14 8 0 4.5312 -0.1335
14 8 1 -12.1064 0.0453
14 8 2 5.7123 -0.0362
14 8 3 2.2699 0.1657
14 8 4 -0.1801 0.1873
14 8 5 8.9900 0.1648
14 8 6 -6.0063 0.1646
14 8 7 4.9501 0.1020
14 8 8 -8.3805 0.0880
14 8 9 -0.5614 -0.0151
14 8 10 -8.5432 -0.1044
14 8 11 -1.5630 -0.1511
14 8 12 -3.5542 -0.6281
14 8 13 -2.1956 -0.1359
14 8 14 2.0812 -0.7457
14 8 15 -2.3539 0.3873
14 8 16 1.4337 -0.2152
14 10 0 -3.6914 -0.0578
14 10 1 1.5212 -0.0216
14 10 2 -3.4139 0.1000
14 10 3 1.0294 0.0593
14 10 4 3.7920 0.2768
14 10 5 0.2295 0.0156
14 10 6 9.0310 0.1124
14 10 7 0.8497 -0.1004
14 10 8 9.6896 -0.0166
14 10 9 1.1555 -0.0825
14 10 10 7.8871 0.2885
14 10 11 -1.2302 -0.1661
14 10 12 3.3990 0.2856
14 10 13 -1.1622 -0.4336
14 10 14 -0.7177 -0.1819
14 10 15 0.8246 -0.8040
14 12 0 0.4358 -0.0591
14 12 1 4.1840 0.0587
14 12 2 -5.7990 0.0404
14 12 3 0.3009 -0.1302
14 12 4 -7.4653 0.1288
14 12 5 -1.9766 0.0103
14 12 6 -2.5913 -0.1105
14 12 7 -2.0314 0.0519
14 12 8 1.5483 -0.1139
14 12 9 -0.8466 -0.0689
14 12 10 1.3908 0.4219
14 12 11 0.9258 0.0749
14 12 12 0.1997 0.6013
14 12 13 0.6841 -0.5230
14 12 14 0.0168 -0.2919
14 14 0 -0.4556 0.2096
14 14 1 1.2903 0.0099
14 14 2 7.1763 0.0785
14 14 3 -3.7263 -0.0528
14 14 4 6.8766 -0.0925
14 14 5 -3.9773 -0.0680
14 14 6 -1.1548 0.1007
14 14 7 -0.5401 -0.1611
14 14 8 -6.5652 -0.1340
14 14 9 2.4503 0.0433
14 14 10 -4.7609 -0.6531
14 14 11 2.9547 0.9887
14 14 12 -0.7778 -0.0458
14 14 13 1.9865 2.3416
14 16 0 3.1834 0.1646
14 16 1 -6.0539 -0.1629
14 16 2 -0.2561 -0.0491
14 16 3 2.9693 -0.1285
14 16 4 -2.7357 -0.3933
14 16 5 4.5464 0.2024
14 16 6 -0.5289 -0.0407
14 16 7 0.7228 0.2991
14 16 8 1.8559 0.3201
14 16 9 -3.4545 -0.7140
14 16 10 1.0369 -0.0394
14 16 11 -4.4309 -1.9550
14 18 0 -5.5345 -0.2292
14 18 1 5.9412 0.1037
14 18 2 -2.3583 0.1346
14 18 3 1.4971 0.1801
14 18 4 1.8061 0.0600
14 18 5 0.4988 -0.2964
14 18 6 1.9919 -0.4895
14 18 7 0.3011 0.5357
14 18 8 1.4307 0.0212
14 18 9 0.2830 2.0374
14 20 0 3.0956 0.0036
14 20 1 -2.9606 -0.3831
14 20 2 -1.8240 -0.2398
14 20 3 -1.6399 0.3950
14 20 4 -4.4948 0.4547
14 20 5 -1.3247 0.7402
14 20 6 -2.3611 0.4152
14 20 7 -0.5000 -1.1614
14 22 0 0.2973 -0.2559
14 22 1 -1.2830 0.7595
14 22 2 2.7564 -0.2792
14 22 3 -1.2450 -0.8926
15 1 0 -5.6727 0.0283
15 1 1 -0.3229 1.6210
15 1 2 -7.6870 0.2201
15 1 3 -11.9601 0.5082
15 1 4 -1.5443 0.3471
15 1 5 -11.5329 -0.2153
15 1 6 4.8624 -0.0497
15 1 7 -2.6985 -0.0782
15 1 8 6.2495 -0.3488
15 1 9 3.1949 -0.0871
15 1 10 2.5860 0.1697
15 1 11 1.3325 -0.2247
15 1 12 -0.8108 0.0656
15 1 13 -0.9961 0.0497
15 1 14 -0.9238 -0.3634
15 1 15 -1.9246 0.1540
15 1 16 0.0334 0.5739
15 3 0 8.5986 -0.1961
15 3 1 -0.7632 0.0293
15 3 2 10.0482 -0.2131
15 3 3 -4.4377 0.1912
15 3 4 2.3514 -0.1284
15 3 5 -5.1873 0.2019
15 3 6 -5.9178 -0.0538
15 3 7 -4.7854 0.0792
15 3 8 -8.1354 0.1536
15 3 9 -1.7488 0.0001
15 3 10 -2.9130 -0.0644
15 3 11 2.6329 -0.0461
15 3 12 1.2346 -0.4106
15 3 13 2.7490 -0.2053
15 3 14 0.0736 -0.1771
15 3 15 0.2091 0.0000
15 3 16 -1.7094 0.4778
15 5 0 2.3159 0.0237
15 5 1 1.8913 -0.2631
15 5 2 4.0765 -0.1020
15 5 3 11.8146 -0.1882
15 5 4 -0.7731 -0.1624
15 5 5 13.3968 -0.1079
15 5 6 -4.9275 -0.1679
15 5 7 7.4021 -0.1694
15 5 8 -4.1267 0.0511
15 5 9 -0.8508 -0.0267
15 5 10 -1.8999 0.3448
15 5 11 -3.8754 0.4018
15 5 12 0.9270 0.0999
15 5 13 -1.3182 0.1732
15 5 14 3.2649 -0.2933
15 5 15 2.0528 -1.0923
15 5 16 2.6362 -0.3326
15 7 0 -8.6822 -0.0234
15 7 1 -1.0082 -0.1697
15 7 2 -10.6881 0.0084
15 7 3 0.1252 -0.1496
15 7 4 -0.1947 -0.1093
15 7 5 -0.0964 -0.1286
15 7 6 9.7885 -0.0592
15 7 7 1.4289 -0.2866
15 7 8 9.4446 0.1381
15 7 9 2.9226 -0.0410
15 7 10 3.0283 0.2514
15 7 11 0.1720 0.4154
15 7 12 -1.2588 0.2346
15 7 13 -1.7090 0.2510
15 7 14 -2.2107 -0.4696
15 7 15 -1.2872 -0.0587
15 9 0 1.0378 0.0948
15 9 1 -1.0217 -0.1187
15 9 2 2.7310 0.0075
15 9 3 -11.7240 -0.0161
15 9 4 0.7805 0.0063
15 9 5 -12.6433 0.2464
15 9 6 -2.2004 0.0285
15 9 7 -8.5472 0.0962
15 9 8 -2.0911 -0.0856
15 9 9 -3.7466 -0.4045
15 9 10 -0.1936 0.0858
15 9 11 1.1628 -0.2913
15 9 12 -0.8312 0.5431
15 9 13 2.0480 0.4205
15 9 14 -0.7325 0.8376
15 11 0 3.6864 0.0754
15 11 1 2.9106 -0.0227
15 11 2 2.9208 0.0061
15 11 3 8.5630 -0.0427
15 11 4 -1.3148 -0.0009
15 11 5 7.1930 0.0746
15 11 6 -3.5595 0.2651
15 11 7 4.4892 0.3591
15 11 8 -2.8757 -0.0032
15 11 9 2.7035 0.3099
15 11 10 -1.4495 -0.5708
15 11 11 0.3799 -0.0566
15 11 12 0.4047 0.1967
15 11 13 -1.1285 0.1300
15 11 14 0.2825 1.3482
15 13 0 1.1235 -0.0658
15 13 1 -3.7628 0.3286
15 13 2 1.1108 -0.0569
15 13 3 -0.2491 0.1717
15 13 4 0.8765 0.0809
15 13 5 3.1982 -0.3458
15 13 6 0.5043 0.0752
15 13 7 0.8941 -0.0620
15 13 8 0.3355 0.0518
15 13 9 -2.9114 0.3820
15 13 10 0.5018 -0.2409
15 13 11 -2.6209 -0.0582
15 13 12 0.3100 -1.1426
15 15 0 -5.4747 -0.0769
15 15 1 2.7576 -0.1211
15 15 2 -5.5559 0.0040
15 15 3 -0.8280 0.1704
15 15 4 -0.1393 -0.2832
15 15 5 -3.6453 0.1148
15 15 6 3.3814 -0.4497
15 15 7 -0.7025 -0.2613
15 15 8 3.2074 0.1043
15 15 9 3.3701 -0.4234
15 15 10 1.1427 0.4020
15 15 11 3.0687 -0.4691
15 17 0 2.7404 -0.1375
15 17 1 -1.0222 -0.2219
15 17 2 1.8587 0.0358
15 17 3 -1.4461 -0.2739
15 17 4 -0.9097 0.3271
15 17 5 -0.0020 0.0550
15 17 6 -1.0472 -0.3440
15 17 7 -1.1511 -0.0728
15 17 8 -0.7183 -0.7152
15 17 9 -2.0784 0.2478
15 19 0 2.2503 0.2255
15 19 1 0.2434 0.2582
15 19 2 3.5591 -0.2665
15 19 3 1.3175 -0.2873
15 19 4 3.0734 0.2217
15 19 5 0.2806 -0.0712
15 19 6 -0.2150 1.5939
15 21 0 -1.7565 0.2582
15 21 1 0.1216 0.3913
15 21 2 -2.4795 1.1724
15 21 3 -0.4485 0.8191
16 0 0 20.4639 -2.2342
16 0 2 17.4194 -1.0760
16 0 4 1.9329 0.0576
16 0 6 -9.5840 0.6897
16 0 8 -7.0208 0.2688
16 0 10 1.9685 -0.5788
16 0 12 5.5331 -0.2144
16 0 14 5.1195 0.1736
16 2 0 -7.1595 0.9643
16 2 1 6.9033 0.2597
16 2 2 -8.6036 0.3345
16 2 3 14.0474 0.5034
16 2 4 -3.8153 -0.0156
16 2 5 10.5195 -0.0212
16 2 6 2.3095 -0.0506
16 2 7 0.9144 -0.3204
16 2 8 1.9709 -0.1496
16 2 9 -6.7718 0.0808
16 2 10 -1.7833 0.0148
16 2 11 -6.4811 0.0749
16 2 12 -2.0142 0.1678
16 2 13 -1.1542 -0.0799
16 2 14 -1.0011 -0.5083
16 2 15 2.4264 0.0517
16 4 0 -10.7196 0.4152
16 4 1 -6.7970 -0.0111
16 4 2 -3.5663 0.3009
16 4 3 -7.7815 0.0637
16 4 4 5.2236 0.1881
16 4 5 -3.8817 0.2605
16 4 6 7.1731 0.0969
16 4 7 1.4397 0.2104
16 4 8 4.1432 -0.2034
16 4 9 3.5816 -0.2819
16 4 10 -0.5293 -0.3829
16 4 11 0.6561 -0.3162
16 4 12 -4.3132 0.1756
16 4 13 -2.9693 0.3062
16 4 14 -4.7640 1.1052
16 4 15 -3.7210 0.7138
16 6 0 6.6642 -0.0309
16 6 1 0.0045 -0.0262
16 6 2 2.1867 -0.1290
16 6 3 -9.0154 -0.1098
16 6 4 -1.9389 -0.0221
16 6 5 -9.5795 -0.0589
16 6 6 -3.3023 0.0391
16 6 7 -2.3954 0.1625
16 6 8 -0.7454 -0.1119
16 6 9 4.8699 0.0229
16 6 10 2.7996 -0.1000
16 6 11 6.2728 -0.2670
16 6 12 3.6365 0.0520
16 6 13 3.2182 0.3858
16 6 14 3.5758 0.0358
16 8 0 6.9724 -0.1231
16 8 1 3.4550 0.0463
16 8 2 5.8151 0.0824
16 8 3 9.8298 -0.1506
16 8 4 -1.0990 -0.0650
16 8 5 8.0859 -0.1071
16 8 6 -4.7364 -0.2211
16 8 7 0.3147 0.0658
16 8 8 -4.6856 -0.0418
16 8 9 -4.4188 -0.0258
16 8 10 -1.9628 -0.1428
16 8 11 -2.6528 -0.1661
16 8 12 1.6030 -0.5034
16 8 13 -0.4243 -0.3785
16 8 14 0.6912 -0.3032
16 10 0 -8.3798 -0.0765
16 10 1 1.3218 0.0077
16 10 2 -6.8611 0.0281
16 10 3 3.8214 -0.0079
16 10 4 0.3173 0.0060
16 10 5 2.8752 -0.1111
16 10 6 3.7838 -0.1479
16 10 7 0.5989 0.1024
16 10 8 3.5772 0.1090
16 10 9 -1.6982 0.1497
16 10 10 1.0505 0.3645
16 10 11 -2.4781 -0.8260
16 10 12 -2.0916 0.0425
16 10 13 -0.0058 -1.5661
16 12 0 0.4635 -0.0772
16 12 1 -4.9551 0.0691
16 12 2 0.7143 0.0127
16 12 3 -8.0711 0.0109
16 12 4 0.8780 0.0366
16 12 5 -5.3247 0.0413
16 12 6 2.9199 -0.0481
16 12 7 -0.2268 -0.1478
16 12 8 2.6702 0.0053
16 12 9 3.1128 0.2699
16 12 10 0.8942 0.0168
16 12 11 3.2860 1.2401
16 12 12 0.4648 -0.5019
16 14 0 2.9628 0.2192
16 14 1 1.9615 -0.2064
16 14 2 3.4892 -0.0332
16 14 3 -0.4895 0.3065
16 14 4 -0.0923 -0.0623
16 14 5 -0.1912 0.2729
16 14 6 -6.5696 0.0500
16 14 7 0.5187 -0.1139
16 14 8 -7.8028 0.0219
16 14 9 -0.1139 0.2796
16 14 10 -3.3864 0.4520
16 16 0 0.5264 -0.0439
16 16 1 1.2810 -0.0011
16 16 2 -2.4308 -0.1471
16 16 3 5.1876 -0.3556
16 16 4 -2.0009 0.1955
16 16 5 2.4785 0.0457
16 16 6 3.1805 0.6679
16 16 7 -0.4956 -0.2781
16 16 8 5.0540 0.1220
16 18 0 -3.0046 -0.1428
16 18 1 -3.4201 0.1756
16 18 2 0.8081 0.1816
16 18 3 -4.3988 -0.3240
16 18 4 1.7876 -0.3269
16 18 5 -0.8989 -0.6698
16 18 6 -0.9953 -0.3959
16 20 0 1.3531 -0.2185
16 20 1 4.1689 -0.5129
16 20 2 -0.6377 -0.1869
16 20 3 4.6290 1.0239
17 1 0 -10.1303 -0.2609
17 1 1 -1.9893 -1.1884
17 1 2 -4.7157 -0.3661
17 1 3 -6.2363 -0.1993
17 1 4 1.0127 -0.1946
17 1 5 -3.9072 0.6563
17 1 6 3.8949 -0.1488
17 1 7 3.4801 0.3154
17 1 8 3.8837 0.1848
17 1 9 7.4096 -0.5101
17 1 10 1.7515 0.3591
17 1 11 5.4062 -0.2023
17 1 12 -0.5740 -0.1263
17 1 13 3.4316 0.4990
17 1 14 -1.2709 0.2332
17 3 0 15.8142 0.0736
17 3 1 -6.3827 -0.0079
17 3 2 7.6503 0.2481
17 3 3 -7.5663 0.0429
17 3 4 -0.9027 -0.2409
17 3 5 -3.4565 0.1125
17 3 6 -5.3869 -0.3051
17 3 7 0.3944 0.2054
17 3 8 -4.6368 0.2326
17 3 9 2.8355 0.2608
17 3 10 -0.7211 0.2433
17 3 11 3.5130 -0.3246
17 3 12 2.6250 -0.0523
17 3 13 1.3727 -1.3172
17 3 14 2.9073 0.0500
17 5 0 -0.7883 0.0448
17 5 1 11.4914 0.1105
17 5 2 0.3811 0.1065
17 5 3 12.6060 -0.0844
17 5 4 -1.0702 0.1657
17 5 5 4.6498 -0.1441
17 5 6 -2.3123 0.2414
17 5 7 -4.7696 -0.0006
17 5 8 -2.1998 0.2774
17 5 9 -7.8728 0.2324
17 5 10 -0.8713 0.0564
17 5 11 -5.2757 0.1794
17 5 12 -0.7505 -0.5853
17 5 13 -1.7861 -0.2076
17 7 0 -11.5377 -0.0218
17 7 1 -4.9329 0.1518
17 7 2 -8.3065 0.0288
17 7 3 -0.8921 0.2352
17 7 4 0.2200 0.0557
17 7 5 1.8861 -0.1240
17 7 6 6.1496 0.1543
17 7 7 3.0934 -0.3711
17 7 8 4.2088 0.1119
17 7 9 0.5948 0.0908
17 7 10 -1.5252 0.0139
17 7 11 -1.1458 0.5301
17 7 12 -2.7591 0.2140
17 7 13 0.6302 0.3386
17 9 0 6.3334 -0.1010
17 9 1 -2.9986 -0.1069
17 9 2 5.4415 -0.1342
17 9 3 -7.7811 0.0895
17 9 4 2.2617 0.0922
17 9 5 -5.1273 0.1379
17 9 6 -0.9806 -0.1025
17 9 7 -0.8881 -0.2144
17 9 8 -0.4981 -0.1966
17 9 9 3.5417 -0.2419
17 9 10 1.2817 0.5293
17 9 11 4.3685 0.2309
17 9 12 0.6159 0.8032
17 11 0 3.8944 -0.0419
17 11 1 1.8036 -0.0465
17 11 2 1.4906 -0.0674
17 11 3 3.6189 -0.1331
17 11 4 -1.9667 0.0647
17 11 5 2.4400 -0.0446
17 11 6 -3.0013 0.1619
17 11 7 2.0183 0.1665
17 11 8 -2.5028 -0.5203
17 11 9 -0.7724 0.0525
17 11 10 -0.8973 -0.9962
17 11 11 -3.6945 0.1214
17 13 0 -2.7959 0.1908
17 13 1 1.5052 0.1884
17 13 2 -1.6791 -0.0085
17 13 3 2.0124 -0.1792
17 13 4 -0.7307 0.0404
17 13 5 2.3710 -0.1581
17 13 6 0.6426 0.0332
17 13 7 0.2147 0.0716
17 13 8 2.2845 -0.1097
17 13 9 -0.0266 -0.3030
17 13 10 2.3225 -0.4310
17 15 0 -2.6525 0.0431
17 15 1 1.0556 0.1930
17 15 2 -1.2441 0.2221
17 15 3 0.0572 0.0720
17 15 4 1.7704 -0.2969
17 15 5 -3.2006 -0.2212
17 15 6 1.8153 0.2002
17 15 7 -2.7535 -0.1009
17 15 8 -0.0124 1.4166
17 17 0 2.7914 -0.1216
17 17 1 -3.7593 -0.4941
17 17 2 1.9580 0.1083
17 17 3 -3.4324 0.0410
17 17 4 0.6580 -0.0700
17 17 5 -0.2462 0.2864
17 17 6 1.0589 -1.4498
17 19 0 -2.7101 -0.1411
17 19 1 2.5738 0.0938
17 19 2 -2.1562 -0.9565
17 19 3 1.6625 -0.0621
18 0 0 10.4092 1.7362
18 0 2 2.9962 0.4722
18 0 4 -4.8995 -0.4120
18 0 6 -9.3280 -0.2250
18 0 8 -7.0925 -0.1061
18 0 10 -2.7262 0.3063
18 0 12 -1.5536 1.2010
18 2 0 -2.7221 -0.7441
18 2 1 6.8573 -0.1903
18 2 2 -2.1363 -0.1855
18 2 3 5.5658 -0.3168
18 2 4 0.7098 0.3680
18 2 5 0.4316 -0.2733
18 2 6 3.5977 -0.0811
18 2 7 -3.0541 0.0287
18 2 8 2.7420 -0.6931
18 2 9 -3.2766 0.0804
18 2 10 0.6707 -0.1492
18 2 11 -1.7015 -0.1456
18 2 12 0.9590 0.5476
18 4 0 -9.2387 -0.2508
18 4 1 -2.4460 0.0305
18 4 2 -0.3599 -0.0462
18 4 3 -0.7347 -0.1777
18 4 4 5.1380 0.1475
18 4 5 1.1751 -0.2908
18 4 6 4.8650 -0.0463
18 4 7 1.4620 -0.2531
18 4 8 1.3641 -0.2276
18 4 9 0.6702 0.0008
18 4 10 -1.2607 -0.0604
18 4 11 0.9786 0.7686
18 4 12 -2.3081 0.0931
18 6 0 8.1100 -0.0761
18 6 1 -4.3656 -0.0537
18 6 2 1.8445 -0.1428
18 6 3 -5.7203 -0.0531
18 6 4 -2.0379 0.1380
18 6 5 -0.9195 0.0679
18 6 6 -2.1398 0.3205
18 6 7 5.4952 0.0910
18 6 8 1.6627 0.0569
18 6 9 6.6776 -0.0663
18 6 10 2.9830 -0.3818
18 6 11 1.3892 -0.1069
18 6 12 2.0491 -0.4187
18 8 0 2.9811 0.3770
18 8 1 0.8880 -0.0253
18 8 2 -0.6873 0.1549
18 8 3 2.3514 0.0065
18 8 4 -4.9625 -0.4216
18 8 5 0.3574 0.5051
18 8 6 -4.8950 -0.3565
18 8 7 -3.9993 0.4731
18 8 8 -3.4836 0.1064
18 8 9 -5.0547 -0.2837
18 8 10 -0.0505 0.3783
18 8 11 -1.7457 -0.4946
18 10 0 -6.9849 -0.1607
18 10 1 5.8697 0.0993
18 10 2 -0.8957 0.0499
18 10 3 3.4861 0.1399
18 10 4 3.4927 0.1291
18 10 5 -1.8578 -0.0343
18 10 6 2.4596 0.1150
18 10 7 -3.5696 0.0171
18 10 8 1.5116 0.1731
18 10 9 -2.0114 -0.3088
18 10 10 -0.1173 -0.3543
18 12 0 1.7542 -0.0834
18 12 1 -5.2964 -0.0699
18 12 2 1.4708 -0.0994
18 12 3 -2.4804 -0.0434
18 12 4 2.1415 -0.1643
18 12 5 2.2964 0.0653
18 12 6 3.0538 0.0112
18 12 7 3.9293 0.3927
18 12 8 -0.0208 0.1438
18 12 9 3.0959 1.2024
18 14 0 0.0789 0.0062
18 14 1 -0.2031 0.1264
18 14 2 -1.6583 0.0044
18 14 3 -2.2991 0.4076
18 14 4 -2.4798 0.1178
18 14 5 -2.2839 -0.7265
18 14 6 -3.3292 0.0247
18 14 7 -1.2298 -1.6247
18 16 0 3.1837 0.2275
18 16 1 2.3765 -0.2002
18 16 2 2.5280 0.1686
18 16 3 1.8877 0.0803
18 16 4 1.3791 0.3257
18 16 5 0.6230 1.4939
18 18 0 -3.4068 -0.0168
18 18 1 -0.7018 0.5859
18 18 2 -2.6896 -0.2507
19 1 0 -3.9544 0.0658
19 1 1 -4.5280 0.6867
19 1 2 0.9894 0.4145
19 1 3 -4.8140 0.1001
19 1 4 2.7645 0.1615
19 1 5 -2.7851 0.0849
19 1 6 1.8585 -0.0348
19 1 7 0.4372 0.0620
19 1 8 0.0854 -0.0589
19 1 9 0.7862 0.1604
19 1 10 -1.1564 -0.4957
19 1 11 -1.2367 0.3618
19 3 0 5.3985 0.0695
19 3 1 -5.8178 0.1242
19 3 2 -2.0572 -0.2716
19 3 3 -1.7373 0.2638
19 3 4 -4.8896 -0.2036
19 3 5 2.7343 0.0858
19 3 6 -2.9838 0.3412
19 3 7 3.3030 -0.1129
19 3 8 0.4391 0.2485
19 3 9 1.5149 -0.0375
19 3 10 2.1308 -0.6811
19 3 11 0.7783 -0.0444
19 5 0 2.8875 0.1140
19 5 1 7.7765 -0.1019
19 5 2 1.6657 -0.2463
19 5 3 2.9053 0.0653
19 5 4 -0.8206 -0.2834
19 5 5 -4.3264 -0.0557
19 5 6 -2.5169 0.0040
19 5 7 -7.8794 -0.0368
19 5 8 -1.4448 0.1416
19 5 9 -4.8892 -0.0610
19 5 10 0.8479 0.0730
19 7 0 -7.6124 -0.0946
19 7 1 0.9332 0.0104
19 7 2 -1.5768 0.0340
19 7 3 2.4626 0.0252
19 7 4 3.9881 -0.1649
19 7 5 2.6825 -0.1870
19 7 6 5.4222 -0.1921
19 7 7 3.1666 -0.1593
19 7 8 1.3650 0.2638
19 7 9 1.5670 0.0391
19 7 10 -2.4723 0.6186
19 9 0 1.9932 -0.2022
19 9 1 -5.0224 0.1247
19 9 2 2.6627 -0.0110
19 9 3 -3.9376 -0.0642
19 9 4 2.7527 0.2527
19 9 5 0.6062 -0.1900
19 9 6 0.4059 0.0084
19 9 7 2.1726 0.0112
19 9 8 -0.7405 0.2125
19 9 9 2.4364 0.7940
19 11 0 3.2299 0.0774
19 11 1 1.2424 -0.1018
19 11 2 -2.5309 0.1736
19 11 3 0.4469 -0.1848
19 11 4 -5.9223 0.2820
19 11 5 -0.8928 -0.0971
19 11 6 -3.4469 -0.1197
19 11 7 -0.2605 0.1029
19 11 8 -0.0989 -1.1452
19 13 0 -1.0232 0.0150
19 13 1 1.4275 -0.3027
19 13 2 1.9566 -0.1237
19 13 3 1.4279 -0.1519
19 13 4 2.6658 0.3102
19 13 5 1.1715 0.1614
19 13 6 1.7414 0.5597
19 15 0 -2.3494 0.1939
19 15 1 0.1139 0.0772
19 15 2 -2.2993 -0.2648
19 15 3 0.0770 0.0467
19 15 4 -1.6207 -1.3664
19 17 0 0.8331 -0.4126
19 17 1 -0.3265 0.2078
19 17 2 0.0125 0.7965
20 0 0 5.3133 -1.4432
20 0 2 0.2451 -0.9197
20 0 4 -3.3317 0.0272
20 0 6 -2.8984 0.1630
20 0 8 1.6155 0.0278
20 0 10 4.1820 0.9234
20 2 0 -2.4986 0.5263
20 2 1 6.0380 0.3391
20 2 2 -2.1974 0.4457
20 2 3 0.7323 0.2717
20 2 4 0.1920 0.1105
20 2 5 -3.6673 -0.0037
20 2 6 1.4452 -0.4023
20 2 7 -4.1532 -0.1275
20 2 8 -0.1496 -0.3203
20 2 9 -2.4840 0.0796
20 4 0 -0.7083 0.1578
20 4 1 -3.4525 -0.1310
20 4 2 6.1691 0.2344
20 4 3 -1.4661 -0.1197
20 4 4 6.9713 0.0756
20 4 5 1.4316 -0.0219
20 4 6 3.3230 -0.0103
20 4 7 2.2330 -0.1026
20 4 8 -0.6784 0.5355
20 4 9 1.6726 -0.2479
20 6 0 -0.6698 0.0473
20 6 1 -0.6605 -0.4624
20 6 2 -4.0956 0.1857
20 6 3 1.0887 -0.3060
20 6 4 -5.2811 0.2060
20 6 5 2.7230 0.0544
20 6 6 -4.0681 -0.1156
20 6 7 3.5514 -0.1704
20 6 8 -1.3080 -0.7786
20 8 0 2.1996 -0.0772
20 8 1 -2.4875 0.2049
20 8 2 -3.3130 -0.1820
20 8 3 -1.9899 0.2799
20 8 4 -4.0677 -0.1252
20 8 5 -0.9587 0.2514
20 8 6 -0.2824 -0.0055
20 8 7 -1.6525 -0.3619
20 8 8 2.3361 -0.1899
20 10 0 -1.6271 0.1551
20 10 1 5.1328 -0.0209
20 10 2 3.7935 0.0883
20 10 3 1.3950 -0.0606
20 10 4 3.7831 -0.1644
20 10 5 -4.1204 0.0796
20 10 6 0.6738 -0.2303
20 12 0 1.3041 0.1231
20 12 1 -1.6563 0.1650
20 12 2 0.2017 -0.1672
20 12 3 1.7487 0.1504
20 12 4 0.6302 0.0879
20 12 5 4.7191 0.1734
20 14 0 -2.1259 -0.1641
20 14 1 -0.1782 0.3065
20 14 2 -1.2339 -0.0180
20 14 3 -1.6758 0.1691
20 16 0 3.1988 -0.2504
20 16 1 -0.9851 -0.6689
21 1 0 -0.3791 0.1135
21 1 1 -2.2671 -1.4673
21 1 2 2.7757 -0.2684
21 1 3 -2.1672 -0.3970
21 1 4 2.4539 -0.1287
21 1 5 -0.2429 0.2279
21 1 6 0.3563 0.4603
21 1 7 2.7210 0.2681
21 1 8 -0.7874 -0.0935
21 3 0 0.8688 0.1535
21 3 1 -3.7596 0.2191
21 3 2 -3.7366 0.2601
21 3 3 0.6475 0.1167
21 3 4 -4.2934 0.3463
21 3 5 1.7359 -0.1332
21 3 6 -1.3816 0.1982
21 3 7 0.0754 -0.2972
21 3 8 0.4179 -0.1315
21 5 0 -2.0832 -0.0354
21 5 1 7.7375 0.4927
21 5 2 -2.7078 -0.0925
21 5 3 2.6515 0.0645
21 5 4 -0.8160 0.1378
21 5 5 -0.9854 -0.0959
21 5 6 0.3802 0.4368
21 5 7 -0.7931 0.5793
21 7 0 4.3717 -0.2758
21 7 1 -0.3010 -0.0573
21 7 2 5.7208 -0.2736
21 7 3 -0.4216 -0.1387
21 7 4 3.0326 -0.1079
21 7 5 -0.8100 0.2452
21 7 6 0.6475 0.4094
21 9 0 -3.9705 -0.0315
21 9 1 -5.0101 0.0697
21 9 2 0.1361 -0.0320
21 9 3 -2.1385 0.2202
21 9 4 3.1233 -0.5996
21 9 5 0.5389 -0.0989
21 11 0 0.3464 0.1811
21 11 1 0.9492 -0.2618
21 11 2 -3.9824 0.6701
21 11 3 0.6546 -0.7000
21 11 4 -5.1818 0.9034
21 13 0 1.9810 -0.3592
21 13 1 -0.0777 0.0892
21 13 2 2.3234 -0.5172
21 15 0 -1.3011 0.5790
22 0 0 -1.2965 1.6013
22 0 2 -2.0270 1.0018
22 0 4 -0.2848 -0.1015
22 0 6 0.3607 -1.3227
22 2 0 -0.8051 -0.8000
22 2 1 2.5854 -0.2506
22 2 2 -0.2620 -0.2964
22 2 3 -1.7421 -0.3691
22 2 4 0.3972 -0.1715
22 2 5 -3.2899 0.0667
22 2 6 0.8236 -0.1816
22 4 0 1.2831 -0.3837
22 4 1 -2.1425 0.1936
22 4 2 2.6649 -0.0857
22 4 3 -0.0717 0.2072
22 4 4 0.5174 -0.0689
22 4 5 1.0599 -0.3112
22 4 6 -2.0767 -0.1668
22 6 0 0.3290 0.3972
22 6 1 -3.0786 -0.0945
22 6 2 -1.0892 -0.1530
22 6 3 0.2039 0.3190
22 6 4 -1.3267 -0.7820
22 6 5 1.4886 0.1129
22 8 0 0.4671 0.0732
22 8 1 1.5230 0.0677
22 8 2 -0.6348 0.3059
22 8 3 -0.6255 0.4605
22 8 4 1.3947 0.9817
22 10 0 -0.3357 -0.1535
22 10 1 2.5022 -0.5146
22 10 2 -0.3534 0.0744
22 10 3 0.7344 -1.0201
22 12 0 0.1134 -0.0221
22 12 1 0.4503 0.9792
23 1 0 1.8052 -0.0006
23 1 1 -1.5883 1.1185
23 1 2 2.3309 -0.0751
23 1 3 0.9067 0.2606
23 1 4 1.2257 0.5025
23 3 0 -0.3778 -0.3517
23 3 1 1.1452 0.1874
23 3 2 -3.1015 -0.4372
23 3 3 1.7982 0.2436
23 3 4 -1.9369 0.1836
23 5 0 -1.7859 0.1469
23 5 1 1.7766 -0.3495
23 5 2 0.6104 0.0599
23 5 3 -0.3812 -0.4972
23 7 0 0.6906 0.3676
23 7 1 -1.2885 -0.6395
23 7 2 -0.0856 0.3179
23 9 0 -2.0409 -0.4771
23 9 1 -0.3412 0.8547
24 0 0 -2.1375 -1.0206
24 2 0 -1.6316 0.8593
24 2 1 -0.6138 -0.1026
24 4 0 3.0690 0.7897
24 4 1 -0.1445 0.2603
24 6 0 0.5540 -0.5818
0 0 0 0.0 0.0
;
_shelx_fab_checksum              54287
_olex2_diffrn_ambient_temperature_device 'Oxford Cryosystems'
_olex2_exptl_crystal_mounting_method 
;
The crystal was mounted on a mylar loop in perfluoroether oil
;
_olex2_submission_original_sample_id ISN214
_olex2_submission_special_instructions 'No special instructions were received'
####################################################################### 
# 
# This file contains crystal structure data downloaded from the 
# Cambridge Structural Database (CSD) hosted by the Cambridge 
# Crystallographic Data Centre (CCDC).
# 
# Full information about CCDC data access policies and citation 
# guidelines are available at http://www.ccdc.cam.ac.uk/access/V1 
# 
# Audit and citation data items may have been added by the CCDC. 
# Please retain this information to preserve the provenance of 
# this file and to allow appropriate attribution of the data. 
# 
#######################################################################

data_isn184_250k_0m
_database_code_depnum_ccdc_archive 'CCDC 1995593'
loop_
_audit_author_name
_audit_author_address
'Alessandro Prescimone '
;University of Basel
Switzerland
;
_audit_update_record             
;
2022-01-07 deposited with the CCDC.	2022-01-19 downloaded from the CCDC.
;
_audit_creation_date             2022-01-07
_audit_creation_method           
;
Olex2 1.5
(compiled 2021.12.09 svn.r5202d8cf for OlexSys, GUI svn.r6439)
;
_shelx_SHELXL_version_number     2018/3
loop_
_audit_author_email
alessandro.prescimone@unibas.ch
_chemical_name_common            ?
_chemical_name_systematic        ?
_chemical_formula_moiety         
'C50 H40 Cu N2 O P2 S2, F6 P, 0.5(C H2 Cl2), 0.5[C3H6O1]'
_chemical_formula_sum            'C52 H44 Cl Cu F6 N2 O1.50 P3 S2'
_chemical_formula_weight         1090.91
_chemical_melting_point          ?
loop_
_atom_type_symbol
_atom_type_description
_atom_type_scat_dispersion_real
_atom_type_scat_dispersion_imag
_atom_type_scat_source
C C 0.0181 0.0091 'International Tables Vol C Tables 4.2.6.8 and 6.1.1.4'
Cl Cl 0.3639 0.7018 'International Tables Vol C Tables 4.2.6.8 and 6.1.1.4'
Cu Cu -1.9646 0.5888 'International Tables Vol C Tables 4.2.6.8 and 6.1.1.4'
F F 0.0727 0.0534 'International Tables Vol C Tables 4.2.6.8 and 6.1.1.4'
H H 0.0000 0.0000 'International Tables Vol C Tables 4.2.6.8 and 6.1.1.4'
N N 0.0311 0.0180 'International Tables Vol C Tables 4.2.6.8 and 6.1.1.4'
O O 0.0492 0.0322 'International Tables Vol C Tables 4.2.6.8 and 6.1.1.4'
P P 0.2955 0.4335 'International Tables Vol C Tables 4.2.6.8 and 6.1.1.4'
S S 0.3331 0.5567 'International Tables Vol C Tables 4.2.6.8 and 6.1.1.4'

_shelx_space_group_comment       
;
The symmetry employed for this shelxl refinement is uniquely defined
by the following loop, which should always be used as a source of
symmetry information in preference to the above space-group names.
They are only intended as comments.
;
_space_group_crystal_system      triclinic
_space_group_IT_number           2
_space_group_name_H-M_alt        'P -1'
_space_group_name_Hall           '-P 1'
loop_
_space_group_symop_operation_xyz
'x, y, z'
'-x, -y, -z'

_cell_length_a                   12.3904(7)
_cell_length_b                   13.8556(7)
_cell_length_c                   17.0220(9)
_cell_angle_alpha                92.964(4)
_cell_angle_beta                 92.952(4)
_cell_angle_gamma                114.617(4)
_cell_volume                     2644.5(3)
_cell_formula_units_Z            2
_cell_measurement_reflns_used    5847
_cell_measurement_temperature    250
_cell_measurement_theta_max      69.976
_cell_measurement_theta_min      3.521
_shelx_estimated_absorpt_T_max   0.764
_shelx_estimated_absorpt_T_min   0.451
_exptl_absorpt_coefficient_mu    3.160
_exptl_absorpt_correction_T_max  0.7533
_exptl_absorpt_correction_T_min  0.6323
_exptl_absorpt_correction_type   multi-scan
_exptl_absorpt_process_details   
;
SADABS-2012/1 (Bruker,2012) was used for absorption correction.
wR2(int) was 0.1360 before and 0.0541 after correction.
The Ratio of minimum to maximum transmission is 0.8394.
The \l/2 correction factor is 0.0015.
;
_exptl_absorpt_special_details   ?
_exptl_crystal_colour            yellow
_exptl_crystal_colour_primary    yellow
_exptl_crystal_density_diffrn    1.370
_exptl_crystal_density_meas      ?
_exptl_crystal_density_method    ?
_exptl_crystal_description       needle
_exptl_crystal_F_000             1118
_exptl_crystal_recrystallization_method 
'The material was recrystallised from a mixture of acetone and DCM  by solvent layering'
_exptl_crystal_size_max          0.3
_exptl_crystal_size_mid          0.1
_exptl_crystal_size_min          0.09
_exptl_transmission_factor_max   ?
_exptl_transmission_factor_min   ?
_diffrn_reflns_av_R_equivalents  0.0483
_diffrn_reflns_av_unetI/netI     0.0436
_diffrn_reflns_Laue_measured_fraction_full 0.986
_diffrn_reflns_Laue_measured_fraction_max 0.956
_diffrn_reflns_limit_h_max       15
_diffrn_reflns_limit_h_min       -15
_diffrn_reflns_limit_k_max       16
_diffrn_reflns_limit_k_min       -16
_diffrn_reflns_limit_l_max       20
_diffrn_reflns_limit_l_min       -20
_diffrn_reflns_number            34011
_diffrn_reflns_point_group_measured_fraction_full 0.986
_diffrn_reflns_point_group_measured_fraction_max 0.956
_diffrn_reflns_theta_full        67.679
_diffrn_reflns_theta_max         70.480
_diffrn_reflns_theta_min         3.520
_diffrn_ambient_temperature      250
_diffrn_detector_area_resol_mean ?
_diffrn_measured_fraction_theta_full 0.986
_diffrn_measured_fraction_theta_max 0.956
_diffrn_measurement_device       Area
_diffrn_measurement_device_type  'Bruker APEX-II CCD'
_diffrn_measurement_method       '\f & \w scans'
_diffrn_radiation_monochromator  graphite
_diffrn_radiation_probe          x-ray
_diffrn_radiation_type           'Cu K\a'
_diffrn_radiation_wavelength     1.54178
_diffrn_source                   ?
_diffrn_source_current           0.6
_diffrn_source_power             0.03
_diffrn_source_voltage           50.0
_diffrn_special_details          ?
_diffrn_standards_number         0
_reflns_Friedel_coverage         0.000
_reflns_Friedel_fraction_full    .
_reflns_Friedel_fraction_max     .
_reflns_number_gt                7373
_reflns_number_total             9662
_reflns_special_details          
;
 Reflections were merged by SHELXL according to the crystal
 class for the calculation of statistics and refinement.
 
 Structure factors included contributions from the .fab file.
 
 _reflns_Friedel_fraction is defined as the number of unique
 Friedel pairs measured divided by the number that would be
 possible theoretically, ignoring centric projections and
 systematic absences.
;
_reflns_threshold_expression     'I > 2\s(I)'
_computing_cell_refinement       'SAINT v8.34A (Bruker, 2013)'
_computing_data_collection       'Apex2 (Bruker AXS, 2006)'
_computing_data_reduction        'SAINT v8.34A (Bruker, 2013)'
_computing_molecular_graphics    'Olex2 1.5 (Dolomanov et al., 2009)'
_computing_publication_material  'Olex2 1.5 (Dolomanov et al., 2009)'
_computing_structure_refinement  'SHELXL 2018/3 (Sheldrick, 2015)'
_computing_structure_solution    'SHELXT 2018/2 (Sheldrick, 2018)'
_refine_diff_density_max         1.562
_refine_diff_density_min         -0.394
_refine_diff_density_rms         0.131
_refine_ls_extinction_coef       .
_refine_ls_extinction_method     none
_refine_ls_goodness_of_fit_ref   1.048
_refine_ls_hydrogen_treatment    constr
_refine_ls_matrix_type           full
_refine_ls_number_parameters     615
_refine_ls_number_reflns         9662
_refine_ls_number_restraints     0
_refine_ls_R_factor_all          0.0906
_refine_ls_R_factor_gt           0.0694
_refine_ls_restrained_S_all      1.048
_refine_ls_shift/su_max          0.001
_refine_ls_shift/su_mean         0.000
_refine_ls_structure_factor_coef Fsqd
_refine_ls_weighting_details     
'w=1/[\s^2^(Fo^2^)+(0.1825P)^2^] where P=(Fo^2^+2Fc^2^)/3'
_refine_ls_weighting_scheme      calc
_refine_ls_wR_factor_gt          0.2136
_refine_ls_wR_factor_ref         0.2404
_refine_special_details          
'Olex version of Squeeze had to be used to treat part of the solvent region. 0.5 acetone molecule was added to all of the formulae and numbers.'
_olex2_refinement_description    
;
1. Fixed Uiso
 At 1.2 times of:
  All C(H) groups, All C(H,H) groups
 At 1.5 times of:
  All C(H,H,H) groups
2. Others
 Fixed Sof: Cl2(0.5) Cl1(0.5) C01X(0.5) H01A(0.5) H01B(0.5)
3.a Secondary CH2 refined with riding coordinates:
 C01X(H01A,H01B)
3.b Aromatic/amide H refined with riding coordinates:
 C8(H8), C35(H35), C10(H10), C9(H9), C11(H11), C46(H46), C13(H13), C12(H12),
 C38(H38), C37(H37), C50(H50), C40(H40), C16(H16), C36(H36), C44(H44), C29(H29),
  C32(H32), C47(H47), C48(H48), C41(H41), C49(H49), C22(H22), C30(H30),
 C31(H31), C42(H42), C17(H17), C43(H43), C20(H20), C23(H23), C18(H18), C19(H19),
  C24(H24), C26(H26), C25(H25)
3.c Idealised Me refined as rotating group:
 C1(H1A,H1B,H1C), C14(H14A,H14B,H14C)
;
_atom_sites_solution_hydrogens   geom
_atom_sites_solution_primary     dual
_atom_sites_solution_secondary   ?
loop_
_atom_site_label
_atom_site_type_symbol
_atom_site_fract_x
_atom_site_fract_y
_atom_site_fract_z
_atom_site_U_iso_or_equiv
_atom_site_adp_type
_atom_site_occupancy
_atom_site_site_symmetry_order
_atom_site_calc_flag
_atom_site_refinement_flags_posn
_atom_site_refinement_flags_adp
_atom_site_refinement_flags_occupancy
_atom_site_disorder_assembly
_atom_site_disorder_group
Cu1 Cu 0.35150(4) 0.58392(4) 0.28369(3) 0.0425(2) Uani 1 1 d . . . . .
P2 P 0.41249(8) 0.54688(7) 0.17094(5) 0.0404(2) Uani 1 1 d . . . . .
S2 S 0.20772(10) 0.33070(8) 0.60687(6) 0.0557(3) Uani 1 1 d . . . . .
P1 P 0.20056(9) 0.63807(8) 0.27824(6) 0.0494(3) Uani 1 1 d . . . . .
P3 P 0.93311(10) 1.07010(9) 0.30654(7) 0.0581(3) Uani 1 1 d . . . . .
S1 S 0.69286(13) 0.87104(11) 0.59662(8) 0.0869(5) Uani 1 1 d . . . . .
Cl2 Cl 0.5261(3) 1.0090(2) 0.25770(18) 0.0819(7) Uani 0.5 1 d . . P . .
O1 O 0.3244(2) 0.7021(2) 0.13032(16) 0.0489(6) Uani 1 1 d . . . . .
Cl1 Cl 0.6069(4) 1.0370(3) 0.1009(2) 0.1107(11) Uani 0.5 1 d . . P . .
N2 N 0.3026(3) 0.4861(2) 0.37550(18) 0.0415(6) Uani 1 1 d . . . . .
N1 N 0.4755(3) 0.6809(2) 0.37180(18) 0.0425(6) Uani 1 1 d . . . . .
F1 F 0.8891(3) 1.0632(3) 0.21634(19) 0.0926(10) Uani 1 1 d . . . . .
F2 F 0.9757(4) 1.0750(3) 0.39763(19) 0.0997(11) Uani 1 1 d . . . . .
F3 F 0.8097(3) 0.9784(4) 0.3189(3) 0.1276(17) Uani 1 1 d . . . . .
C4 C 0.4556(3) 0.6410(3) 0.4434(2) 0.0394(7) Uani 1 1 d . . . . .
C34 C 0.3096(3) 0.5333(3) 0.0862(2) 0.0426(7) Uani 1 1 d . . . . .
C5 C 0.3628(3) 0.5355(3) 0.4461(2) 0.0389(7) Uani 1 1 d . . . . .
F4 F 0.9815(4) 0.9838(3) 0.2858(3) 0.1134(13) Uani 1 1 d . . . . .
C7 C 0.2415(3) 0.3881(3) 0.5174(2) 0.0435(8) Uani 1 1 d . . . . .
C6 C 0.3376(3) 0.4905(3) 0.5180(2) 0.0410(7) Uani 1 1 d . . . . .
C45 C 0.5549(3) 0.6481(3) 0.1470(2) 0.0447(8) Uani 1 1 d . . . . .
C3 C 0.5218(3) 0.6978(3) 0.5140(2) 0.0447(8) Uani 1 1 d . . . . .
C8 C 0.1805(3) 0.3386(3) 0.4463(2) 0.0489(8) Uani 1 1 d . . . . .
H8 H 0.116770 0.270711 0.444041 0.059 Uiso 1 1 calc R U . . .
C33 C 0.2685(3) 0.6114(3) 0.0775(2) 0.0454(8) Uani 1 1 d . . . . .
C35 C 0.2640(3) 0.4442(3) 0.0316(2) 0.0504(9) Uani 1 1 d . . . . .
H35 H 0.290903 0.390302 0.035358 0.061 Uiso 1 1 calc R U . . .
F5 F 1.0600(4) 1.1581(4) 0.2916(3) 0.1360(19) Uani 1 1 d . . . . .
C10 C 0.4071(4) 0.5486(3) 0.5879(2) 0.0495(8) Uani 1 1 d . . . . .
H10 H 0.391991 0.517747 0.636359 0.059 Uiso 1 1 calc R U . . .
C9 C 0.2144(3) 0.3905(3) 0.3777(2) 0.0483(8) Uani 1 1 d . . . . .
H9 H 0.171710 0.355288 0.329724 0.058 Uiso 1 1 calc R U . . .
C11 C 0.4951(4) 0.6480(3) 0.5855(2) 0.0536(9) Uani 1 1 d . . . . .
H11 H 0.539463 0.684665 0.632663 0.064 Uiso 1 1 calc R U . . .
C39 C 0.4321(4) 0.4232(3) 0.1636(2) 0.0469(8) Uani 1 1 d . . . . .
C2 C 0.6122(3) 0.8023(3) 0.5094(3) 0.0508(9) Uani 1 1 d . . . . .
C46 C 0.5701(4) 0.6988(3) 0.0785(3) 0.0567(10) Uani 1 1 d . . . . .
H46 H 0.506151 0.678567 0.039772 0.068 Uiso 1 1 calc R U . . .
C13 C 0.5609(3) 0.7784(3) 0.3694(2) 0.0510(9) Uani 1 1 d . . . . .
H13 H 0.575705 0.806896 0.320049 0.061 Uiso 1 1 calc R U . . .
C12 C 0.6300(3) 0.8413(3) 0.4364(2) 0.0508(9) Uani 1 1 d . . . . .
H12 H 0.688561 0.910230 0.431347 0.061 Uiso 1 1 calc R U . . .
C28 C 0.2628(4) 0.7632(3) 0.1506(3) 0.0547(9) Uani 1 1 d . . . . .
C38 C 0.1821(4) 0.6020(4) 0.0189(2) 0.0558(9) Uani 1 1 d . . . . .
H38 H 0.154639 0.655488 0.014910 0.067 Uiso 1 1 calc R U . . .
C15 C 0.0527(4) 0.5326(4) 0.2528(3) 0.0589(10) Uani 1 1 d . . . . .
C37 C 0.1371(4) 0.5122(4) -0.0338(3) 0.0632(11) Uani 1 1 d . . . . .
H37 H 0.077647 0.504045 -0.073554 0.076 Uiso 1 1 calc R U . . .
C50 C 0.6516(4) 0.6783(4) 0.2030(3) 0.0622(11) Uani 1 1 d . . . . .
H50 H 0.641857 0.645046 0.250553 0.075 Uiso 1 1 calc R U . . .
C27 C 0.2044(4) 0.7467(3) 0.2189(3) 0.0542(9) Uani 1 1 d . . . . .
C40 C 0.5260(4) 0.4131(4) 0.1289(3) 0.0578(10) Uani 1 1 d . . . . .
H40 H 0.583270 0.471857 0.107038 0.069 Uiso 1 1 calc R U . . .
C16 C 0.0428(4) 0.4348(4) 0.2208(3) 0.0642(11) Uani 1 1 d . . . . .
H16 H 0.112023 0.427054 0.208548 0.077 Uiso 1 1 calc R U . . .
F6 F 0.8884(8) 1.1562(5) 0.3270(3) 0.183(3) Uani 1 1 d . . . . .
C36 C 0.1785(4) 0.4353(4) -0.0284(3) 0.0627(11) Uani 1 1 d . . . . .
H36 H 0.149162 0.375738 -0.065484 0.075 Uiso 1 1 calc R U . . .
C44 C 0.3497(5) 0.3362(4) 0.1959(3) 0.0674(12) Uani 1 1 d . . . . .
H44 H 0.286403 0.342487 0.220415 0.081 Uiso 1 1 calc R U . . .
C29 C 0.2709(5) 0.8457(4) 0.1050(3) 0.0700(12) Uani 1 1 d . . . . .
H29 H 0.312697 0.856735 0.059313 0.084 Uiso 1 1 calc R U . . .
C32 C 0.1506(5) 0.8135(4) 0.2397(3) 0.0714(12) Uani 1 1 d . . . . .
H32 H 0.109753 0.803413 0.285739 0.086 Uiso 1 1 calc R U . . .
C1 C 0.8064(4) 0.9898(4) 0.5656(4) 0.0753(14) Uani 1 1 d . . . . .
H1A H 0.769793 1.030258 0.539130 0.113 Uiso 1 1 calc R U . . .
H1B H 0.853994 0.970923 0.529564 0.113 Uiso 1 1 calc R U . . .
H1C H 0.856988 1.032447 0.611291 0.113 Uiso 1 1 calc R U . . .
C21 C 0.1977(4) 0.6875(4) 0.3800(3) 0.0653(12) Uani 1 1 d . . . . .
C47 C 0.6789(5) 0.7794(4) 0.0664(3) 0.0730(13) Uani 1 1 d . . . . .
H47 H 0.687538 0.815057 0.020077 0.088 Uiso 1 1 calc R U . . .
C48 C 0.7741(5) 0.8080(4) 0.1207(4) 0.0820(17) Uani 1 1 d . . . . .
H48 H 0.848150 0.862425 0.111717 0.098 Uiso 1 1 calc R U . . .
C14 C 0.0821(4) 0.2062(4) 0.5798(3) 0.0677(12) Uani 1 1 d . . . . .
H14A H 0.107128 0.159895 0.548332 0.101 Uiso 1 1 calc R U . . .
H14B H 0.021532 0.218694 0.549294 0.101 Uiso 1 1 calc R U . . .
H14C H 0.049864 0.172651 0.627072 0.101 Uiso 1 1 calc R U . . .
C41 C 0.5361(5) 0.3179(5) 0.1263(4) 0.0775(14) Uani 1 1 d . . . . .
H41 H 0.600034 0.311857 0.102432 0.093 Uiso 1 1 calc R U . . .
C49 C 0.7602(4) 0.7555(5) 0.1898(3) 0.0773(15) Uani 1 1 d . . . . .
H49 H 0.825478 0.773190 0.227179 0.093 Uiso 1 1 calc R U . . .
C22 C 0.2900(5) 0.7874(5) 0.4085(3) 0.0757(14) Uani 1 1 d . . . . .
H22 H 0.340546 0.832714 0.373836 0.091 Uiso 1 1 calc R U . . .
C30 C 0.2186(6) 0.9101(5) 0.1265(4) 0.0866(16) Uani 1 1 d . . . . .
H30 H 0.224420 0.966242 0.095699 0.104 Uiso 1 1 calc R U . . .
C31 C 0.1561(6) 0.8943(5) 0.1937(4) 0.0875(17) Uani 1 1 d . . . . .
H31 H 0.118053 0.938108 0.207641 0.105 Uiso 1 1 calc R U . . .
C42 C 0.4515(6) 0.2298(5) 0.1591(3) 0.0816(16) Uani 1 1 d . . . . .
H42 H 0.459103 0.164961 0.157783 0.098 Uiso 1 1 calc R U . . .
C17 C -0.0684(5) 0.3471(4) 0.2063(4) 0.0780(14) Uani 1 1 d . . . . .
H17 H -0.073821 0.280711 0.186040 0.094 Uiso 1 1 calc R U . . .
C43 C 0.3584(6) 0.2384(4) 0.1929(3) 0.0814(15) Uani 1 1 d . . . . .
H43 H 0.300416 0.179301 0.214021 0.098 Uiso 1 1 calc R U . . .
C20 C -0.0522(5) 0.5430(6) 0.2664(4) 0.0918(19) Uani 1 1 d . . . . .
H20 H -0.048665 0.609339 0.285182 0.110 Uiso 1 1 calc R U . . .
C23 C 0.3036(7) 0.8166(7) 0.4886(4) 0.102(2) Uani 1 1 d . . . . .
H23 H 0.364980 0.882437 0.507761 0.123 Uiso 1 1 calc R U . . .
C18 C -0.1679(5) 0.3606(6) 0.2223(4) 0.0932(19) Uani 1 1 d . . . . .
H18 H -0.242957 0.302755 0.212519 0.112 Uiso 1 1 calc R U . . .
C19 C -0.1607(5) 0.4569(6) 0.2525(5) 0.106(2) Uani 1 1 d . . . . .
H19 H -0.230547 0.464081 0.263856 0.127 Uiso 1 1 calc R U . . .
C24 C 0.2344(10) 0.7562(10) 0.5390(4) 0.130(4) Uani 1 1 d . . . . .
H24 H 0.244527 0.780254 0.592704 0.156 Uiso 1 1 calc R U . . .
C26 C 0.1274(7) 0.6236(7) 0.4320(4) 0.101(2) Uani 1 1 d . . . . .
H26 H 0.066060 0.557215 0.413843 0.122 Uiso 1 1 calc R U . . .
C25 C 0.1463(12) 0.6565(10) 0.5127(5) 0.144(4) Uani 1 1 d . . . . .
H25 H 0.099407 0.611300 0.548872 0.173 Uiso 1 1 calc R U . . .
C01X C 0.5986(8) 0.9729(9) 0.1800(8) 0.077(3) Uani 0.5 1 d . . P . .
H01A H 0.679399 0.986086 0.200282 0.093 Uiso 0.5 1 calc R U P . .
H01B H 0.555362 0.896315 0.165202 0.093 Uiso 0.5 1 calc R U P . .

loop_
_atom_site_aniso_label
_atom_site_aniso_U_11
_atom_site_aniso_U_22
_atom_site_aniso_U_33
_atom_site_aniso_U_23
_atom_site_aniso_U_13
_atom_site_aniso_U_12
Cu1 0.0441(3) 0.0476(3) 0.0354(3) 0.0036(2) 0.0063(2) 0.0184(2)
P2 0.0409(4) 0.0443(5) 0.0358(4) 0.0024(3) 0.0056(3) 0.0174(4)
S2 0.0616(6) 0.0509(5) 0.0428(5) 0.0100(4) 0.0100(4) 0.0106(4)
P1 0.0515(5) 0.0584(6) 0.0457(5) 0.0052(4) 0.0109(4) 0.0297(4)
P3 0.0643(6) 0.0520(6) 0.0528(6) 0.0025(5) 0.0051(5) 0.0195(5)
S1 0.0859(9) 0.0629(7) 0.0640(8) -0.0009(6) -0.0196(7) -0.0123(6)
Cl2 0.0896(17) 0.0861(17) 0.0808(17) 0.0184(13) 0.0052(13) 0.0465(14)
O1 0.0532(14) 0.0529(14) 0.0440(14) 0.0016(11) 0.0040(11) 0.0260(12)
Cl1 0.122(3) 0.144(3) 0.098(2) 0.057(2) 0.0281(19) 0.080(2)
N2 0.0404(14) 0.0411(15) 0.0372(15) 0.0027(11) 0.0016(11) 0.0116(12)
N1 0.0432(15) 0.0423(15) 0.0388(15) 0.0061(12) 0.0075(12) 0.0141(12)
F1 0.090(2) 0.107(2) 0.0588(17) 0.0138(16) -0.0019(15) 0.0199(19)
F2 0.127(3) 0.106(2) 0.0567(18) -0.0009(17) -0.0108(18) 0.043(2)
F3 0.074(2) 0.167(4) 0.095(3) 0.045(3) 0.0213(19) 0.000(2)
C4 0.0362(16) 0.0403(17) 0.0410(17) 0.0022(14) 0.0047(13) 0.0153(14)
C34 0.0392(17) 0.0513(19) 0.0366(17) 0.0028(14) 0.0078(13) 0.0178(15)
C5 0.0338(15) 0.0393(17) 0.0402(17) -0.0005(13) 0.0057(13) 0.0119(13)
F4 0.137(3) 0.109(3) 0.114(3) -0.010(2) 0.011(3) 0.073(3)
C7 0.0427(18) 0.0448(18) 0.0433(19) 0.0055(14) 0.0091(14) 0.0179(15)
C6 0.0364(16) 0.0424(17) 0.0422(18) 0.0012(14) 0.0033(13) 0.0148(14)
C45 0.0421(18) 0.0457(18) 0.0430(18) -0.0027(15) 0.0079(14) 0.0155(15)
C3 0.0401(17) 0.0441(18) 0.0447(19) 0.0003(15) 0.0022(14) 0.0131(15)
C8 0.0442(19) 0.0456(19) 0.046(2) 0.0042(15) 0.0043(15) 0.0079(15)
C33 0.0449(18) 0.0512(19) 0.0401(18) 0.0054(15) 0.0102(14) 0.0191(16)
C35 0.0459(19) 0.052(2) 0.048(2) -0.0022(16) 0.0035(16) 0.0163(16)
F5 0.107(3) 0.114(3) 0.102(3) -0.004(2) 0.003(2) -0.035(2)
C10 0.054(2) 0.048(2) 0.0381(18) 0.0046(15) 0.0030(15) 0.0134(17)
C9 0.0456(19) 0.0460(19) 0.0408(19) 0.0026(15) 0.0006(15) 0.0074(15)
C11 0.051(2) 0.055(2) 0.043(2) -0.0029(17) -0.0070(16) 0.0133(17)
C39 0.057(2) 0.0492(19) 0.0382(18) 0.0038(14) 0.0046(15) 0.0262(17)
C2 0.0413(18) 0.0438(19) 0.057(2) -0.0004(17) -0.0024(16) 0.0089(15)
C46 0.050(2) 0.060(2) 0.055(2) 0.0052(18) 0.0124(17) 0.0173(18)
C13 0.052(2) 0.046(2) 0.051(2) 0.0084(16) 0.0125(17) 0.0147(16)
C12 0.0456(19) 0.0382(18) 0.055(2) 0.0019(16) 0.0049(16) 0.0039(15)
C28 0.063(2) 0.052(2) 0.055(2) 0.0037(17) 0.0034(18) 0.0303(19)
C38 0.053(2) 0.073(3) 0.048(2) 0.0075(19) 0.0042(17) 0.032(2)
C15 0.046(2) 0.070(3) 0.062(2) 0.013(2) 0.0121(18) 0.0252(19)
C37 0.050(2) 0.088(3) 0.049(2) 0.001(2) -0.0020(17) 0.028(2)
C50 0.052(2) 0.073(3) 0.045(2) -0.0014(19) 0.0006(17) 0.011(2)
C27 0.059(2) 0.059(2) 0.053(2) 0.0033(18) 0.0053(17) 0.0335(19)
C40 0.053(2) 0.066(2) 0.059(2) 0.0018(19) 0.0010(18) 0.0307(19)
C16 0.056(2) 0.070(3) 0.071(3) 0.013(2) 0.001(2) 0.031(2)
F6 0.339(9) 0.208(6) 0.116(4) 0.012(4) 0.040(5) 0.224(7)
C36 0.056(2) 0.070(3) 0.048(2) -0.010(2) 0.0002(18) 0.015(2)
C44 0.087(3) 0.054(2) 0.063(3) 0.007(2) 0.024(2) 0.030(2)
C29 0.092(3) 0.069(3) 0.063(3) 0.018(2) 0.014(2) 0.046(3)
C32 0.082(3) 0.080(3) 0.071(3) 0.010(2) 0.016(2) 0.052(3)
C1 0.063(3) 0.050(2) 0.091(4) -0.009(2) -0.011(3) 0.006(2)
C21 0.077(3) 0.087(3) 0.052(2) 0.002(2) 0.012(2) 0.053(3)
C47 0.070(3) 0.069(3) 0.070(3) 0.017(2) 0.027(2) 0.017(2)
C48 0.063(3) 0.064(3) 0.088(4) -0.014(3) 0.026(3) -0.005(2)
C14 0.072(3) 0.053(2) 0.060(3) 0.0147(19) 0.015(2) 0.005(2)
C41 0.082(3) 0.092(4) 0.079(3) -0.010(3) -0.004(3) 0.060(3)
C49 0.053(2) 0.089(3) 0.064(3) -0.016(3) 0.002(2) 0.007(2)
C22 0.088(3) 0.086(3) 0.067(3) -0.019(3) -0.002(3) 0.054(3)
C30 0.121(5) 0.082(4) 0.083(4) 0.018(3) 0.002(3) 0.068(4)
C31 0.115(4) 0.087(4) 0.090(4) 0.007(3) 0.011(3) 0.072(4)
C42 0.122(5) 0.073(3) 0.072(3) 0.002(3) -0.008(3) 0.065(3)
C17 0.069(3) 0.070(3) 0.091(4) 0.014(3) -0.007(3) 0.026(2)
C43 0.120(4) 0.052(3) 0.073(3) 0.011(2) 0.015(3) 0.036(3)
C20 0.058(3) 0.106(4) 0.116(5) -0.014(4) 0.014(3) 0.041(3)
C23 0.131(6) 0.142(6) 0.069(4) -0.032(4) -0.018(4) 0.099(5)
C18 0.055(3) 0.097(4) 0.109(5) 0.018(4) -0.001(3) 0.014(3)
C19 0.049(3) 0.130(6) 0.130(6) -0.012(5) 0.014(3) 0.031(3)
C24 0.181(9) 0.207(10) 0.055(4) -0.016(5) 0.011(5) 0.137(9)
C26 0.121(5) 0.125(5) 0.065(3) 0.014(3) 0.040(3) 0.056(4)
C25 0.219(11) 0.191(10) 0.064(4) 0.038(5) 0.058(6) 0.121(9)
C01X 0.051(5) 0.080(6) 0.105(8) -0.002(6) -0.008(5) 0.034(5)

_geom_special_details            
;
 All esds (except the esd in the dihedral angle between two l.s. planes)
 are estimated using the full covariance matrix.  The cell esds are taken
 into account individually in the estimation of esds in distances, angles
 and torsion angles; correlations between esds in cell parameters are only
 used when they are defined by crystal symmetry.  An approximate (isotropic)
 treatment of cell esds is used for estimating esds involving l.s. planes.
;
loop_
_geom_bond_atom_site_label_1
_geom_bond_atom_site_label_2
_geom_bond_distance
_geom_bond_site_symmetry_2
_geom_bond_publ_flag
Cu1 P2 2.2110(9) . ?
Cu1 P1 2.2864(11) . ?
Cu1 N2 2.069(3) . ?
Cu1 N1 2.062(3) . ?
P2 C34 1.824(4) . ?
P2 C45 1.822(4) . ?
P2 C39 1.828(4) . ?
S2 C7 1.744(4) . ?
S2 C14 1.794(4) . ?
P1 C15 1.817(4) . ?
P1 C27 1.842(5) . ?
P1 C21 1.837(4) . ?
P3 F1 1.587(3) . ?
P3 F2 1.601(3) . ?
P3 F3 1.562(4) . ?
P3 F4 1.578(4) . ?
P3 F5 1.581(4) . ?
P3 F6 1.543(4) . ?
S1 C2 1.737(4) . ?
S1 C1 1.789(5) . ?
Cl2 C01X 1.798(12) . ?
O1 C33 1.400(5) . ?
O1 C28 1.398(5) . ?
Cl1 C01X 1.636(13) . ?
N2 C5 1.366(5) . ?
N2 C9 1.324(5) . ?
N1 C4 1.356(5) . ?
N1 C13 1.329(5) . ?
C4 C5 1.440(5) . ?
C4 C3 1.413(5) . ?
C34 C33 1.386(5) . ?
C34 C35 1.397(5) . ?
C5 C6 1.393(5) . ?
C7 C6 1.422(5) . ?
C7 C8 1.376(6) . ?
C6 C10 1.423(5) . ?
C45 C46 1.372(6) . ?
C45 C50 1.395(6) . ?
C3 C11 1.417(6) . ?
C3 C2 1.424(5) . ?
C8 H8 0.9400 . ?
C8 C9 1.394(5) . ?
C33 C38 1.385(6) . ?
C35 H35 0.9400 . ?
C35 C36 1.395(6) . ?
C10 H10 0.9400 . ?
C10 C11 1.359(6) . ?
C9 H9 0.9400 . ?
C11 H11 0.9400 . ?
C39 C40 1.385(6) . ?
C39 C44 1.378(6) . ?
C2 C12 1.372(6) . ?
C46 H46 0.9400 . ?
C46 C47 1.380(6) . ?
C13 H13 0.9400 . ?
C13 C12 1.404(6) . ?
C12 H12 0.9400 . ?
C28 C27 1.379(6) . ?
C28 C29 1.387(6) . ?
C38 H38 0.9400 . ?
C38 C37 1.385(6) . ?
C15 C16 1.387(7) . ?
C15 C20 1.396(6) . ?
C37 H37 0.9400 . ?
C37 C36 1.367(7) . ?
C50 H50 0.9400 . ?
C50 C49 1.364(7) . ?
C27 C32 1.390(6) . ?
C40 H40 0.9400 . ?
C40 C41 1.375(7) . ?
C16 H16 0.9400 . ?
C16 C17 1.405(7) . ?
C36 H36 0.9400 . ?
C44 H44 0.9400 . ?
C44 C43 1.401(7) . ?
C29 H29 0.9400 . ?
C29 C30 1.351(7) . ?
C32 H32 0.9400 . ?
C32 C31 1.379(8) . ?
C1 H1A 0.9700 . ?
C1 H1B 0.9700 . ?
C1 H1C 0.9700 . ?
C21 C22 1.419(8) . ?
C21 C26 1.358(8) . ?
C47 H47 0.9400 . ?
C47 C48 1.366(9) . ?
C48 H48 0.9400 . ?
C48 C49 1.396(9) . ?
C14 H14A 0.9700 . ?
C14 H14B 0.9700 . ?
C14 H14C 0.9700 . ?
C41 H41 0.9400 . ?
C41 C42 1.402(9) . ?
C49 H49 0.9400 . ?
C22 H22 0.9400 . ?
C22 C23 1.383(8) . ?
C30 H30 0.9400 . ?
C30 C31 1.389(9) . ?
C31 H31 0.9400 . ?
C42 H42 0.9400 . ?
C42 C43 1.361(9) . ?
C17 H17 0.9400 . ?
C17 C18 1.361(9) . ?
C43 H43 0.9400 . ?
C20 H20 0.9400 . ?
C20 C19 1.374(9) . ?
C23 H23 0.9400 . ?
C23 C24 1.313(13) . ?
C18 H18 0.9400 . ?
C18 C19 1.370(10) . ?
C19 H19 0.9400 . ?
C24 H24 0.9400 . ?
C24 C25 1.389(14) . ?
C26 H26 0.9400 . ?
C26 C25 1.400(10) . ?
C25 H25 0.9400 . ?
C01X H01A 0.9800 . ?
C01X H01B 0.9800 . ?

loop_
_geom_angle_atom_site_label_1
_geom_angle_atom_site_label_2
_geom_angle_atom_site_label_3
_geom_angle
_geom_angle_site_symmetry_1
_geom_angle_site_symmetry_3
_geom_angle_publ_flag
P2 Cu1 P1 117.90(4) . . ?
N2 Cu1 P2 125.84(9) . . ?
N2 Cu1 P1 99.93(9) . . ?
N1 Cu1 P2 119.35(8) . . ?
N1 Cu1 P1 106.51(9) . . ?
N1 Cu1 N2 80.29(12) . . ?
C34 P2 Cu1 112.79(11) . . ?
C34 P2 C39 104.18(17) . . ?
C45 P2 Cu1 114.21(12) . . ?
C45 P2 C34 104.60(17) . . ?
C45 P2 C39 104.20(17) . . ?
C39 P2 Cu1 115.67(12) . . ?
C7 S2 C14 103.6(2) . . ?
C15 P1 Cu1 115.11(15) . . ?
C15 P1 C27 104.0(2) . . ?
C15 P1 C21 105.2(2) . . ?
C27 P1 Cu1 122.14(14) . . ?
C21 P1 Cu1 104.71(15) . . ?
C21 P1 C27 104.0(2) . . ?
F1 P3 F2 179.0(2) . . ?
F3 P3 F1 88.4(2) . . ?
F3 P3 F2 90.6(2) . . ?
F3 P3 F4 89.1(3) . . ?
F3 P3 F5 176.7(3) . . ?
F4 P3 F1 89.5(2) . . ?
F4 P3 F2 90.2(2) . . ?
F4 P3 F5 87.8(3) . . ?
F5 P3 F1 90.7(2) . . ?
F5 P3 F2 90.2(2) . . ?
F6 P3 F1 90.8(3) . . ?
F6 P3 F2 89.5(3) . . ?
F6 P3 F3 92.0(4) . . ?
F6 P3 F4 178.9(4) . . ?
F6 P3 F5 91.1(4) . . ?
C2 S1 C1 104.3(2) . . ?
C28 O1 C33 119.4(3) . . ?
C5 N2 Cu1 112.9(2) . . ?
C9 N2 Cu1 130.0(3) . . ?
C9 N2 C5 116.5(3) . . ?
C4 N1 Cu1 112.7(2) . . ?
C13 N1 Cu1 129.4(3) . . ?
C13 N1 C4 117.4(3) . . ?
N1 C4 C5 117.4(3) . . ?
N1 C4 C3 123.1(3) . . ?
C3 C4 C5 119.6(3) . . ?
C33 C34 P2 119.0(3) . . ?
C33 C34 C35 117.9(4) . . ?
C35 C34 P2 123.0(3) . . ?
N2 C5 C4 116.0(3) . . ?
N2 C5 C6 123.9(3) . . ?
C6 C5 C4 120.1(3) . . ?
C6 C7 S2 118.2(3) . . ?
C8 C7 S2 123.2(3) . . ?
C8 C7 C6 118.5(3) . . ?
C5 C6 C7 117.5(3) . . ?
C5 C6 C10 119.2(3) . . ?
C7 C6 C10 123.3(3) . . ?
C46 C45 P2 123.4(3) . . ?
C46 C45 C50 118.8(4) . . ?
C50 C45 P2 117.7(3) . . ?
C4 C3 C11 118.5(3) . . ?
C4 C3 C2 118.2(4) . . ?
C11 C3 C2 123.3(4) . . ?
C7 C8 H8 120.4 . . ?
C7 C8 C9 119.1(3) . . ?
C9 C8 H8 120.4 . . ?
C34 C33 O1 114.9(3) . . ?
C38 C33 O1 122.7(4) . . ?
C38 C33 C34 122.3(4) . . ?
C34 C35 H35 120.0 . . ?
C36 C35 C34 120.0(4) . . ?
C36 C35 H35 120.0 . . ?
C6 C10 H10 119.6 . . ?
C11 C10 C6 120.9(4) . . ?
C11 C10 H10 119.6 . . ?
N2 C9 C8 124.4(3) . . ?
N2 C9 H9 117.8 . . ?
C8 C9 H9 117.8 . . ?
C3 C11 H11 119.1 . . ?
C10 C11 C3 121.8(4) . . ?
C10 C11 H11 119.1 . . ?
C40 C39 P2 123.6(3) . . ?
C44 C39 P2 117.7(3) . . ?
C44 C39 C40 118.7(4) . . ?
C3 C2 S1 117.7(3) . . ?
C12 C2 S1 124.6(3) . . ?
C12 C2 C3 117.7(3) . . ?
C45 C46 H46 119.9 . . ?
C45 C46 C47 120.2(5) . . ?
C47 C46 H46 119.9 . . ?
N1 C13 H13 118.2 . . ?
N1 C13 C12 123.6(4) . . ?
C12 C13 H13 118.2 . . ?
C2 C12 C13 120.1(3) . . ?
C2 C12 H12 120.0 . . ?
C13 C12 H12 120.0 . . ?
C27 C28 O1 119.7(4) . . ?
C27 C28 C29 121.3(4) . . ?
C29 C28 O1 118.7(4) . . ?
C33 C38 H38 120.6 . . ?
C33 C38 C37 118.7(4) . . ?
C37 C38 H38 120.6 . . ?
C16 C15 P1 118.6(3) . . ?
C16 C15 C20 117.8(5) . . ?
C20 C15 P1 123.6(4) . . ?
C38 C37 H37 119.8 . . ?
C36 C37 C38 120.4(4) . . ?
C36 C37 H37 119.8 . . ?
C45 C50 H50 119.6 . . ?
C49 C50 C45 120.9(5) . . ?
C49 C50 H50 119.6 . . ?
C28 C27 P1 119.2(3) . . ?
C28 C27 C32 118.0(4) . . ?
C32 C27 P1 122.8(4) . . ?
C39 C40 H40 119.7 . . ?
C41 C40 C39 120.6(5) . . ?
C41 C40 H40 119.7 . . ?
C15 C16 H16 119.3 . . ?
C15 C16 C17 121.5(5) . . ?
C17 C16 H16 119.3 . . ?
C35 C36 H36 119.7 . . ?
C37 C36 C35 120.7(4) . . ?
C37 C36 H36 119.7 . . ?
C39 C44 H44 119.4 . . ?
C39 C44 C43 121.2(5) . . ?
C43 C44 H44 119.4 . . ?
C28 C29 H29 120.1 . . ?
C30 C29 C28 119.7(5) . . ?
C30 C29 H29 120.1 . . ?
C27 C32 H32 119.5 . . ?
C31 C32 C27 121.0(5) . . ?
C31 C32 H32 119.5 . . ?
S1 C1 H1A 109.5 . . ?
S1 C1 H1B 109.5 . . ?
S1 C1 H1C 109.5 . . ?
H1A C1 H1B 109.5 . . ?
H1A C1 H1C 109.5 . . ?
H1B C1 H1C 109.5 . . ?
C22 C21 P1 117.4(4) . . ?
C26 C21 P1 121.9(5) . . ?
C26 C21 C22 119.2(5) . . ?
C46 C47 H47 119.5 . . ?
C48 C47 C46 121.0(5) . . ?
C48 C47 H47 119.5 . . ?
C47 C48 H48 120.4 . . ?
C47 C48 C49 119.2(4) . . ?
C49 C48 H48 120.4 . . ?
S2 C14 H14A 109.5 . . ?
S2 C14 H14B 109.5 . . ?
S2 C14 H14C 109.5 . . ?
H14A C14 H14B 109.5 . . ?
H14A C14 H14C 109.5 . . ?
H14B C14 H14C 109.5 . . ?
C40 C41 H41 119.9 . . ?
C40 C41 C42 120.2(5) . . ?
C42 C41 H41 119.9 . . ?
C50 C49 C48 119.8(5) . . ?
C50 C49 H49 120.1 . . ?
C48 C49 H49 120.1 . . ?
C21 C22 H22 120.8 . . ?
C23 C22 C21 118.3(6) . . ?
C23 C22 H22 120.8 . . ?
C29 C30 H30 119.7 . . ?
C29 C30 C31 120.6(5) . . ?
C31 C30 H30 119.7 . . ?
C32 C31 C30 119.3(5) . . ?
C32 C31 H31 120.3 . . ?
C30 C31 H31 120.3 . . ?
C41 C42 H42 120.1 . . ?
C43 C42 C41 119.7(5) . . ?
C43 C42 H42 120.1 . . ?
C16 C17 H17 120.8 . . ?
C18 C17 C16 118.5(6) . . ?
C18 C17 H17 120.8 . . ?
C44 C43 H43 120.3 . . ?
C42 C43 C44 119.5(5) . . ?
C42 C43 H43 120.3 . . ?
C15 C20 H20 119.8 . . ?
C19 C20 C15 120.4(6) . . ?
C19 C20 H20 119.8 . . ?
C22 C23 H23 118.6 . . ?
C24 C23 C22 122.9(8) . . ?
C24 C23 H23 118.6 . . ?
C17 C18 H18 119.4 . . ?
C17 C18 C19 121.1(5) . . ?
C19 C18 H18 119.4 . . ?
C20 C19 H19 119.7 . . ?
C18 C19 C20 120.6(5) . . ?
C18 C19 H19 119.7 . . ?
C23 C24 H24 120.2 . . ?
C23 C24 C25 119.7(6) . . ?
C25 C24 H24 120.2 . . ?
C21 C26 H26 120.0 . . ?
C21 C26 C25 120.1(8) . . ?
C25 C26 H26 120.0 . . ?
C24 C25 C26 119.8(8) . . ?
C24 C25 H25 120.1 . . ?
C26 C25 H25 120.1 . . ?
Cl2 C01X H01A 108.7 . . ?
Cl2 C01X H01B 108.7 . . ?
Cl1 C01X Cl2 114.3(6) . . ?
Cl1 C01X H01A 108.7 . . ?
Cl1 C01X H01B 108.7 . . ?
H01A C01X H01B 107.6 . . ?

loop_
_geom_torsion_atom_site_label_1
_geom_torsion_atom_site_label_2
_geom_torsion_atom_site_label_3
_geom_torsion_atom_site_label_4
_geom_torsion
_geom_torsion_site_symmetry_1
_geom_torsion_site_symmetry_2
_geom_torsion_site_symmetry_3
_geom_torsion_site_symmetry_4
_geom_torsion_publ_flag
Cu1 P2 C34 C33 48.9(3) . . . . ?
Cu1 P2 C34 C35 -127.0(3) . . . . ?
Cu1 P2 C45 C46 -122.9(3) . . . . ?
Cu1 P2 C45 C50 54.2(4) . . . . ?
Cu1 P2 C39 C40 -139.6(3) . . . . ?
Cu1 P2 C39 C44 39.1(4) . . . . ?
Cu1 P1 C15 C16 -15.0(4) . . . . ?
Cu1 P1 C15 C20 162.5(5) . . . . ?
Cu1 P1 C27 C28 30.9(4) . . . . ?
Cu1 P1 C27 C32 -149.3(4) . . . . ?
Cu1 P1 C21 C22 74.1(4) . . . . ?
Cu1 P1 C21 C26 -92.0(5) . . . . ?
Cu1 N2 C5 C4 -5.6(4) . . . . ?
Cu1 N2 C5 C6 173.2(3) . . . . ?
Cu1 N2 C9 C8 -170.7(3) . . . . ?
Cu1 N1 C4 C5 6.7(4) . . . . ?
Cu1 N1 C4 C3 -173.9(3) . . . . ?
Cu1 N1 C13 C12 171.5(3) . . . . ?
P2 C34 C33 O1 8.5(4) . . . . ?
P2 C34 C33 C38 -174.0(3) . . . . ?
P2 C34 C35 C36 175.0(3) . . . . ?
P2 C45 C46 C47 176.0(3) . . . . ?
P2 C45 C50 C49 -178.4(4) . . . . ?
P2 C39 C40 C41 179.2(4) . . . . ?
P2 C39 C44 C43 -179.9(4) . . . . ?
S2 C7 C6 C5 -179.6(3) . . . . ?
S2 C7 C6 C10 -0.2(5) . . . . ?
S2 C7 C8 C9 -179.6(3) . . . . ?
P1 C15 C16 C17 174.3(4) . . . . ?
P1 C15 C20 C19 -173.9(6) . . . . ?
P1 C27 C32 C31 179.7(5) . . . . ?
P1 C21 C22 C23 -167.4(4) . . . . ?
P1 C21 C26 C25 166.0(7) . . . . ?
S1 C2 C12 C13 179.0(3) . . . . ?
O1 C33 C38 C37 176.0(4) . . . . ?
O1 C28 C27 P1 -4.1(6) . . . . ?
O1 C28 C27 C32 176.0(4) . . . . ?
O1 C28 C29 C30 -175.7(5) . . . . ?
N2 C5 C6 C7 -1.5(5) . . . . ?
N2 C5 C6 C10 179.1(3) . . . . ?
N1 C4 C5 N2 -0.8(4) . . . . ?
N1 C4 C5 C6 -179.6(3) . . . . ?
N1 C4 C3 C11 -178.9(3) . . . . ?
N1 C4 C3 C2 1.2(5) . . . . ?
N1 C13 C12 C2 0.8(6) . . . . ?
C4 N1 C13 C12 -0.2(6) . . . . ?
C4 C5 C6 C7 177.2(3) . . . . ?
C4 C5 C6 C10 -2.2(5) . . . . ?
C4 C3 C11 C10 -0.9(6) . . . . ?
C4 C3 C2 S1 -180.0(3) . . . . ?
C4 C3 C2 C12 -0.5(6) . . . . ?
C34 P2 C45 C46 0.9(4) . . . . ?
C34 P2 C45 C50 178.0(3) . . . . ?
C34 P2 C39 C40 96.1(4) . . . . ?
C34 P2 C39 C44 -85.3(4) . . . . ?
C34 C33 C38 C37 -1.3(6) . . . . ?
C34 C35 C36 C37 -1.1(6) . . . . ?
C5 N2 C9 C8 -0.2(6) . . . . ?
C5 C4 C3 C11 0.5(5) . . . . ?
C5 C4 C3 C2 -179.4(3) . . . . ?
C5 C6 C10 C11 1.9(6) . . . . ?
C7 C6 C10 C11 -177.5(4) . . . . ?
C7 C8 C9 N2 -0.2(6) . . . . ?
C6 C7 C8 C9 -0.3(6) . . . . ?
C6 C10 C11 C3 -0.3(6) . . . . ?
C45 P2 C34 C33 -75.7(3) . . . . ?
C45 P2 C34 C35 108.3(3) . . . . ?
C45 P2 C39 C40 -13.3(4) . . . . ?
C45 P2 C39 C44 165.3(4) . . . . ?
C45 C46 C47 C48 2.0(8) . . . . ?
C45 C50 C49 C48 2.5(8) . . . . ?
C3 C4 C5 N2 179.8(3) . . . . ?
C3 C4 C5 C6 1.0(5) . . . . ?
C3 C2 C12 C13 -0.4(6) . . . . ?
C8 C7 C6 C5 1.0(5) . . . . ?
C8 C7 C6 C10 -179.6(4) . . . . ?
C33 O1 C28 C27 96.2(5) . . . . ?
C33 O1 C28 C29 -89.5(5) . . . . ?
C33 C34 C35 C36 -1.0(5) . . . . ?
C33 C38 C37 C36 -0.8(7) . . . . ?
C35 C34 C33 O1 -175.3(3) . . . . ?
C35 C34 C33 C38 2.2(5) . . . . ?
C9 N2 C5 C4 -177.7(3) . . . . ?
C9 N2 C5 C6 1.0(5) . . . . ?
C11 C3 C2 S1 0.1(5) . . . . ?
C11 C3 C2 C12 179.5(4) . . . . ?
C39 P2 C34 C33 175.2(3) . . . . ?
C39 P2 C34 C35 -0.8(3) . . . . ?
C39 P2 C45 C46 110.0(3) . . . . ?
C39 P2 C45 C50 -73.0(3) . . . . ?
C39 C40 C41 C42 -0.3(8) . . . . ?
C39 C44 C43 C42 1.6(9) . . . . ?
C2 C3 C11 C10 179.0(4) . . . . ?
C46 C45 C50 C49 -1.2(7) . . . . ?
C46 C47 C48 C49 -0.7(8) . . . . ?
C13 N1 C4 C5 179.7(3) . . . . ?
C13 N1 C4 C3 -0.8(5) . . . . ?
C28 O1 C33 C34 -153.3(3) . . . . ?
C28 O1 C33 C38 29.2(5) . . . . ?
C28 C27 C32 C31 -0.5(8) . . . . ?
C28 C29 C30 C31 -0.3(9) . . . . ?
C38 C37 C36 C35 2.0(7) . . . . ?
C15 P1 C27 C28 -101.5(4) . . . . ?
C15 P1 C27 C32 78.4(4) . . . . ?
C15 P1 C21 C22 -164.1(4) . . . . ?
C15 P1 C21 C26 29.7(6) . . . . ?
C15 C16 C17 C18 1.8(9) . . . . ?
C15 C20 C19 C18 -2.5(13) . . . . ?
C50 C45 C46 C47 -1.0(6) . . . . ?
C27 P1 C15 C16 121.2(4) . . . . ?
C27 P1 C15 C20 -61.3(5) . . . . ?
C27 P1 C21 C22 -55.1(4) . . . . ?
C27 P1 C21 C26 138.8(5) . . . . ?
C27 C28 C29 C30 -1.5(8) . . . . ?
C27 C32 C31 C30 -1.3(9) . . . . ?
C40 C39 C44 C43 -1.2(7) . . . . ?
C40 C41 C42 C43 0.7(9) . . . . ?
C16 C15 C20 C19 3.6(10) . . . . ?
C16 C17 C18 C19 -0.5(11) . . . . ?
C44 C39 C40 C41 0.5(7) . . . . ?
C29 C28 C27 P1 -178.3(4) . . . . ?
C29 C28 C27 C32 1.9(7) . . . . ?
C29 C30 C31 C32 1.7(10) . . . . ?
C1 S1 C2 C3 173.5(3) . . . . ?
C1 S1 C2 C12 -5.9(5) . . . . ?
C21 P1 C15 C16 -129.8(4) . . . . ?
C21 P1 C15 C20 47.7(6) . . . . ?
C21 P1 C27 C28 148.6(4) . . . . ?
C21 P1 C27 C32 -31.6(5) . . . . ?
C21 C22 C23 C24 -0.5(9) . . . . ?
C21 C26 C25 C24 2.2(14) . . . . ?
C47 C48 C49 C50 -1.5(8) . . . . ?
C14 S2 C7 C6 178.9(3) . . . . ?
C14 S2 C7 C8 -1.7(4) . . . . ?
C41 C42 C43 C44 -1.3(9) . . . . ?
C22 C21 C26 C25 0.0(11) . . . . ?
C22 C23 C24 C25 2.7(13) . . . . ?
C17 C18 C19 C20 0.9(13) . . . . ?
C20 C15 C16 C17 -3.3(8) . . . . ?
C23 C24 C25 C26 -3.5(15) . . . . ?
C26 C21 C22 C23 -0.9(8) . . . . ?

_smtbx_masks_special_details     ?
loop_
_smtbx_masks_void_nr
_smtbx_masks_void_average_x
_smtbx_masks_void_average_y
_smtbx_masks_void_average_z
_smtbx_masks_void_volume
_smtbx_masks_void_count_electrons
_smtbx_masks_void_content
1 0.000 0.000 0.000 187.2 33.2 '1 C3H6O1'
2 0.383 0.750 0.694 8.4 0.0 ?
3 0.617 0.250 0.306 8.4 0.0 ?

_smtbx_masks_void_probe_radius   1.2
_smtbx_masks_void_truncation_radius 1.2
_shelx_res_file                  
;
TITL isn184_250k_0m_a.res in P-1
    isn184_250k_0m.res
    created by SHELXL-2018/3 at 13:55:27 on 07-Jan-2022
REM Old TITL ISN184_250K_0m in P-1
REM SHELXT solution in P-1: R1 0.174, Rweak 0.009, Alpha 0.052
REM <I/s> 0.000 for 0 systematic absences, Orientation as input
REM Formula found by SHELXT: C101 N4 O10 F14 P2 S8 Cu2
CELL 1.54178 12.3904 13.8556 17.022 92.964 92.952 114.617
ZERR 2 0.0007 0.0007 0.0009 0.004 0.004 0.004
LATT 1
SFAC C Cl Cu F H N O P S
UNIT 104 2 2 12 88 4 3 6 4

L.S. 10
PLAN  13
SIZE 0.09 0.1 0.3
TEMP -23.15
CONF
list 4
ABIN
MORE -1
BOND $H
fmap 2
acta
OMIT 1 -1 2
OMIT -2 1 0
OMIT 2 -2 2
OMIT -1 2 1
OMIT -2 2 1
OMIT 2 -3 2
OMIT 1 0 0
OMIT 0 1 2
OMIT 1 -1 6
REM <olex2.extras>
REM <HklSrc "%./ISN184_250K_0m.hkl">
REM </olex2.extras>

WGHT    0.182500
FVAR       0.31648
CU1   3    0.351501    0.583920    0.283688    11.00000    0.04408    0.04761 =
         0.03542    0.00358    0.00630    0.01837
P2    8    0.412487    0.546878    0.170939    11.00000    0.04087    0.04432 =
         0.03583    0.00237    0.00559    0.01743
S2    9    0.207719    0.330703    0.606873    11.00000    0.06163    0.05087 =
         0.04280    0.01000    0.01002    0.01055
P1    8    0.200560    0.638067    0.278240    11.00000    0.05151    0.05844 =
         0.04572    0.00520    0.01087    0.02967
P3    8    0.933111    1.070099    0.306542    11.00000    0.06426    0.05203 =
         0.05281    0.00254    0.00514    0.01946
S1    9    0.692861    0.871041    0.596619    11.00000    0.08589    0.06291 =
         0.06404   -0.00085   -0.01958   -0.01232
CL2   2    0.526139    1.009006    0.257698    10.50000    0.08958    0.08608 =
         0.08084    0.01840    0.00517    0.04653
O1    7    0.324389    0.702092    0.130321    11.00000    0.05322    0.05292 =
         0.04402    0.00158    0.00398    0.02596
CL1   2    0.606901    1.037014    0.100889    10.50000    0.12184    0.14412 =
         0.09785    0.05688    0.02806    0.07981
N2    6    0.302649    0.486098    0.375502    11.00000    0.04044    0.04108 =
         0.03722    0.00272    0.00162    0.01160
N1    6    0.475540    0.680852    0.371798    11.00000    0.04324    0.04228 =
         0.03885    0.00609    0.00750    0.01414
F1    4    0.889088    1.063244    0.216340    11.00000    0.09009    0.10705 =
         0.05880    0.01378   -0.00191    0.01992
F2    4    0.975706    1.075034    0.397627    11.00000    0.12716    0.10610 =
         0.05668   -0.00095   -0.01085    0.04289
F3    4    0.809676    0.978351    0.318904    11.00000    0.07418    0.16743 =
         0.09519    0.04467    0.02131    0.00001
C4    1    0.455597    0.641025    0.443439    11.00000    0.03616    0.04032 =
         0.04100    0.00223    0.00472    0.01525
C34   1    0.309554    0.533274    0.086161    11.00000    0.03922    0.05133 =
         0.03658    0.00282    0.00782    0.01783
C5    1    0.362846    0.535504    0.446094    11.00000    0.03378    0.03929 =
         0.04017   -0.00051    0.00570    0.01193
F4    4    0.981537    0.983766    0.285835    11.00000    0.13737    0.10871 =
         0.11351   -0.00958    0.01123    0.07281
C7    1    0.241479    0.388063    0.517384    11.00000    0.04272    0.04483 =
         0.04330    0.00550    0.00915    0.01791
C6    1    0.337559    0.490500    0.517988    11.00000    0.03640    0.04239 =
         0.04220    0.00121    0.00327    0.01475
C45   1    0.554940    0.648103    0.146955    11.00000    0.04214    0.04575 =
         0.04299   -0.00272    0.00786    0.01550
C3    1    0.521843    0.697765    0.513960    11.00000    0.04013    0.04413 =
         0.04474    0.00028    0.00215    0.01305
C8    1    0.180460    0.338591    0.446303    11.00000    0.04424    0.04564 =
         0.04585    0.00419    0.00432    0.00788
AFIX  43
H8    5    0.116770    0.270711    0.444041    11.00000   -1.20000
AFIX   0
C33   1    0.268499    0.611419    0.077504    11.00000    0.04490    0.05118 =
         0.04006    0.00544    0.01020    0.01912
C35   1    0.263990    0.444220    0.031625    11.00000    0.04594    0.05217 =
         0.04806   -0.00216    0.00349    0.01632
AFIX  43
H35   5    0.290903    0.390302    0.035358    11.00000   -1.20000
AFIX   0

F5    4    1.060036    1.158052    0.291623    11.00000    0.10723    0.11364 =
         0.10226   -0.00354    0.00269   -0.03523
C10   1    0.407111    0.548554    0.587894    11.00000    0.05447    0.04774 =
         0.03814    0.00461    0.00298    0.01345
AFIX  43
H10   5    0.391991    0.517747    0.636359    11.00000   -1.20000
AFIX   0
C9    1    0.214381    0.390512    0.377685    11.00000    0.04558    0.04602 =
         0.04084    0.00258    0.00061    0.00743
AFIX  43
H9    5    0.171710    0.355288    0.329724    11.00000   -1.20000
AFIX   0
C11   1    0.495114    0.647950    0.585542    11.00000    0.05059    0.05549 =
         0.04348   -0.00292   -0.00703    0.01334
AFIX  43
H11   5    0.539463    0.684665    0.632663    11.00000   -1.20000
AFIX   0
C39   1    0.432081    0.423157    0.163583    11.00000    0.05739    0.04920 =
         0.03818    0.00382    0.00457    0.02618
C2    1    0.612152    0.802331    0.509445    11.00000    0.04129    0.04381 =
         0.05689   -0.00044   -0.00240    0.00891
C46   1    0.570089    0.698787    0.078535    11.00000    0.04992    0.06040 =
         0.05473    0.00524    0.01236    0.01725
AFIX  43
H46   5    0.506151    0.678567    0.039772    11.00000   -1.20000
AFIX   0
C13   1    0.560852    0.778440    0.369362    11.00000    0.05157    0.04617 =
         0.05068    0.00843    0.01253    0.01465
AFIX  43
H13   5    0.575705    0.806896    0.320049    11.00000   -1.20000
AFIX   0
C12   1    0.629984    0.841324    0.436448    11.00000    0.04555    0.03816 =
         0.05466    0.00188    0.00485    0.00394
AFIX  43
H12   5    0.688561    0.910230    0.431347    11.00000   -1.20000
AFIX   0
C28   1    0.262821    0.763206    0.150601    11.00000    0.06343    0.05160 =
         0.05505    0.00368    0.00338    0.03033
C38   1    0.182142    0.601980    0.018870    11.00000    0.05260    0.07287 =
         0.04802    0.00751    0.00419    0.03208
AFIX  43
H38   5    0.154639    0.655488    0.014910    11.00000   -1.20000
AFIX   0
C15   1    0.052684    0.532555    0.252797    11.00000    0.04642    0.07037 =
         0.06226    0.01305    0.01211    0.02518
C37   1    0.137064    0.512159   -0.033838    11.00000    0.04962    0.08843 =
         0.04902    0.00134   -0.00196    0.02775
AFIX  43
H37   5    0.077647    0.504045   -0.073554    11.00000   -1.20000
AFIX   0
C50   1    0.651631    0.678303    0.203027    11.00000    0.05186    0.07255 =
         0.04517   -0.00140    0.00057    0.01052
AFIX  43
H50   5    0.641857    0.645046    0.250553    11.00000   -1.20000
AFIX   0
C27   1    0.204449    0.746711    0.218880    11.00000    0.05898    0.05919 =
         0.05314    0.00330    0.00533    0.03346
C40   1    0.525962    0.413071    0.128949    11.00000    0.05329    0.06571 =
         0.05939    0.00177    0.00101    0.03069
AFIX  43
H40   5    0.583270    0.471857    0.107038    11.00000   -1.20000
AFIX   0
C16   1    0.042796    0.434799    0.220808    11.00000    0.05605    0.07032 =
         0.07100    0.01328    0.00051    0.03083
AFIX  43
H16   5    0.112023    0.427054    0.208548    11.00000   -1.20000
AFIX   0

F6    4    0.888382    1.156188    0.327045    11.00000    0.33890    0.20822 =
         0.11550    0.01188    0.03959    0.22416
C36   1    0.178533    0.435262   -0.028398    11.00000    0.05611    0.07031 =
         0.04787   -0.00957    0.00024    0.01508
AFIX  43
H36   5    0.149162    0.375738   -0.065484    11.00000   -1.20000
AFIX   0
C44   1    0.349668    0.336153    0.195895    11.00000    0.08741    0.05442 =
         0.06305    0.00655    0.02448    0.03019
AFIX  43
H44   5    0.286403    0.342487    0.220415    11.00000   -1.20000
AFIX   0
C29   1    0.270934    0.845695    0.104994    11.00000    0.09202    0.06948 =
         0.06303    0.01751    0.01416    0.04613
AFIX  43
H29   5    0.312697    0.856735    0.059313    11.00000   -1.20000
AFIX   0
C32   1    0.150570    0.813460    0.239669    11.00000    0.08238    0.08042 =
         0.07123    0.00972    0.01553    0.05219
AFIX  43
H32   5    0.109753    0.803413    0.285739    11.00000   -1.20000
AFIX   0
C1    1    0.806409    0.989759    0.565600    11.00000    0.06273    0.05032 =
         0.09111   -0.00902   -0.01066    0.00576
AFIX 137
H1A   5    0.769793    1.030258    0.539130    11.00000   -1.50000
H1B   5    0.853994    0.970923    0.529564    11.00000   -1.50000
H1C   5    0.856988    1.032447    0.611291    11.00000   -1.50000
AFIX   0
C21   1    0.197728    0.687514    0.379999    11.00000    0.07681    0.08686 =
         0.05171    0.00183    0.01248    0.05317
C47   1    0.678872    0.779350    0.066427    11.00000    0.07012    0.06933 =
         0.07043    0.01727    0.02673    0.01670
AFIX  43
H47   5    0.687538    0.815057    0.020077    11.00000   -1.20000
AFIX   0
C48   1    0.774139    0.808003    0.120750    11.00000    0.06301    0.06359 =
         0.08784   -0.01376    0.02588   -0.00458
AFIX  43
H48   5    0.848150    0.862425    0.111717    11.00000   -1.20000
AFIX   0
C14   1    0.082144    0.206191    0.579783    11.00000    0.07171    0.05252 =
         0.05966    0.01466    0.01475    0.00510
AFIX 137
H14A  5    0.107128    0.159895    0.548332    11.00000   -1.50000
H14B  5    0.021532    0.218694    0.549294    11.00000   -1.50000
H14C  5    0.049864    0.172651    0.627072    11.00000   -1.50000
AFIX   0
C41   1    0.536137    0.317877    0.126310    11.00000    0.08235    0.09164 =
         0.07934   -0.00954   -0.00447    0.06026
AFIX  43
H41   5    0.600034    0.311857    0.102432    11.00000   -1.20000
AFIX   0
C49   1    0.760221    0.755465    0.189838    11.00000    0.05302    0.08880 =
         0.06422   -0.01602    0.00222    0.00699
AFIX  43
H49   5    0.825478    0.773190    0.227179    11.00000   -1.20000
AFIX   0
C22   1    0.289964    0.787445    0.408516    11.00000    0.08802    0.08574 =
         0.06709   -0.01863   -0.00173    0.05367
AFIX  43
H22   5    0.340546    0.832714    0.373836    11.00000   -1.20000
AFIX   0
C30   1    0.218556    0.910127    0.126496    11.00000    0.12098    0.08194 =
         0.08282    0.01805    0.00154    0.06776
AFIX  43
H30   5    0.224420    0.966242    0.095699    11.00000   -1.20000
AFIX   0
C31   1    0.156120    0.894253    0.193673    11.00000    0.11526    0.08721 =
         0.09028    0.00712    0.01100    0.07195
AFIX  43
H31   5    0.118053    0.938108    0.207641    11.00000   -1.20000
AFIX   0
C42   1    0.451542    0.229760    0.159109    11.00000    0.12176    0.07262 =
         0.07242    0.00237   -0.00819    0.06461
AFIX  43
H42   5    0.459103    0.164961    0.157783    11.00000   -1.20000
AFIX   0
C17   1   -0.068354    0.347132    0.206329    11.00000    0.06890    0.07049 =
         0.09060    0.01437   -0.00672    0.02593
AFIX  43
H17   5   -0.073821    0.280711    0.186040    11.00000   -1.20000
AFIX   0
C43   1    0.358413    0.238423    0.192882    11.00000    0.12022    0.05231 =
         0.07266    0.01076    0.01544    0.03570
AFIX  43
H43   5    0.300416    0.179301    0.214021    11.00000   -1.20000
AFIX   0
C20   1   -0.052238    0.542984    0.266408    11.00000    0.05809    0.10602 =
         0.11601   -0.01410    0.01383    0.04103
AFIX  43
H20   5   -0.048665    0.609339    0.285182    11.00000   -1.20000
AFIX   0
C23   1    0.303567    0.816557    0.488600    11.00000    0.13050    0.14179 =
         0.06909   -0.03222   -0.01843    0.09900
AFIX  43
H23   5    0.364980    0.882437    0.507761    11.00000   -1.20000
AFIX   0
C18   1   -0.167915    0.360552    0.222339    11.00000    0.05547    0.09696 =
         0.10944    0.01819   -0.00062    0.01424
AFIX  43
H18   5   -0.242957    0.302755    0.212519    11.00000   -1.20000
AFIX   0
C19   1   -0.160688    0.456870    0.252536    11.00000    0.04881    0.13009 =
         0.13036   -0.01205    0.01353    0.03106
AFIX  43
H19   5   -0.230547    0.464081    0.263856    11.00000   -1.20000
AFIX   0
C24   1    0.234435    0.756180    0.539030    11.00000    0.18109    0.20712 =
         0.05547   -0.01564    0.01099    0.13663
AFIX  43
H24   5    0.244527    0.780254    0.592704    11.00000   -1.20000
AFIX   0
C26   1    0.127430    0.623606    0.432004    11.00000    0.12147    0.12541 =
         0.06533    0.01372    0.04003    0.05565
AFIX  43
H26   5    0.066060    0.557215    0.413843    11.00000   -1.20000
AFIX   0
C25   1    0.146285    0.656525    0.512659    11.00000    0.21921    0.19121 =
         0.06404    0.03759    0.05752    0.12057
AFIX  43
H25   5    0.099407    0.611300    0.548872    11.00000   -1.20000
AFIX   0

C01X  1    0.598589    0.972863    0.179991    10.50000    0.05057    0.08026 =
         0.10517   -0.00219   -0.00816    0.03427
AFIX  23
H01A  5    0.679399    0.986086    0.200282    10.50000   -1.20000
H01B  5    0.555362    0.896315    0.165202    10.50000   -1.20000
AFIX   0
HKLF 4


REM  isn184_250k_0m_a.res in P-1
REM wR2 = 0.2404, GooF = S = 1.048, Restrained GooF = 1.048 for all data
REM R1 = 0.0694 for 7373 Fo > 4sig(Fo) and 0.0906 for all 9662 data
REM 615 parameters refined using 0 restraints

END

WGHT      0.1823      0.0000

REM Highest difference peak  1.562,  deepest hole -0.394,  1-sigma level  0.131
Q1    1   0.9869  1.1789  0.3073  11.00000  0.05    0.91
Q2    1   0.8119  1.0632  0.3403  11.00000  0.05    0.82
Q3    1   1.0461  1.0696  0.2875  11.00000  0.05    0.72
Q4    1   0.8934  0.9673  0.3044  11.00000  0.05    0.68
Q5    1   0.3590  0.5422  0.2193  11.00000  0.05    0.60
Q6    1   0.4019  0.5932  0.2396  11.00000  0.05    0.59
Q7    1   0.3188  0.5437  0.3232  11.00000  0.05    0.56
Q8    1   0.7203  0.8596  0.5617  11.00000  0.05    0.55
Q9    1   0.1414  0.6904  0.5044  11.00000  0.05    0.47
Q10   1   0.9581  1.1089  0.2716  11.00000  0.05    0.46
Q11   1   0.6738  0.8478  0.6262  11.00000  0.05    0.45
Q12   1   0.8611  1.1245  0.2872  11.00000  0.05    0.43
Q13   1   0.1920  0.3124  0.6380  11.00000  0.05    0.43
;
_shelx_res_checksum              42675
_shelx_fab_file                  
;
-15 8 2 -0.1664 0.0019
-14 1 2 0.1758 0.0164
-14 2 1 -0.0707 0.0632
-14 2 2 -0.3851 0.0545
-14 2 3 -0.5832 0.0292
-14 2 4 -0.5087 -0.0028
-14 3 1 -0.5020 0.0215
-14 3 2 -0.5631 0.0133
-14 3 3 -0.5162 -0.0019
-14 3 4 -0.3321 -0.0226
-14 3 5 -0.0986 -0.0373
-14 3 6 0.0449 -0.0354
-14 3 7 0.0386 -0.0191
-14 4 1 -0.4232 0.0307
-14 4 2 -0.4424 0.0304
-14 4 3 -0.4440 0.0071
-14 4 4 -0.3546 -0.0202
-14 4 5 -0.2141 -0.0286
-14 4 6 -0.1279 -0.0117
-14 4 7 -0.1356 0.0157
-14 4 8 -0.1632 0.0329
-14 5 1 -0.3736 0.0649
-14 5 2 -0.5165 0.0287
-14 5 3 -0.5789 -0.0118
-14 5 4 -0.4812 -0.0314
-14 5 5 -0.3059 -0.0211
-14 5 6 -0.1807 0.0075
-14 5 7 -0.1348 0.0333
-14 5 8 -0.0949 0.0414
-14 6 1 -0.2695 0.0047
-14 6 2 -0.3777 -0.0206
-14 6 3 -0.3421 -0.0341
-14 6 4 -0.1789 -0.0317
-14 6 5 -0.0205 -0.0163
-14 6 6 0.0282 0.0035
-14 6 7 -0.0151 0.0165
-14 6 8 -0.0538 0.0162
-14 7 1 0.0117 -0.0216
-14 7 2 0.0266 -0.0204
-14 7 3 0.1264 -0.0240
-14 7 4 0.2353 -0.0240
-14 7 5 0.2387 -0.0135
-14 7 6 0.0984 0.0035
-14 7 7 -0.0950 0.0149
-14 7 8 -0.2000 0.0131
-14 8 1 0.1576 -0.0016
-14 8 2 0.1787 -0.0162
-14 8 3 0.2094 -0.0262
-14 8 4 0.2093 -0.0193
-14 8 5 0.1185 0.0017
-14 8 6 -0.0463 0.0216
-14 8 7 -0.1689 0.0270
-14 9 1 0.0698 -0.0358
-14 9 2 -0.0760 -0.0421
-14 9 3 -0.1389 -0.0289
-14 9 4 -0.1171 -0.0038
-14 9 5 -0.0833 0.0188
-14 9 6 -0.0621 0.0277
-14 10 1 -0.2197 -0.0597
-14 10 2 -0.4213 -0.0377
-14 10 3 -0.3679 -0.0112
-14 10 4 -0.1736 0.0089
-14 10 5 -0.0237 0.0176
-14 11 1 -0.3916 -0.0307
-14 11 2 -0.3310 -0.0112
-14 11 3 -0.0783 0.0021
-14 12 1 -0.1771 -0.0046
-13 -1 1 -0.0149 -0.0236
-13 -1 2 0.0547 -0.0347
-13 -1 3 0.0429 -0.0210
-13 -1 4 -0.0298 0.0071
-13 0 1 0.3690 -0.0675
-13 0 2 0.2690 -0.0295
-13 0 3 -0.0085 0.0125
-13 0 4 -0.2326 0.0393
-13 0 5 -0.2263 0.0442
-13 0 6 -0.0233 0.0342
-13 0 7 0.1942 0.0227
-13 1 1 0.3890 0.0220
-13 1 2 -0.0442 0.0426
-13 1 3 -0.4695 0.0424
-13 1 4 -0.5934 0.0264
-13 1 5 -0.3801 0.0071
-13 1 6 -0.0504 -0.0021
-13 1 7 0.1512 0.0055
-13 1 8 0.1641 0.0255
-13 1 9 0.1011 0.0467
-13 2 1 -0.2978 0.0619
-13 2 2 -0.6536 0.0481
-13 2 3 -0.8115 0.0265
-13 2 4 -0.6622 0.0018
-13 2 5 -0.3353 -0.0166
-13 2 6 -0.0649 -0.0194
-13 2 7 0.0218 -0.0068
-13 2 8 -0.0190 0.0098
-13 2 9 -0.0562 0.0173
-13 2 10 -0.0347 0.0116
-13 3 1 -0.6660 0.0436
-13 3 2 -0.7333 0.0431
-13 3 3 -0.6551 0.0236
-13 3 4 -0.4183 -0.0068
-13 3 5 -0.1463 -0.0280
-13 3 6 0.0048 -0.0279
-13 3 7 -0.0151 -0.0136
-13 3 8 -0.1190 -0.0033
-13 3 9 -0.1850 -0.0080
-13 3 10 -0.1717 -0.0239
-13 4 1 -0.6490 0.0745
-13 4 2 -0.6801 0.0516
-13 4 3 -0.5965 0.0066
-13 4 4 -0.3750 -0.0302
-13 4 5 -0.1439 -0.0371
-13 4 6 -0.0567 -0.0170
-13 4 7 -0.1356 0.0085
-13 4 8 -0.2598 0.0205
-13 4 9 -0.3017 0.0157
-13 4 10 -0.2493 0.0032
-13 5 1 -0.6249 0.0588
-13 5 2 -0.6465 0.0134
-13 5 3 -0.5179 -0.0252
-13 5 4 -0.2857 -0.0389
-13 5 5 -0.1194 -0.0266
-13 5 6 -0.1293 -0.0013
-13 5 7 -0.2544 0.0202
-13 5 8 -0.3383 0.0292
-13 5 9 -0.2951 0.0266
-13 5 10 -0.1799 0.0180
-13 6 1 -0.2259 0.0064
-13 6 2 -0.1463 -0.0088
-13 6 3 -0.0010 -0.0225
-13 6 4 0.1115 -0.0287
-13 6 5 0.0796 -0.0226
-13 6 6 -0.0941 -0.0065
-13 6 7 -0.2779 0.0099
-13 6 8 -0.3301 0.0176
-13 6 9 -0.2277 0.0137
-13 6 10 -0.0746 0.0020
-13 7 1 0.2607 0.0085
-13 7 2 0.3357 -0.0022
-13 7 3 0.3735 -0.0210
-13 7 4 0.3247 -0.0295
-13 7 5 0.1607 -0.0193
-13 7 6 -0.0665 0.0012
-13 7 7 -0.2341 0.0160
-13 7 8 -0.2479 0.0159
-13 7 9 -0.1379 0.0040
-13 7 10 -0.0349 -0.0101
-13 8 1 0.2360 -0.0047
-13 8 2 0.1818 -0.0242
-13 8 3 0.1354 -0.0317
-13 8 4 0.1042 -0.0209
-13 8 5 0.0483 -0.0000
-13 8 6 -0.0335 0.0160
-13 8 7 -0.0774 0.0189
-13 8 8 -0.0386 0.0111
-13 8 9 0.0300 0.0006
-13 8 10 0.0288 -0.0067
-13 9 1 -0.1827 -0.0415
-13 9 2 -0.3555 -0.0362
-13 9 3 -0.3333 -0.0210
-13 9 4 -0.1727 -0.0035
-13 9 5 -0.0270 0.0095
-13 9 6 0.0346 0.0155
-13 9 7 0.0663 0.0158
-13 9 8 0.1303 0.0129
-13 9 9 0.2024 0.0086
-13 9 10 0.2195 0.0038
-13 10 1 -0.5355 -0.0391
-13 10 2 -0.5697 -0.0232
-13 10 3 -0.3299 -0.0100
-13 10 4 -0.0542 0.0000
-13 10 5 0.0499 0.0075
-13 10 6 0.0005 0.0116
-13 10 7 -0.0306 0.0108
-13 10 8 0.0643 0.0057
-13 10 9 0.2254 -0.0012
-13 11 1 -0.3533 -0.0297
-13 11 2 -0.1008 -0.0206
-13 11 3 0.1874 -0.0115
-13 11 4 0.2412 -0.0048
-13 11 5 0.0302 -0.0037
-13 11 6 -0.2192 -0.0092
-13 11 7 -0.2711 -0.0188
-13 11 8 -0.1103 -0.0274
-13 12 1 0.0614 -0.0284
-13 12 2 0.3202 -0.0181
-13 12 3 0.3742 -0.0101
-13 12 4 0.1482 -0.0076
-13 12 5 -0.1841 -0.0104
-13 12 6 -0.3650 -0.0166
-13 12 7 -0.2999 -0.0239
-13 13 1 0.0337 -0.0244
-13 13 2 0.1320 -0.0159
-13 13 3 0.0651 -0.0046
-13 13 4 -0.1132 0.0089
-12 -3 1 -0.0392 -0.0233
-12 -3 2 -0.2539 -0.0137
-12 -3 3 -0.3906 -0.0075
-12 -3 4 -0.3074 -0.0030
-12 -2 1 -0.1562 -0.0119
-12 -2 2 -0.2091 -0.0208
-12 -2 3 -0.1431 -0.0183
-12 -2 4 0.0373 -0.0031
-12 -2 5 0.2103 0.0155
-12 -2 8 -0.1207 0.0014
-12 -1 1 -0.0950 -0.0455
-12 -1 2 0.0391 -0.0267
-12 -1 3 0.1154 0.0077
-12 -1 4 0.1556 0.0397
-12 -1 5 0.1759 0.0542
-12 -1 7 0.1206 0.0229
-12 -1 8 0.0685 -0.0047
-12 -1 9 0.0520 -0.0242
-12 -1 10 0.0809 -0.0293
-12 0 1 0.3229 -0.0131
-12 0 2 0.1937 0.0154
-12 0 3 -0.0593 0.0331
-12 0 4 -0.2082 0.0353
-12 0 5 -0.1560 0.0258
-12 0 7 0.1365 0.0020
-12 0 8 0.1694 -0.0001
-12 0 9 0.1529 0.0078
-12 0 10 0.1430 0.0249
-12 0 11 0.1301 0.0467
-12 1 1 0.1422 0.0307
-12 1 2 -0.3170 0.0207
-12 1 3 -0.6670 0.0066
-12 1 4 -0.6955 -0.0064
-12 1 6 -0.1855 -0.0116
-12 1 7 -0.0362 0.0005
-12 1 8 -0.0066 0.0201
-12 1 9 -0.0053 0.0432
-12 1 10 0.0020 0.0661
-12 1 11 -0.0368 0.0834
-12 1 12 -0.1649 0.0860
-12 2 1 -0.4616 0.0253
-12 2 2 -0.7427 0.0219
-12 2 3 -0.8047 0.0151
-12 2 4 -0.6120 0.0014
-12 2 6 -0.1112 -0.0140
-12 2 7 -0.0605 -0.0049
-12 2 8 -0.1055 0.0083
-12 2 9 -0.1645 0.0183
-12 2 10 -0.2220 0.0218
-12 2 11 -0.3070 0.0166
-12 2 12 -0.4125 -0.0005
-12 3 1 -0.5883 0.0601
-12 3 2 -0.6239 0.0616
-12 3 3 -0.5079 0.0355
-12 3 4 -0.2498 -0.0006
-12 3 5 0.0106 -0.0231
-12 3 6 0.1183 -0.0235
-12 3 7 0.0286 -0.0129
-12 3 8 -0.1778 -0.0062
-12 3 9 -0.3849 -0.0090
-12 3 10 -0.5324 -0.0180
-12 3 11 -0.6187 -0.0297
-12 3 12 -0.6414 -0.0428
-12 4 1 -0.5989 0.0893
-12 4 2 -0.5860 0.0538
-12 4 3 -0.4021 0.0073
-12 4 4 -0.1046 -0.0235
-12 4 5 0.1108 -0.0273
-12 4 6 0.0833 -0.0134
-12 4 7 -0.1698 0.0013
-12 4 8 -0.4818 0.0081
-12 4 9 -0.6924 0.0082
-12 4 10 -0.7610 0.0055
-12 4 11 -0.7354 -0.0002
-12 4 12 -0.6453 -0.0095
-12 4 13 -0.4647 -0.0168
-12 5 1 -0.4650 0.0610
-12 5 2 -0.3511 0.0317
-12 5 3 -0.1342 0.0042
-12 5 4 0.0462 -0.0128
-12 5 5 0.0222 -0.0163
-12 5 6 -0.2316 -0.0091
-12 5 7 -0.5569 0.0037
-12 5 8 -0.7467 0.0169
-12 5 9 -0.7168 0.0254
-12 5 10 -0.5439 0.0243
-12 5 11 -0.3524 0.0118
-12 5 12 -0.1920 -0.0063
-12 5 13 -0.0413 -0.0178
-12 6 1 0.1077 0.0645
-12 6 2 0.2101 0.0500
-12 6 3 0.2322 0.0181
-12 6 4 0.1098 -0.0128
-12 6 5 -0.1590 -0.0255
-12 6 6 -0.4627 -0.0169
-12 6 7 -0.6292 0.0022
-12 6 8 -0.5568 0.0171
-12 6 9 -0.3042 0.0185
-12 6 10 -0.0413 0.0060
-12 6 11 0.0950 -0.0130
-12 6 12 0.0968 -0.0261
-12 6 13 0.0429 -0.0226
-12 7 1 0.2948 0.0627
-12 7 2 0.2152 0.0289
-12 7 3 0.0718 -0.0092
-12 7 4 -0.0776 -0.0289
-12 7 5 -0.1967 -0.0243
-12 7 6 -0.2483 -0.0069
-12 7 7 -0.1937 0.0075
-12 7 8 -0.0472 0.0105
-12 7 9 0.0889 0.0026
-12 7 10 0.0913 -0.0104
-12 7 11 -0.0609 -0.0208
-12 7 12 -0.2485 -0.0210
-12 7 13 -0.3187 -0.0076
-12 8 1 -0.1468 0.0036
-12 8 2 -0.3163 -0.0171
-12 8 3 -0.3215 -0.0270
-12 8 4 -0.1549 -0.0247
-12 8 5 0.0552 -0.0155
-12 8 6 0.1936 -0.0052
-12 8 7 0.2396 0.0026
-12 8 8 0.2115 0.0064
-12 8 9 0.0981 0.0043
-12 8 10 -0.1041 -0.0033
-12 8 11 -0.3116 -0.0118
-12 8 12 -0.3776 -0.0131
-12 9 1 -0.5754 -0.0238
-12 9 2 -0.6531 -0.0216
-12 9 3 -0.4072 -0.0222
-12 9 4 -0.0329 -0.0216
-12 9 5 0.2101 -0.0144
-12 9 6 0.2397 -0.0000
-12 9 7 0.1627 0.0153
-12 9 8 0.1014 0.0225
-12 9 9 0.0756 0.0169
-12 9 10 0.0554 0.0026
-12 9 11 0.0571 -0.0098
-12 9 12 0.1258 -0.0108
-12 10 1 -0.5876 -0.0235
-12 10 2 -0.4418 -0.0264
-12 10 3 -0.1093 -0.0270
-12 10 4 0.1094 -0.0181
-12 10 5 0.0766 -0.0012
-12 10 6 -0.0691 0.0149
-12 10 7 -0.1004 0.0210
-12 10 8 0.0520 0.0147
-12 10 9 0.2647 0.0010
-12 10 10 0.3888 -0.0111
-12 10 11 0.3907 -0.0140
-12 11 1 -0.1234 -0.0468
-12 11 2 0.1250 -0.0407
-12 11 3 0.2820 -0.0266
-12 11 4 0.1897 -0.0110
-12 11 5 -0.0537 -0.0012
-12 11 6 -0.1986 -0.0005
-12 11 7 -0.1084 -0.0068
-12 11 8 0.1144 -0.0157
-12 11 9 0.2613 -0.0222
-12 11 10 0.2331 -0.0228
-12 12 1 0.1830 -0.0498
-12 12 2 0.3265 -0.0327
-12 12 3 0.3098 -0.0171
-12 12 4 0.1315 -0.0058
-12 12 5 -0.0556 0.0007
-12 12 6 -0.1026 0.0015
-12 12 7 -0.0179 -0.0040
-12 12 8 0.0604 -0.0130
-12 12 9 0.0299 -0.0196
-12 13 1 -0.0614 -0.0380
-12 13 2 0.0256 -0.0253
-12 13 3 0.0221 -0.0050
-12 13 4 -0.0580 0.0182
-12 13 5 -0.1236 0.0323
-12 13 6 -0.1138 0.0283
-12 13 7 -0.0587 0.0096
-12 14 1 -0.3263 -0.0504
-12 14 2 -0.2813 -0.0303
-12 14 3 -0.2953 0.0020
-12 14 4 -0.3356 0.0257
-12 14 5 -0.3317 0.0250
-11 -5 1 -0.0528 -0.0259
-11 -5 2 -0.2011 -0.0343
-11 -5 3 -0.4063 -0.0247
-11 -5 4 -0.5093 -0.0031
-11 -4 1 0.0023 -0.0207
-11 -4 2 -0.3173 -0.0092
-11 -4 3 -0.6414 0.0036
-11 -4 4 -0.7278 0.0134
-11 -4 5 -0.5210 0.0203
-11 -3 1 -0.0754 -0.0150
-11 -3 2 -0.4686 -0.0220
-11 -3 3 -0.6705 -0.0263
-11 -3 4 -0.5233 -0.0215
-11 -3 5 -0.1566 -0.0074
-11 -3 8 0.0239 0.0106
-11 -3 9 -0.0819 -0.0008
-11 -3 10 -0.0150 -0.0037
-11 -2 1 -0.3292 -0.0615
-11 -2 2 -0.4059 -0.0574
-11 -2 3 -0.2519 -0.0353
-11 -2 4 0.0717 -0.0046
-11 -2 5 0.3538 0.0208
-11 -2 8 0.0990 -0.0098
-11 -2 9 0.0513 -0.0335
-11 -2 10 0.1321 -0.0389
-11 -2 11 0.2207 -0.0244
-11 -2 12 0.2156 -0.0045
-11 -1 1 -0.1031 -0.0502
-11 -1 2 0.0615 -0.0181
-11 -1 3 0.2118 0.0134
-11 -1 4 0.3356 0.0343
-11 -1 5 0.4007 0.0402
-11 -1 7 0.3195 0.0053
-11 -1 8 0.2542 -0.0245
-11 -1 9 0.2204 -0.0457
-11 -1 10 0.1944 -0.0477
-11 -1 11 0.1304 -0.0315
-11 -1 12 0.0184 -0.0100
-11 0 1 0.2596 -0.0076
-11 0 2 0.1059 -0.0055
-11 0 3 -0.0780 -0.0047
-11 0 4 -0.1211 -0.0011
-11 0 5 -0.0033 0.0032
-11 0 6 0.1652 0.0024
-11 0 7 0.2712 -0.0062
-11 0 8 0.2855 -0.0168
-11 0 9 0.2401 -0.0175
-11 0 10 0.1575 0.0005
-11 0 11 0.0271 0.0330
-11 0 12 -0.1496 0.0631
-11 0 13 -0.3176 0.0725
-11 1 1 -0.0899 -0.0289
-11 1 2 -0.4307 -0.0344
-11 1 3 -0.5839 -0.0248
-11 1 4 -0.4599 -0.0109
-11 1 5 -0.1842 -0.0027
-11 1 6 0.0468 -0.0031
-11 1 7 0.1326 -0.0074
-11 1 8 0.1032 -0.0063
-11 1 9 0.0265 0.0088
-11 1 10 -0.0769 0.0385
-11 1 11 -0.2213 0.0698
-11 1 12 -0.3873 0.0819
-11 1 13 -0.5023 0.0636
-11 2 1 -0.3728 -0.0024
-11 2 2 -0.4523 0.0218
-11 2 3 -0.3623 0.0318
-11 2 4 -0.1357 0.0218
-11 2 5 0.0829 0.0022
-11 2 6 0.1645 -0.0138
-11 2 7 0.0852 -0.0199
-11 2 8 -0.0896 -0.0158
-11 2 9 -0.2826 -0.0028
-11 2 10 -0.4536 0.0140
-11 2 11 -0.5864 0.0228
-11 2 12 -0.6565 0.0133
-11 2 13 -0.6322 -0.0107
-11 2 14 -0.5073 -0.0298
-11 3 1 -0.2336 0.0784
-11 3 2 -0.1807 0.0754
-11 3 3 -0.0328 0.0455
-11 3 4 0.1789 0.0102
-11 3 5 0.3253 -0.0119
-11 3 6 0.2836 -0.0183
-11 3 7 0.0389 -0.0173
-11 3 8 -0.3082 -0.0144
-11 3 9 -0.6241 -0.0096
-11 3 10 -0.8298 -0.0039
-11 3 11 -0.9175 -0.0037
-11 3 12 -0.9020 -0.0121
-11 3 13 -0.7780 -0.0212
-11 3 14 -0.5395 -0.0171
-11 4 1 -0.2723 0.0859
-11 4 2 -0.1847 0.0602
-11 4 3 0.0181 0.0302
-11 4 4 0.2390 0.0084
-11 4 5 0.2994 -0.0026
-11 4 6 0.0981 -0.0066
-11 4 7 -0.2905 -0.0061
-11 4 8 -0.6746 0.0002
-11 4 9 -0.9013 0.0115
-11 4 10 -0.9525 0.0201
-11 4 11 -0.8971 0.0168
-11 4 12 -0.7785 0.0022
-11 4 13 -0.5785 -0.0105
-11 4 14 -0.2961 -0.0076
-11 4 15 -0.0228 0.0098
-11 5 1 0.0177 0.0936
-11 5 2 0.1620 0.0841
-11 5 3 0.2755 0.0558
-11 5 4 0.2489 0.0193
-11 5 5 0.0072 -0.0097
-11 5 6 -0.3854 -0.0200
-11 5 7 -0.7374 -0.0105
-11 5 8 -0.8690 0.0098
-11 5 9 -0.7523 0.0260
-11 5 10 -0.5123 0.0248
-11 5 11 -0.2920 0.0051
-11 5 12 -0.1342 -0.0194
-11 5 13 -0.0051 -0.0289
-11 5 14 0.0968 -0.0150
-11 5 15 0.1053 0.0100
-11 6 1 0.4816 0.1326
-11 6 2 0.4301 0.0995
-11 6 3 0.2187 0.0418
-11 6 4 -0.1016 -0.0094
-11 6 5 -0.4448 -0.0322
-11 6 6 -0.6851 -0.0257
-11 6 7 -0.7017 -0.0044
-11 6 8 -0.4729 0.0136
-11 6 9 -0.1233 0.0162
-11 6 10 0.1562 0.0019
-11 6 11 0.2577 -0.0190
-11 6 12 0.2220 -0.0296
-11 6 13 0.1550 -0.0182
-11 6 14 0.1047 0.0098
-11 7 1 0.0849 0.0895
-11 7 2 -0.1851 0.0434
-11 7 3 -0.4261 0.0003
-11 7 4 -0.5165 -0.0229
-11 7 5 -0.4508 -0.0248
-11 7 6 -0.2745 -0.0139
-11 7 7 -0.0313 -0.0000
-11 7 8 0.2106 0.0094
-11 7 9 0.3389 0.0094
-11 7 10 0.2706 -0.0004
-11 7 11 0.0531 -0.0120
-11 7 12 -0.1477 -0.0130
-11 7 13 -0.1902 0.0028
-11 7 14 -0.0834 0.0265
-11 8 1 -0.5944 0.0248
-11 8 2 -0.7873 0.0094
-11 8 3 -0.6617 -0.0084
-11 8 4 -0.2832 -0.0232
-11 8 5 0.1190 -0.0279
-11 8 6 0.3767 -0.0183
-11 8 7 0.4666 0.0015
-11 8 8 0.4202 0.0187
-11 8 9 0.2449 0.0206
-11 8 10 -0.0286 0.0060
-11 8 11 -0.2774 -0.0120
-11 8 12 -0.3455 -0.0160
-11 8 13 -0.1946 -0.0004
-11 9 1 -0.6769 0.0124
-11 9 2 -0.6286 -0.0025
-11 9 3 -0.2531 -0.0254
-11 9 4 0.1639 -0.0376
-11 9 5 0.3697 -0.0278
-11 9 6 0.3552 -0.0011
-11 9 7 0.2708 0.0249
-11 9 8 0.2137 0.0329
-11 9 9 0.1619 0.0186
-11 9 10 0.0876 -0.0058
-11 9 11 0.0474 -0.0203
-11 9 12 0.1102 -0.0131
-11 9 13 0.2338 0.0101
-11 10 1 -0.3198 -0.0196
-11 10 2 -0.1279 -0.0355
-11 10 3 0.1189 -0.0390
-11 10 4 0.1897 -0.0251
-11 10 5 0.0735 -0.0012
-11 10 6 -0.0354 0.0188
-11 10 7 0.0230 0.0246
-11 10 8 0.2087 0.0155
-11 10 9 0.3667 -0.0003
-11 10 10 0.4171 -0.0109
-11 10 11 0.4071 -0.0077
-11 10 12 0.3932 0.0088
-11 11 1 0.1060 -0.0540
-11 11 2 0.2208 -0.0424
-11 11 3 0.2341 -0.0248
-11 11 4 0.1043 -0.0084
-11 11 5 -0.0437 0.0024
-11 11 6 -0.0515 0.0066
-11 11 7 0.0950 0.0054
-11 11 8 0.2598 0.0007
-11 11 9 0.3172 -0.0044
-11 11 10 0.2710 -0.0050
-11 11 11 0.2029 0.0027
-11 12 1 0.1758 -0.0418
-11 12 2 0.2377 -0.0272
-11 12 3 0.2434 -0.0138
-11 12 4 0.1682 -0.0004
-11 12 5 0.0839 0.0116
-11 12 6 0.0656 0.0170
-11 12 7 0.1007 0.0126
-11 12 8 0.1199 0.0012
-11 12 9 0.0896 -0.0087
-11 12 10 0.0394 -0.0088
-11 13 1 -0.0464 -0.0393
-11 13 2 0.0662 -0.0282
-11 13 3 0.0987 -0.0047
-11 13 4 0.0273 0.0201
-11 13 5 -0.0571 0.0302
-11 13 6 -0.0649 0.0194
-11 13 7 0.0037 -0.0029
-11 13 8 0.0835 -0.0199
-11 14 1 -0.2663 -0.0632
-11 14 2 -0.2706 -0.0393
-11 14 3 -0.3497 -0.0097
-11 14 4 -0.4280 0.0047
-11 14 5 -0.4002 -0.0035
-11 14 6 -0.2461 -0.0227
-11 15 1 -0.5358 -0.0622
-11 15 2 -0.6293 -0.0412
-11 15 3 -0.6644 -0.0249
-11 15 4 -0.5892 -0.0204
-10 -6 1 0.0343 -0.0067
-10 -6 2 -0.1828 -0.0257
-10 -6 3 -0.3898 -0.0259
-10 -6 4 -0.4339 -0.0075
-10 -6 5 -0.3130 0.0127
-10 -6 6 -0.1613 0.0182
-10 -5 1 0.1274 -0.0201
-10 -5 2 -0.1285 -0.0058
-10 -5 3 -0.3779 0.0137
-10 -5 4 -0.4625 0.0270
-10 -5 5 -0.3642 0.0287
-10 -5 6 -0.2044 0.0236
-10 -5 7 -0.1183 0.0209
-10 -5 9 -0.2112 0.0289
-10 -4 1 0.2913 0.0231
-10 -4 2 -0.1111 0.0201
-10 -4 3 -0.4596 0.0087
-10 -4 4 -0.5306 -0.0024
-10 -4 5 -0.3440 -0.0040
-10 -4 6 -0.1192 0.0068
-10 -4 9 -0.1899 0.0259
-10 -4 10 -0.0942 0.0189
-10 -4 11 0.1508 0.0252
-10 -3 1 0.0810 -0.0294
-10 -3 2 -0.3394 -0.0490
-10 -3 3 -0.4956 -0.0539
-10 -3 4 -0.3150 -0.0413
-10 -3 5 -0.0087 -0.0164
-10 -3 8 0.0033 0.0074
-10 -3 9 0.0788 -0.0090
-10 -3 10 0.3563 -0.0097
-10 -3 11 0.6693 0.0151
-10 -3 12 0.8161 0.0495
-10 -3 13 0.7237 0.0637
-10 -2 1 -0.2019 -0.0882
-10 -2 2 -0.2340 -0.0690
-10 -2 3 -0.0500 -0.0398
-10 -2 4 0.2236 -0.0098
-10 -2 5 0.3888 0.0136
-10 -2 6 0.3683 0.0224
-10 -2 8 0.2679 -0.0151
-10 -2 9 0.4087 -0.0367
-10 -2 10 0.5804 -0.0364
-10 -2 11 0.6222 -0.0159
-10 -2 12 0.4734 0.0037
-10 -2 13 0.2166 0.0022
-10 -1 1 0.1436 -0.0576
-10 -1 2 0.2670 -0.0413
-10 -1 3 0.3612 -0.0259
-10 -1 4 0.4311 -0.0065
-10 -1 5 0.4871 0.0143
-10 -1 6 0.5510 0.0243
-10 -1 7 0.6390 0.0131
-10 -1 8 0.7289 -0.0139
-10 -1 9 0.7552 -0.0376
-10 -1 10 0.6495 -0.0416
-10 -1 11 0.3985 -0.0265
-10 -1 12 0.0709 -0.0080
-10 -1 13 -0.2079 -0.0009
-10 -1 14 -0.3241 -0.0054
-10 0 1 0.3490 -0.0811
-10 0 2 0.2164 -0.0853
-10 0 3 0.1412 -0.0623
-10 0 4 0.2468 -0.0198
-10 0 5 0.5095 0.0196
-10 0 6 0.7970 0.0343
-10 0 7 0.9743 0.0192
-10 0 8 0.9776 -0.0094
-10 0 9 0.8134 -0.0264
-10 0 10 0.5230 -0.0167
-10 0 11 0.1663 0.0126
-10 0 12 -0.1675 0.0389
-10 0 13 -0.3719 0.0439
-10 0 14 -0.3842 0.0288
-10 0 15 -0.2472 0.0112
-10 1 1 0.0325 -0.1053
-10 1 2 -0.0474 -0.0670
-10 1 3 0.0660 -0.0136
-10 1 4 0.3590 0.0275
-10 1 5 0.6744 0.0400
-10 1 6 0.8399 0.0248
-10 1 7 0.7850 -0.0036
-10 1 8 0.5533 -0.0243
-10 1 9 0.2369 -0.0215
-10 1 10 -0.0818 0.0042
-10 1 11 -0.3358 0.0339
-10 1 12 -0.4635 0.0445
-10 1 13 -0.4334 0.0294
-10 1 14 -0.2865 0.0049
-10 1 15 -0.1315 -0.0064
-10 2 1 0.0904 -0.0036
-10 2 2 0.2370 0.0379
-10 2 3 0.4438 0.0531
-10 2 4 0.6400 0.0421
-10 2 5 0.7066 0.0177
-10 2 6 0.5648 -0.0077
-10 2 7 0.2336 -0.0264
-10 2 8 -0.1812 -0.0320
-10 2 9 -0.5459 -0.0219
-10 2 10 -0.7594 -0.0026
-10 2 11 -0.7858 0.0110
-10 2 12 -0.6572 0.0088
-10 2 13 -0.4524 -0.0024
-10 2 14 -0.2585 -0.0057
-10 2 15 -0.1336 0.0076
-10 2 16 -0.0890 0.0267
-10 3 1 0.1925 0.0645
-10 3 2 0.3218 0.0599
-10 3 3 0.4421 0.0419
-10 3 4 0.5128 0.0225
-10 3 5 0.4430 0.0071
-10 3 6 0.1733 -0.0060
-10 3 7 -0.2462 -0.0170
-10 3 8 -0.6615 -0.0201
-10 3 9 -0.9107 -0.0113
-10 3 10 -0.9337 0.0036
-10 3 11 -0.7978 0.0125
-10 3 12 -0.6198 0.0107
-10 3 13 -0.4677 0.0068
-10 3 14 -0.3369 0.0127
-10 3 15 -0.2096 0.0279
-10 3 16 -0.1058 0.0389
-10 4 1 0.0181 0.0656
-10 4 2 0.1265 0.0669
-10 4 3 0.2209 0.0581
-10 4 4 0.2422 0.0389
-10 4 5 0.1030 0.0139
-10 4 6 -0.2078 -0.0081
-10 4 7 -0.5667 -0.0169
-10 4 8 -0.7877 -0.0077
-10 4 9 -0.7748 0.0122
-10 4 10 -0.6014 0.0262
-10 4 11 -0.4279 0.0221
-10 4 12 -0.3439 0.0044
-10 4 13 -0.3105 -0.0091
-10 4 14 -0.2523 -0.0059
-10 4 15 -0.1707 0.0088
-10 4 16 -0.1318 0.0170
-10 5 1 0.3068 0.1231
-10 5 2 0.3386 0.1148
-10 5 3 0.2611 0.0725
-10 5 4 0.0734 0.0179
-10 5 5 -0.2161 -0.0232
-10 5 6 -0.5248 -0.0362
-10 5 7 -0.6981 -0.0225
-10 5 8 -0.6238 0.0032
-10 5 9 -0.3520 0.0211
-10 5 10 -0.0676 0.0172
-10 5 11 0.0756 -0.0058
-10 5 12 0.0812 -0.0294
-10 5 13 0.0579 -0.0338
-10 5 14 0.0683 -0.0167
-10 5 15 0.0719 0.0037
-10 5 16 0.0154 0.0074
-10 6 1 0.4342 0.1386
-10 6 2 0.2426 0.0890
-10 6 3 -0.0308 0.0265
-10 6 4 -0.2925 -0.0200
-10 6 5 -0.4953 -0.0372
-10 6 6 -0.5819 -0.0290
-10 6 7 -0.4824 -0.0084
-10 6 8 -0.2020 0.0105
-10 6 9 0.1260 0.0161
-10 6 10 0.3314 0.0054
-10 6 11 0.3611 -0.0126
-10 6 12 0.3147 -0.0212
-10 6 13 0.3147 -0.0105
-10 6 14 0.3711 0.0114
-10 6 15 0.3955 0.0252
-10 7 1 -0.2438 0.0820
-10 7 2 -0.4940 0.0509
-10 7 3 -0.6068 0.0195
-10 7 4 -0.5404 -0.0048
-10 7 5 -0.3781 -0.0174
-10 7 6 -0.1844 -0.0153
-10 7 7 0.0367 0.0003
-10 7 8 0.2574 0.0198
-10 7 9 0.3843 0.0286
-10 7 10 0.3499 0.0196
-10 7 11 0.2183 0.0016
-10 7 12 0.1441 -0.0075
-10 7 13 0.2129 0.0023
-10 7 14 0.3504 0.0229
-10 7 15 0.4048 0.0359
-10 8 1 -0.6715 0.0748
-10 8 2 -0.7652 0.0591
-10 8 3 -0.5519 0.0230
-10 8 4 -0.1883 -0.0142
-10 8 5 0.1104 -0.0307
-10 8 6 0.2787 -0.0180
-10 8 7 0.3735 0.0126
-10 8 8 0.4173 0.0364
-10 8 9 0.3564 0.0341
-10 8 10 0.1789 0.0079
-10 8 11 -0.0011 -0.0197
-10 8 12 -0.0372 -0.0250
-10 8 13 0.0838 -0.0040
-10 8 14 0.2161 0.0247
-10 9 1 -0.4171 0.0584
-10 9 2 -0.3216 0.0206
-10 9 3 -0.0283 -0.0204
-10 9 4 0.2129 -0.0393
-10 9 5 0.2885 -0.0274
-10 9 6 0.2927 0.0027
-10 9 7 0.3417 0.0280
-10 9 8 0.4086 0.0303
-10 9 9 0.3881 0.0094
-10 9 10 0.2737 -0.0177
-10 9 11 0.1895 -0.0286
-10 9 12 0.2310 -0.0141
-10 9 13 0.3306 0.0141
-10 10 1 -0.0554 -0.0084
-10 10 2 0.0906 -0.0255
-10 10 3 0.2136 -0.0297
-10 10 4 0.2087 -0.0200
-10 10 5 0.1468 -0.0032
-10 10 6 0.1710 0.0111
-10 10 7 0.3061 0.0162
-10 10 8 0.4362 0.0107
-10 10 9 0.4667 -0.0004
-10 10 10 0.4421 -0.0079
-10 10 11 0.4633 -0.0040
-10 10 12 0.5263 0.0109
-10 10 13 0.5093 0.0269
-10 11 1 0.1355 -0.0288
-10 11 2 0.2188 -0.0206
-10 11 3 0.2536 -0.0156
-10 11 4 0.2088 -0.0117
-10 11 5 0.1459 -0.0053
-10 11 6 0.1365 0.0036
-10 11 7 0.1746 0.0108
-10 11 8 0.2099 0.0113
-10 11 9 0.2350 0.0051
-10 11 10 0.2866 -0.0008
-10 11 11 0.3584 0.0019
-10 11 12 0.3699 0.0149
-10 12 1 0.1471 -0.0241
-10 12 2 0.2780 -0.0248
-10 12 3 0.3381 -0.0205
-10 12 4 0.2440 -0.0076
-10 12 5 0.0659 0.0083
-10 12 6 -0.0638 0.0172
-10 12 7 -0.0755 0.0138
-10 12 8 0.0117 0.0017
-10 12 9 0.1354 -0.0091
-10 12 10 0.2265 -0.0088
-10 12 11 0.2300 0.0047
-10 13 1 0.1326 -0.0496
-10 13 2 0.2531 -0.0375
-10 13 3 0.1900 -0.0117
-10 13 4 -0.0134 0.0110
-10 13 5 -0.1627 0.0169
-10 13 6 -0.1157 0.0060
-10 13 7 0.0965 -0.0094
-10 13 8 0.3233 -0.0161
-10 13 9 0.4245 -0.0098
-10 14 1 -0.0284 -0.0673
-10 14 2 -0.1043 -0.0404
-10 14 3 -0.2613 -0.0160
-10 14 4 -0.3375 -0.0068
-10 14 5 -0.2111 -0.0107
-10 14 6 0.0718 -0.0157
-10 14 7 0.3416 -0.0121
-10 15 1 -0.4149 -0.0601
-10 15 2 -0.5145 -0.0433
-10 15 3 -0.5275 -0.0268
-10 15 4 -0.4012 -0.0131
-10 15 5 -0.1808 -0.0026
-10 16 1 -0.4380 -0.0333
-9 -8 1 0.4545 0.0707
-9 -8 2 0.3892 0.0716
-9 -8 3 0.1891 0.0428
-9 -8 4 0.0592 0.0091
-9 -7 1 0.4036 0.0711
-9 -7 2 0.1648 0.0291
-9 -7 3 -0.0697 -0.0036
-9 -7 4 -0.1043 -0.0099
-9 -7 5 0.0242 0.0020
-9 -7 6 0.1132 0.0097
-9 -7 7 0.0372 0.0010
-9 -7 8 -0.1223 -0.0155
-9 -6 1 0.2546 -0.0030
-9 -6 2 -0.0677 -0.0083
-9 -6 3 -0.2523 0.0044
-9 -6 4 -0.2202 0.0204
-9 -6 5 -0.0843 0.0229
-9 -6 6 -0.0059 0.0094
-9 -6 7 -0.0311 -0.0076
-9 -6 8 -0.0831 -0.0136
-9 -6 9 -0.0876 -0.0066
-9 -6 10 -0.0621 0.0037
-9 -5 1 0.2718 0.0312
-9 -5 2 0.0273 0.0385
-9 -5 3 -0.1270 0.0316
-9 -5 4 -0.1199 0.0117
-9 -5 5 -0.0059 -0.0093
-9 -5 6 0.0969 -0.0170
-9 -5 7 0.1075 -0.0070
-9 -5 8 0.0293 0.0098
-9 -5 9 -0.0774 0.0174
-9 -5 10 -0.1457 0.0109
-9 -5 11 -0.1313 0.0011
-9 -5 12 -0.0255 0.0012
-9 -4 1 0.4346 0.0371
-9 -4 2 0.1586 0.0037
-9 -4 3 -0.0093 -0.0300
-9 -4 4 0.0408 -0.0478
-9 -4 5 0.2112 -0.0400
-9 -4 6 0.3070 -0.0113
-9 -4 7 0.2328 0.0184
-9 -4 8 0.0788 0.0282
-9 -4 9 0.0259 0.0155
-9 -4 10 0.1807 -0.0000
-9 -4 11 0.4926 0.0041
-9 -4 12 0.8014 0.0286
-9 -4 13 0.9473 0.0496
-9 -3 1 0.1683 -0.0519
-9 -3 2 -0.0300 -0.0624
-9 -3 3 -0.0078 -0.0574
-9 -3 4 0.1800 -0.0379
-9 -3 5 0.3247 -0.0080
-9 -3 6 0.2894 0.0194
-9 -3 9 0.3326 -0.0135
-9 -3 10 0.7112 -0.0178
-9 -3 11 1.0499 0.0052
-9 -3 12 1.1635 0.0330
-9 -3 13 1.0039 0.0353
-9 -3 14 0.6679 0.0054
-9 -2 1 -0.0214 -0.0611
-9 -2 2 0.0758 -0.0441
-9 -2 3 0.2443 -0.0313
-9 -2 4 0.3704 -0.0153
-9 -2 5 0.3852 0.0071
-9 -2 6 0.3491 0.0242
-9 -2 7 0.3972 0.0209
-9 -2 8 0.5974 -0.0014
-9 -2 9 0.8731 -0.0223
-9 -2 10 1.0611 -0.0228
-9 -2 11 1.0347 -0.0068
-9 -2 12 0.7832 0.0042
-9 -2 13 0.4086 -0.0051
-9 -2 14 0.0711 -0.0259
-9 -2 15 -0.0939 -0.0366
-9 -1 1 0.4308 -0.0709
-9 -1 2 0.5572 -0.0839
-9 -1 3 0.6289 -0.0768
-9 -1 4 0.7111 -0.0401
-9 -1 5 0.8648 0.0100
-9 -1 6 1.1006 0.0434
-9 -1 7 1.3567 0.0414
-9 -1 8 1.5270 0.0131
-9 -1 9 1.5214 -0.0149
-9 -1 10 1.3090 -0.0227
-9 -1 11 0.9216 -0.0126
-9 -1 12 0.4453 -0.0012
-9 -1 13 0.0122 0.0002
-9 -1 14 -0.2376 -0.0042
-9 -1 15 -0.2412 -0.0035
-9 -1 16 -0.0751 0.0065
-9 0 1 0.7474 -0.1626
-9 0 2 0.8070 -0.1450
-9 0 3 0.9496 -0.0833
-9 0 4 1.2352 -0.0056
-9 0 5 1.5934 0.0515
-9 0 6 1.8730 0.0654
-9 0 7 1.9471 0.0400
-9 0 8 1.7851 0.0013
-9 0 9 1.4387 -0.0211
-9 0 10 0.9815 -0.0158
-9 0 11 0.4844 0.0050
-9 0 12 0.0389 0.0195
-9 0 13 -0.2402 0.0168
-9 0 14 -0.2834 0.0050
-9 0 15 -0.1449 -0.0010
-9 0 16 0.0175 0.0035
-9 1 1 0.7677 -0.1317
-9 1 2 0.9689 -0.0652
-9 1 3 1.2449 0.0011
-9 1 4 1.5254 0.0420
-9 1 5 1.6732 0.0491
-9 1 6 1.5817 0.0289
-9 1 7 1.2496 -0.0018
-9 1 8 0.7706 -0.0233
-9 1 9 0.2657 -0.0234
-9 1 10 -0.1677 -0.0064
-9 1 11 -0.4561 0.0098
-9 1 12 -0.5458 0.0106
-9 1 13 -0.4345 -0.0015
-9 1 14 -0.2067 -0.0110
-9 1 15 -0.0052 -0.0083
-9 1 16 0.0621 -0.0008
-9 1 17 -0.0056 -0.0020
-9 2 1 0.8149 -0.0250
-9 2 2 1.0365 0.0028
-9 2 3 1.1904 0.0155
-9 2 4 1.2090 0.0167
-9 2 5 1.0228 0.0107
-9 2 6 0.6142 -0.0009
-9 2 7 0.0533 -0.0148
-9 2 8 -0.5167 -0.0234
-9 2 9 -0.9357 -0.0206
-9 2 10 -1.0932 -0.0101
-9 2 11 -0.9760 -0.0021
-9 2 12 -0.6724 -0.0011
-9 2 13 -0.3269 -0.0013
-9 2 14 -0.0652 0.0046
-9 2 15 0.0597 0.0135
-9 2 16 0.0665 0.0142
-9 2 17 0.0077 0.0015
-9 3 1 0.5357 -0.0151
-9 3 2 0.6601 -0.0038
-9 3 3 0.6711 0.0111
-9 3 4 0.5428 0.0221
-9 3 5 0.2453 0.0214
-9 3 6 -0.2089 0.0072
-9 3 7 -0.7128 -0.0116
-9 3 8 -1.0811 -0.0213
-9 3 9 -1.1557 -0.0154
-9 3 10 -0.9257 -0.0007
-9 3 11 -0.5437 0.0106
-9 3 12 -0.2103 0.0136
-9 3 13 -0.0323 0.0138
-9 3 14 0.0152 0.0172
-9 3 15 0.0063 0.0208
-9 3 16 -0.0216 0.0169
-9 3 17 -0.0642 0.0047
-9 4 1 0.2662 0.0291
-9 4 2 0.2737 0.0566
-9 4 3 0.1550 0.0615
-9 4 4 -0.0539 0.0425
-9 4 5 -0.3458 0.0109
-9 4 6 -0.6790 -0.0171
-9 4 7 -0.9191 -0.0280
-9 4 8 -0.9040 -0.0183
-9 4 9 -0.6008 0.0022
-9 4 10 -0.1767 0.0161
-9 4 11 0.1242 0.0132
-9 4 12 0.1837 -0.0003
-9 4 13 0.0778 -0.0090
-9 4 14 -0.0466 -0.0055
-9 4 15 -0.1225 0.0015
-9 4 16 -0.1705 -0.0013
-9 4 17 -0.1982 -0.0150
-9 5 1 0.3249 0.1111
-9 5 2 0.1207 0.0928
-9 5 3 -0.1269 0.0469
-9 5 4 -0.3489 -0.0017
-9 5 5 -0.5533 -0.0334
-9 5 6 -0.7094 -0.0413
-9 5 7 -0.7015 -0.0286
-9 5 8 -0.4501 -0.0063
-9 5 9 -0.0524 0.0104
-9 5 10 0.2625 0.0102
-9 5 11 0.3420 -0.0046
-9 5 12 0.2419 -0.0188
-9 5 13 0.1335 -0.0192
-9 5 14 0.1117 -0.0099
-9 5 15 0.1358 -0.0070
-9 5 16 0.1370 -0.0203
-9 6 1 0.0252 0.0959
-9 6 2 -0.2033 0.0596
-9 6 3 -0.3315 0.0217
-9 6 4 -0.3743 -0.0072
-9 6 5 -0.4118 -0.0238
-9 6 6 -0.4313 -0.0268
-9 6 7 -0.3317 -0.0159
-9 6 8 -0.0838 0.0034
-9 6 9 0.1875 0.0184
-9 6 10 0.3275 0.0191
-9 6 11 0.3281 0.0082
-9 6 12 0.3260 -0.0019
-9 6 13 0.4303 -0.0026
-9 6 14 0.5973 0.0010
-9 6 15 0.6934 -0.0022
-9 6 16 0.6424 -0.0132
-9 7 1 -0.4665 0.1019
-9 7 2 -0.5290 0.0936
-9 7 3 -0.4205 0.0638
-9 7 4 -0.2620 0.0211
-9 7 5 -0.1753 -0.0153
-9 7 6 -0.1311 -0.0264
-9 7 7 -0.0243 -0.0084
-9 7 8 0.1527 0.0222
-9 7 9 0.2890 0.0400
-9 7 10 0.3094 0.0317
-9 7 11 0.2850 0.0071
-9 7 12 0.3482 -0.0114
-9 7 13 0.5239 -0.0106
-9 7 14 0.6882 0.0033
-9 7 15 0.6954 0.0146
-9 7 16 0.5176 0.0160
-9 8 1 -0.4034 0.1493
-9 8 2 -0.3805 0.1124
-9 8 3 -0.1872 0.0466
-9 8 4 -0.0173 -0.0141
-9 8 5 0.0378 -0.0410
-9 8 6 0.0670 -0.0274
-9 8 7 0.1707 0.0080
-9 8 8 0.3020 0.0341
-9 8 9 0.3336 0.0300
-9 8 10 0.2430 0.0008
-9 8 11 0.1607 -0.0276
-9 8 12 0.2138 -0.0313
-9 8 13 0.3666 -0.0099
-9 8 14 0.4538 0.0157
-9 8 15 0.3612 0.0250
-9 9 1 -0.0453 0.0961
-9 9 3 0.1609 -0.0097
-9 9 4 0.1948 -0.0361
-9 9 5 0.1676 -0.0322
-9 9 6 0.2119 -0.0089
-9 9 7 0.3514 0.0139
-9 9 8 0.4590 0.0194
-9 9 9 0.4319 0.0051
-9 9 10 0.3403 -0.0151
-9 9 11 0.3429 -0.0230
-9 9 12 0.4776 -0.0122
-9 9 13 0.5939 0.0061
-9 9 14 0.5189 0.0145
-9 9 15 0.2558 0.0066
-9 10 1 0.1076 0.0261
-9 10 2 0.2235 0.0082
-9 10 3 0.3006 -0.0092
-9 10 4 0.3048 -0.0197
-9 10 5 0.3090 -0.0182
-9 10 6 0.3779 -0.0059
-9 10 7 0.4697 0.0090
-9 10 8 0.5058 0.0162
-9 10 9 0.5025 0.0111
-9 10 10 0.5613 -0.0006
-9 10 11 0.7122 -0.0086
-9 10 12 0.8228 -0.0070
-9 10 13 0.7208 0.0004
-9 10 14 0.3968 0.0056
-9 11 1 0.0852 0.0127
-9 11 2 0.2601 -0.0011
-9 11 3 0.3925 -0.0203
-9 11 4 0.3936 -0.0296
-9 11 5 0.2920 -0.0214
-9 11 6 0.1757 -0.0016
-9 11 7 0.1135 0.0156
-9 11 8 0.1433 0.0177
-9 11 9 0.2774 0.0042
-9 11 10 0.4668 -0.0130
-9 11 11 0.5828 -0.0181
-9 11 12 0.5046 -0.0054
-9 11 13 0.2500 0.0159
-9 12 1 0.1564 -0.0282
-9 12 2 0.3835 -0.0416
-9 12 3 0.4029 -0.0398
-9 12 4 0.1607 -0.0234
-9 12 5 -0.1614 -0.0031
-9 12 6 -0.3344 0.0094
-9 12 7 -0.2659 0.0089
-9 12 8 -0.0300 -0.0013
-9 12 9 0.2160 -0.0111
-9 12 10 0.3300 -0.0095
-9 12 11 0.2604 0.0070
-9 12 12 0.0796 0.0298
-9 13 1 0.2944 -0.0642
-9 13 2 0.3318 -0.0444
-9 13 3 0.0980 -0.0177
-9 13 4 -0.2130 0.0013
-9 13 6 -0.1339 0.0055
-9 13 7 0.2155 0.0042
-9 13 8 0.4940 0.0080
-9 13 9 0.5533 0.0164
-9 13 10 0.3981 0.0265
-9 14 1 0.1363 -0.0545
-9 14 2 0.0029 -0.0309
-9 14 3 -0.1534 -0.0131
-9 14 4 -0.1318 -0.0024
-9 14 5 0.1226 0.0061
-9 14 6 0.4661 0.0163
-9 14 7 0.6916 0.0265
-9 14 8 0.6870 0.0319
-9 15 1 -0.1797 -0.0568
-9 15 2 -0.2214 -0.0435
-9 15 3 -0.1744 -0.0219
-9 15 4 -0.0198 0.0013
-9 15 5 0.1638 0.0175
-9 15 6 0.2756 0.0220
-9 16 1 -0.2241 -0.0533
-9 16 2 -0.2265 -0.0279
-8 -9 1 0.6119 -0.0149
-8 -9 2 0.4870 0.0412
-8 -9 3 0.2612 0.0641
-8 -9 4 0.1516 0.0520
-8 -8 1 0.5257 0.1096
-8 -8 2 0.3677 0.0839
-8 -8 3 0.2440 0.0372
-8 -8 4 0.3487 0.0012
-8 -8 5 0.6024 -0.0100
-8 -8 6 0.7326 -0.0064
-8 -8 7 0.5717 -0.0055
-8 -8 9 -0.0420 -0.0172
-8 -7 1 0.3774 0.0498
-8 -7 2 0.1233 0.0116
-8 -7 3 0.0703 -0.0035
-8 -7 4 0.2662 0.0031
-8 -7 5 0.4866 0.0122
-8 -7 6 0.4915 0.0085
-8 -7 7 0.2788 -0.0054
-8 -7 8 0.0601 -0.0151
-8 -7 9 0.0178 -0.0112
-8 -7 10 0.1339 0.0013
-8 -7 11 0.2560 0.0094
-8 -6 1 0.0764 0.0284
-8 -6 2 -0.1648 0.0383
-8 -6 3 -0.1625 0.0443
-8 -6 4 -0.0067 0.0342
-8 -6 5 0.1191 0.0094
-8 -6 6 0.1334 -0.0150
-8 -6 7 0.1066 -0.0229
-8 -6 8 0.1375 -0.0129
-8 -6 9 0.2238 0.0008
-8 -6 10 0.2772 0.0029
-8 -6 11 0.2399 -0.0100
-8 -6 12 0.1492 -0.0278
-8 -6 13 0.0823 -0.0384
-8 -5 1 0.0559 0.0870
-8 -5 2 -0.0449 0.0627
-8 -5 3 -0.0349 0.0172
-8 -5 4 0.0612 -0.0300
-8 -5 5 0.1906 -0.0553
-8 -5 6 0.3075 -0.0465
-8 -5 7 0.3825 -0.0139
-8 -5 8 0.4017 0.0152
-8 -5 9 0.3746 0.0192
-8 -5 10 0.3411 -0.0002
-8 -5 11 0.3527 -0.0220
-8 -5 12 0.4253 -0.0283
-8 -5 13 0.5074 -0.0210
-8 -5 14 0.5101 -0.0151
-8 -4 1 0.2055 0.0332
-8 -4 2 0.1443 -0.0107
-8 -4 3 0.1788 -0.0472
-8 -4 4 0.3237 -0.0609
-8 -4 5 0.4926 -0.0433
-8 -4 6 0.5783 -0.0032
-8 -4 7 0.5579 0.0323
-8 -4 8 0.5156 0.0379
-8 -4 9 0.5646 0.0140
-8 -4 10 0.7478 -0.0133
-8 -4 11 0.9988 -0.0193
-8 -4 12 1.1823 -0.0067
-8 -4 13 1.1748 0.0001
-8 -4 14 0.9420 -0.0149
-8 -4 15 0.5730 -0.0407
-8 -3 1 -0.0224 -0.0092
-8 -3 2 0.0210 -0.0087
-8 -3 3 0.1608 -0.0143
-8 -3 4 0.3275 -0.0140
-8 -3 5 0.4311 0.0033
-8 -3 6 0.4645 0.0280
-8 -3 7 0.5186 0.0364
-8 -3 8 0.6883 0.0183
-8 -3 9 0.9724 -0.0094
-8 -3 10 1.2665 -0.0203
-8 -3 11 1.4345 -0.0092
-8 -3 12 1.3829 0.0026
-8 -3 13 1.1023 -0.0066
-8 -3 14 0.6826 -0.0323
-8 -3 15 0.2877 -0.0499
-8 -2 1 -0.0241 0.0161
-8 -2 2 0.1544 -0.0044
-8 -2 3 0.3225 -0.0308
-8 -2 4 0.4830 -0.0325
-8 -2 5 0.6687 -0.0047
-8 -2 6 0.9158 0.0273
-8 -2 7 1.2111 0.0354
-8 -2 8 1.4780 0.0176
-8 -2 9 1.6266 -0.0038
-8 -2 10 1.6097 -0.0094
-8 -2 11 1.4217 -0.0026
-8 -2 12 1.0758 0.0001
-8 -2 13 0.6215 -0.0086
-8 -2 14 0.1816 -0.0183
-8 -2 15 -0.0875 -0.0158
-8 -2 16 -0.1187 -0.0023
-8 -1 1 0.6608 -0.0843
-8 -1 2 0.9248 -0.1165
-8 -1 3 1.2151 -0.1037
-8 -1 4 1.5811 -0.0479
-8 -1 5 1.9883 0.0183
-8 -1 6 2.3169 0.0568
-8 -1 7 2.4401 0.0528
-8 -1 8 2.3223 0.0228
-8 -1 9 2.0360 -0.0042
-8 -1 10 1.6708 -0.0113
-8 -1 11 1.2458 -0.0034
-8 -1 12 0.7439 0.0052
-8 -1 13 0.2231 0.0075
-8 -1 14 -0.1615 0.0077
-8 -1 15 -0.2858 0.0115
-8 -1 16 -0.1918 0.0165
-8 -1 17 -0.0524 0.0156
-8 0 1 1.5055 -0.1774
-8 0 2 1.9485 -0.1387
-8 0 3 2.4073 -0.0674
-8 0 4 2.7987 0.0035
-8 0 5 2.9793 0.0458
-8 0 6 2.8437 0.0489
-8 0 7 2.4253 0.0237
-8 0 8 1.8857 -0.0057
-8 0 9 1.3816 -0.0183
-8 0 10 0.9449 -0.0108
-8 0 11 0.5149 0.0037
-8 0 12 0.0795 0.0106
-8 0 13 -0.2586 0.0077
-8 0 14 -0.3819 0.0040
-8 0 15 -0.3014 0.0053
-8 0 16 -0.1587 0.0063
-8 0 17 -0.0865 -0.0016
-8 1 1 1.9673 -0.1144
-8 1 2 2.3816 -0.0701
-8 1 3 2.6291 -0.0309
-8 1 4 2.6089 -0.0048
-8 1 5 2.2687 0.0066
-8 1 6 1.6689 0.0045
-8 1 7 0.9771 -0.0051
-8 1 8 0.3676 -0.0124
-8 1 9 -0.0836 -0.0106
-8 1 10 -0.3991 -0.0029
-8 1 11 -0.6083 0.0017
-8 1 12 -0.6869 -0.0004
-8 1 13 -0.6024 -0.0031
-8 1 14 -0.3928 -0.0011
-8 1 15 -0.1653 0.0005
-8 1 16 -0.0145 -0.0094
-8 1 17 0.0386 -0.0326
-8 2 1 1.6869 -0.0973
-8 2 2 1.8605 -0.0859
-8 2 3 1.8031 -0.0600
-8 2 4 1.4870 -0.0268
-8 2 5 0.9524 0.0004
-8 2 6 0.3057 0.0108
-8 2 7 -0.3172 0.0048
-8 2 8 -0.8003 -0.0068
-8 2 9 -1.0743 -0.0135
-8 2 10 -1.1182 -0.0123
-8 2 11 -0.9593 -0.0065
-8 2 12 -0.6721 0.0011
-8 2 13 -0.3541 0.0089
-8 2 14 -0.0789 0.0124
-8 2 15 0.1276 0.0040
-8 2 16 0.2617 -0.0186
-8 2 17 0.3081 -0.0442
-8 3 1 1.0925 -0.1063
-8 3 2 1.1309 -0.0621
-8 3 3 0.9255 -0.0125
-8 3 4 0.5375 0.0217
-8 3 5 0.0536 0.0301
-8 3 6 -0.4438 0.0153
-8 3 7 -0.8564 -0.0085
-8 3 8 -1.0646 -0.0242
-8 3 9 -0.9883 -0.0232
-8 3 10 -0.6706 -0.0100
-8 3 11 -0.2764 0.0043
-8 3 12 0.0232 0.0124
-8 3 13 0.1742 0.0141
-8 3 14 0.2381 0.0113
-8 3 15 0.2787 0.0028
-8 3 16 0.2812 -0.0111
-8 3 17 0.2004 -0.0235
-8 4 1 0.8154 -0.0006
-8 4 2 0.5715 0.0336
-8 4 3 0.1734 0.0423
-8 4 4 -0.2175 0.0304
-8 4 5 -0.5508 0.0079
-8 4 6 -0.8183 -0.0149
-8 4 7 -0.9418 -0.0276
-8 4 8 -0.8067 -0.0242
-8 4 9 -0.4181 -0.0094
-8 4 10 0.0342 0.0039
-8 4 11 0.3164 0.0065
-8 4 12 0.3532 0.0020
-8 4 13 0.2571 0.0003
-8 4 14 0.1655 0.0031
-8 4 15 0.0988 0.0013
-8 4 16 0.0007 -0.0119
-8 4 17 -0.1286 -0.0288
-8 5 1 0.4088 0.0609
-8 5 2 -0.0413 0.0475
-8 5 3 -0.3545 0.0281
-8 5 4 -0.5057 0.0101
-8 5 5 -0.6163 -0.0065
-8 5 6 -0.7221 -0.0199
-8 5 7 -0.7016 -0.0236
-8 5 8 -0.4547 -0.0143
-8 5 9 -0.0806 0.0002
-8 5 10 0.1941 0.0081
-8 5 11 0.2527 0.0069
-8 5 12 0.1899 0.0042
-8 5 13 0.1643 0.0054
-8 5 14 0.2099 0.0036
-8 5 15 0.2386 -0.0116
-8 5 16 0.1917 -0.0376
-8 5 17 0.1170 -0.0558
-8 6 1 -0.2094 0.0710
-8 6 2 -0.3730 0.0746
-8 6 3 -0.3144 0.0671
-8 6 4 -0.2269 0.0418
-8 6 5 -0.2690 0.0045
-8 6 6 -0.3709 -0.0257
-8 6 7 -0.3471 -0.0313
-8 6 8 -0.1491 -0.0126
-8 6 9 0.0769 0.0124
-8 6 10 0.1862 0.0253
-8 6 11 0.2101 0.0222
-8 6 12 0.2887 0.0123
-8 6 13 0.4743 0.0030
-8 6 14 0.6661 -0.0069
-8 6 15 0.7377 -0.0203
-8 6 16 0.6682 -0.0314
-8 6 17 0.5237 -0.0291
-8 7 1 -0.3898 0.1635
-8 7 2 -0.3172 0.1565
-8 7 3 -0.1361 0.1063
-8 7 4 -0.0494 0.0336
-8 7 5 -0.1030 -0.0279
-8 7 6 -0.1461 -0.0510
-8 7 7 -0.0438 -0.0326
-8 7 8 0.1506 0.0045
-8 7 9 0.2812 0.0289
-8 7 10 0.2984 0.0250
-8 7 11 0.3112 0.0032
-8 7 12 0.4345 -0.0143
-8 7 13 0.6399 -0.0154
-8 7 14 0.7888 -0.0058
-8 7 15 0.7784 0.0021
-8 7 16 0.6213 0.0048
-8 7 17 0.3988 0.0077
-8 8 1 -0.1739 0.1946
-8 8 2 -0.1169 0.1335
-8 8 3 0.0003 0.0503
-8 8 4 0.0295 -0.0211
-8 8 5 0.0007 -0.0554
-8 8 6 0.0484 -0.0474
-8 8 7 0.2009 -0.0144
-8 8 8 0.3293 0.0141
-8 8 9 0.3191 0.0172
-8 8 10 0.2284 -0.0020
-8 8 11 0.2243 -0.0211
-8 8 12 0.3827 -0.0214
-8 8 13 0.5945 -0.0057
-8 8 14 0.6789 0.0080
-8 8 15 0.5597 0.0071
-8 8 16 0.3169 -0.0032
-8 9 1 0.1542 0.1189
-8 9 2 0.2538 0.0684
-8 9 3 0.3257 0.0140
-8 9 4 0.3033 -0.0273
-8 9 5 0.2708 -0.0422
-8 9 6 0.3167 -0.0298
-8 9 7 0.3972 -0.0040
-8 9 8 0.4059 0.0149
-8 9 9 0.3475 0.0157
-8 9 10 0.3628 0.0043
-8 9 11 0.5520 -0.0053
-8 9 12 0.8160 -0.0062
-8 9 13 0.9236 -0.0042
-8 9 14 0.7395 -0.0079
-8 9 15 0.3586 -0.0165
-8 10 1 0.3245 0.0865
-8 10 2 0.4647 0.0565
-8 10 3 0.5391 0.0109
-8 10 4 0.5218 -0.0268
-8 10 5 0.4756 -0.0370
-8 10 6 0.4544 -0.0185
-8 10 7 0.4577 0.0118
-8 10 8 0.4957 0.0312
-8 10 9 0.6296 0.0279
-8 10 10 0.8830 0.0077
-8 10 11 1.1314 -0.0136
-8 10 12 1.1544 -0.0231
-8 10 13 0.8422 -0.0193
-8 10 14 0.3313 -0.0090
-8 10 15 -0.0988 0.0005
-8 11 1 0.1705 0.0481
-8 11 2 0.3888 0.0072
-8 11 3 0.4909 -0.0305
-8 11 4 0.4012 -0.0440
-8 11 5 0.2200 -0.0297
-8 11 6 0.1067 -0.0010
-8 11 7 0.1578 0.0216
-8 11 8 0.3706 0.0228
-8 11 9 0.6521 0.0031
-8 11 10 0.8408 -0.0209
-8 11 11 0.7834 -0.0287
-8 11 12 0.4603 -0.0133
-8 11 13 0.0411 0.0140
-8 11 14 -0.2319 0.0338
-8 12 1 0.1752 -0.0320
-8 12 2 0.3528 -0.0450
-8 12 3 0.2289 -0.0423
-8 12 4 -0.0994 -0.0281
-8 12 5 -0.3494 -0.0104
-8 12 6 -0.3302 0.0035
-8 12 7 -0.0797 0.0083
-8 12 8 0.2102 0.0030
-8 12 9 0.3495 -0.0053
-8 12 10 0.2613 -0.0041
-8 12 11 0.0153 0.0124
-8 12 12 -0.2170 0.0355
-8 13 1 0.3182 -0.0434
-8 13 2 0.1984 -0.0269
-8 13 3 -0.1153 -0.0142
-8 13 4 -0.3313 -0.0065
-8 13 5 -0.2520 0.0008
-8 13 6 0.0526 0.0105
-8 13 7 0.3462 0.0201
-8 13 8 0.4415 0.0259
-8 13 9 0.3155 0.0288
-8 13 10 0.0783 0.0321
-8 13 11 -0.1220 0.0355
-8 14 1 0.1259 -0.0288
-8 14 2 -0.0208 -0.0230
-8 14 3 -0.0675 -0.0153
-8 14 4 0.1021 -0.0019
-8 14 5 0.4042 0.0152
-8 14 6 0.6432 0.0293
-8 14 7 0.6897 0.0346
-8 14 8 0.5536 0.0307
-8 14 9 0.3261 0.0219
-8 15 1 -0.0829 -0.0610
-8 15 2 -0.0406 -0.0489
-8 15 3 0.0796 -0.0244
-8 15 4 0.2325 -0.0026
-8 15 5 0.3304 0.0056
-8 15 6 0.3348 0.0013
-8 15 7 0.2749 -0.0070
-8 16 1 -0.1137 -0.0638
-8 16 2 -0.1304 -0.0371
-8 16 3 -0.1495 -0.0186
-7 -10 1 0.5270 -0.1277
-7 -10 2 0.3442 -0.0604
-7 -10 3 0.0689 0.0118
-7 -10 4 -0.0848 0.0511
-7 -10 5 -0.0235 0.0547
-7 -10 6 0.1404 0.0451
-7 -9 1 0.4173 0.0284
-7 -9 2 0.0938 0.0601
-7 -9 3 -0.1421 0.0560
-7 -9 4 -0.0744 0.0322
-7 -9 5 0.2335 0.0131
-7 -9 6 0.5008 0.0089
-7 -9 7 0.5128 0.0119
-7 -9 8 0.3096 0.0121
-7 -9 9 0.0932 0.0080
-7 -8 1 0.0464 0.0618
-7 -8 2 -0.2049 0.0196
-7 -8 3 -0.1810 -0.0149
-7 -8 4 0.1770 -0.0248
-7 -8 5 0.6006 -0.0164
-7 -8 6 0.7623 -0.0069
-7 -8 7 0.5880 -0.0054
-7 -8 8 0.2807 -0.0069
-7 -8 9 0.0779 -0.0030
-7 -8 10 0.0435 0.0068
-7 -8 11 0.0926 0.0136
-7 -8 12 0.1458 0.0086
-7 -7 1 -0.2786 -0.0000
-7 -7 2 -0.4379 -0.0012
-7 -7 3 -0.2312 0.0130
-7 -7 4 0.1739 0.0254
-7 -7 5 0.4533 0.0229
-7 -7 6 0.4487 0.0087
-7 -7 7 0.2808 -0.0024
-7 -7 8 0.1686 -0.0003
-7 -7 9 0.2003 0.0106
-7 -7 10 0.2992 0.0167
-7 -7 11 0.3643 0.0077
-7 -7 12 0.3766 -0.0148
-7 -7 13 0.3678 -0.0381
-7 -6 1 -0.4518 0.0785
-7 -6 2 -0.4798 0.0892
-7 -6 3 -0.2967 0.0699
-7 -6 4 -0.1048 0.0278
-7 -6 5 -0.0274 -0.0144
-7 -6 6 -0.0148 -0.0332
-7 -6 7 0.0491 -0.0217
-7 -6 8 0.1949 0.0044
-7 -6 9 0.3473 0.0202
-7 -6 10 0.4314 0.0123
-7 -6 11 0.4520 -0.0124
-7 -6 12 0.4573 -0.0355
-7 -6 13 0.4559 -0.0429
-7 -6 14 0.4027 -0.0337
-7 -5 1 -0.2293 0.1233
-7 -5 2 -0.2029 0.0759
-7 -5 3 -0.1641 0.0114
-7 -5 4 -0.1357 -0.0431
-7 -5 5 -0.0757 -0.0623
-7 -5 6 0.0525 -0.0395
-7 -5 7 0.2264 0.0052
-7 -5 8 0.3919 0.0371
-7 -5 9 0.5284 0.0350
-7 -5 10 0.6643 0.0070
-7 -5 11 0.8211 -0.0205
-7 -5 12 0.9555 -0.0303
-7 -5 13 0.9723 -0.0269
-7 -5 14 0.8054 -0.0244
-7 -5 15 0.4924 -0.0277
-7 -4 1 -0.0063 0.0804
-7 -4 2 0.0141 0.0503
-7 -4 3 0.0229 0.0092
-7 -4 4 0.0707 -0.0229
-7 -4 5 0.1875 -0.0240
-7 -4 6 0.3637 0.0056
-7 -4 7 0.5832 0.0373
-7 -4 8 0.8480 0.0413
-7 -4 9 1.1571 0.0162
-7 -4 10 1.4698 -0.0127
-7 -4 11 1.6958 -0.0241
-7 -4 12 1.7287 -0.0222
-7 -4 13 1.5050 -0.0259
-7 -4 14 1.0617 -0.0409
-7 -4 15 0.5476 -0.0526
-7 -4 16 0.1502 -0.0456
-7 -3 1 -0.0278 0.1250
-7 -3 2 0.0070 0.0967
-7 -3 3 0.0369 0.0346
-7 -3 4 0.1536 -0.0151
-7 -3 5 0.4182 -0.0217
-7 -3 6 0.8315 0.0031
-7 -3 7 1.3305 0.0229
-7 -3 8 1.8042 0.0172
-7 -3 9 2.1395 -0.0019
-7 -3 10 2.2683 -0.0123
-7 -3 11 2.1714 -0.0103
-7 -3 12 1.8497 -0.0106
-7 -3 13 1.3320 -0.0224
-7 -3 14 0.7260 -0.0352
-7 -3 15 0.2206 -0.0335
-7 -3 16 -0.0298 -0.0176
-7 -3 17 -0.0420 -0.0039
-7 -2 1 0.2026 0.0869
-7 -2 2 0.2890 0.0074
-7 -2 3 0.4980 -0.0575
-7 -2 4 0.9428 -0.0682
-7 -2 5 1.5924 -0.0309
-7 -2 6 2.2676 0.0149
-7 -2 7 2.7358 0.0349
-7 -2 8 2.8582 0.0265
-7 -2 9 2.6698 0.0102
-7 -2 10 2.3071 0.0023
-7 -2 11 1.8568 0.0016
-7 -2 12 1.3076 -0.0001
-7 -2 13 0.6662 -0.0032
-7 -2 14 0.0757 -0.0011
-7 -2 15 -0.2569 0.0073
-7 -2 16 -0.2652 0.0126
-7 -2 17 -0.1097 0.0052
-7 -2 18 -0.0168 -0.0120
-7 -1 1 1.0694 -0.0861
-7 -1 2 1.5764 -0.1153
-7 -1 3 2.2870 -0.0958
-7 -1 4 3.0756 -0.0417
-7 -1 5 3.6795 0.0138
-7 -1 6 3.8417 0.0425
-7 -1 7 3.4948 0.0377
-7 -1 8 2.8294 0.0149
-7 -1 9 2.1432 -0.0048
-7 -1 10 1.5914 -0.0109
-7 -1 11 1.0998 -0.0065
-7 -1 12 0.5394 0.0006
-7 -1 13 -0.0463 0.0076
-7 -1 14 -0.4479 0.0156
-7 -1 15 -0.5235 0.0222
-7 -1 16 -0.3678 0.0204
-7 -1 17 -0.2098 0.0065
-7 -1 18 -0.1727 -0.0132
-7 0 1 2.4674 -0.1247
-7 0 2 3.4019 -0.0941
-7 0 3 4.1841 -0.0541
-7 0 4 4.5379 -0.0181
-7 0 5 4.2762 0.0048
-7 0 6 3.4433 0.0103
-7 0 7 2.3482 0.0011
-7 0 8 1.3879 -0.0119
-7 0 9 0.7709 -0.0181
-7 0 10 0.4057 -0.0152
-7 0 11 0.0787 -0.0088
-7 0 12 -0.2809 -0.0029
-7 0 13 -0.5450 0.0046
-7 0 14 -0.5780 0.0158
-7 0 15 -0.4184 0.0239
-7 0 16 -0.2353 0.0178
-7 0 17 -0.1435 -0.0043
-7 0 18 -0.1181 -0.0280
-7 1 1 3.3013 -0.1090
-7 1 2 3.9510 -0.1041
-7 1 3 4.1100 -0.0852
-7 1 4 3.6556 -0.0529
-7 1 5 2.6727 -0.0182
-7 1 6 1.4690 0.0045
-7 1 7 0.4311 0.0099
-7 1 8 -0.2097 0.0039
-7 1 9 -0.4920 -0.0041
-7 1 10 -0.6057 -0.0092
-7 1 11 -0.6761 -0.0094
-7 1 12 -0.6836 -0.0022
-7 1 13 -0.5674 0.0121
-7 1 14 -0.3432 0.0246
-7 1 15 -0.0932 0.0201
-7 1 16 0.1199 -0.0075
-7 1 17 0.2779 -0.0448
-7 1 18 0.3596 -0.0667
-7 2 1 2.8360 -0.1703
-7 2 2 3.0017 -0.1396
-7 2 3 2.6572 -0.0801
-7 2 4 1.8636 -0.0170
-7 2 5 0.8728 0.0261
-7 2 6 0.0005 0.0380
-7 2 7 -0.5481 0.0238
-7 2 8 -0.7611 -0.0003
-7 2 9 -0.7515 -0.0181
-7 2 10 -0.6337 -0.0208
-7 2 11 -0.4696 -0.0086
-7 2 12 -0.2900 0.0109
-7 2 13 -0.1118 0.0260
-7 2 14 0.0781 0.0248
-7 2 15 0.3091 0.0024
-7 2 16 0.5599 -0.0326
-7 2 17 0.7219 -0.0605
-7 2 18 0.6772 -0.0639
-7 3 1 2.1197 -0.1247
-7 3 2 1.9232 -0.0597
-7 3 3 1.2984 -0.0028
-7 3 4 0.5279 0.0316
-7 3 5 -0.1032 0.0391
-7 3 6 -0.4600 0.0227
-7 3 7 -0.5539 -0.0053
-7 3 8 -0.4478 -0.0268
-7 3 9 -0.2088 -0.0294
-7 3 10 0.0689 -0.0150
-7 3 11 0.2672 0.0041
-7 3 12 0.3268 0.0168
-7 3 13 0.3144 0.0196
-7 3 14 0.3569 0.0137
-7 3 15 0.4877 0.0004
-7 3 16 0.5869 -0.0168
-7 3 17 0.5048 -0.0285
-7 3 18 0.2335 -0.0243
-7 4 1 1.4794 -0.0286
-7 4 2 0.8378 -0.0076
-7 4 3 0.1632 0.0093
-7 4 4 -0.2593 0.0225
-7 4 5 -0.4144 0.0235
-7 4 6 -0.4239 0.0088
-7 4 7 -0.3428 -0.0104
-7 4 8 -0.1431 -0.0179
-7 4 9 0.1432 -0.0105
-7 4 10 0.3675 0.0013
-7 4 11 0.4032 0.0073
-7 4 12 0.2975 0.0091
-7 4 13 0.2184 0.0128
-7 4 14 0.2505 0.0158
-7 4 15 0.2963 0.0081
-7 4 16 0.2063 -0.0121
-7 4 17 -0.0319 -0.0300
-7 4 18 -0.2754 -0.0283
-7 5 1 0.4668 -0.0192
-7 5 2 -0.0474 0.0013
-7 5 3 -0.2113 0.0325
-7 5 4 -0.1486 0.0509
-7 5 5 -0.1222 0.0408
-7 5 6 -0.2078 0.0116
-7 5 7 -0.2609 -0.0124
-7 5 8 -0.1675 -0.0162
-7 5 9 -0.0139 -0.0057
-7 5 10 0.0396 0.0050
-7 5 11 -0.0158 0.0106
-7 5 12 -0.0291 0.0151
-7 5 13 0.0991 0.0187
-7 5 14 0.2778 0.0123
-7 5 15 0.3377 -0.0101
-7 5 16 0.2325 -0.0374
-7 5 17 0.0750 -0.0479
-7 5 18 -0.0107 -0.0317
-7 6 1 -0.0435 0.0594
-7 6 2 -0.0178 0.0991
-7 6 3 0.1799 0.1076
-7 6 4 0.2468 0.0751
-7 6 5 0.0759 0.0187
-7 6 6 -0.1501 -0.0286
-7 6 7 -0.2136 -0.0433
-7 6 8 -0.1162 -0.0273
-7 6 9 -0.0211 -0.0015
-7 6 10 -0.0028 0.0148
-7 6 11 0.0429 0.0176
-7 6 12 0.2302 0.0138
-7 6 13 0.5068 0.0079
-7 6 14 0.7052 -0.0016
-7 6 15 0.7319 -0.0142
-7 6 16 0.6437 -0.0208
-7 6 17 0.5392 -0.0116
-7 7 1 -0.0199 0.1750
-7 7 2 0.0324 0.1580
-7 7 3 0.0725 0.1008
-7 7 4 -0.0224 0.0265
-7 7 5 -0.1585 -0.0345
-7 7 6 -0.1493 -0.0591
-7 7 7 0.0404 -0.0449
-7 7 8 0.2565 -0.0122
-7 7 9 0.3575 0.0115
-7 7 10 0.3791 0.0132
-7 7 11 0.4585 0.0015
-7 7 12 0.6441 -0.0061
-7 7 13 0.8399 -0.0028
-7 7 14 0.9265 0.0037
-7 7 15 0.8806 0.0054
-7 7 16 0.7561 0.0047
-7 7 17 0.5936 0.0093
-7 8 1 -0.1909 0.1657
-7 8 2 -0.1991 0.1203
-7 8 3 -0.1623 0.0585
-7 8 4 -0.1311 -0.0024
-7 8 5 -0.0320 -0.0422
-7 8 6 0.1865 -0.0476
-7 8 7 0.4325 -0.0247
-7 8 8 0.5565 0.0026
-7 8 9 0.5333 0.0128
-7 8 10 0.4967 0.0047
-7 8 11 0.5829 -0.0052
-7 8 12 0.7766 -0.0042
-7 8 13 0.9341 0.0027
-7 8 14 0.9323 0.0023
-7 8 15 0.7682 -0.0076
-7 8 16 0.5247 -0.0156
-7 9 1 0.0926 0.1493
-7 9 2 0.2637 0.1198
-7 9 3 0.3969 0.0615
-7 9 4 0.4617 -0.0019
-7 9 5 0.5197 -0.0400
-7 9 6 0.5941 -0.0389
-7 9 7 0.6287 -0.0115
-7 9 8 0.5958 0.0155
-7 9 9 0.5832 0.0244
-7 9 10 0.7107 0.0171
-7 9 11 0.9652 0.0063
-7 9 12 1.1658 -0.0011
-7 9 13 1.1222 -0.0072
-7 9 14 0.8136 -0.0144
-7 9 15 0.3989 -0.0179
-7 9 16 0.0636 -0.0122
-7 10 1 0.5831 0.1582
-7 10 2 0.7615 0.1051
-7 10 3 0.8169 0.0303
-7 10 4 0.7455 -0.0273
-7 10 5 0.6391 -0.0440
-7 10 6 0.5827 -0.0231
-7 10 7 0.6168 0.0115
-7 10 8 0.7670 0.0336
-7 10 9 1.0337 0.0312
-7 10 10 1.3220 0.0113
-7 10 11 1.4375 -0.0089
-7 10 12 1.2237 -0.0165
-7 10 13 0.7245 -0.0102
-7 10 14 0.1776 0.0027
-7 10 15 -0.1767 0.0140
-7 11 1 0.3837 0.0787
-7 11 2 0.5293 0.0259
-7 11 3 0.4859 -0.0174
-7 11 4 0.3069 -0.0352
-7 11 5 0.1898 -0.0263
-7 11 6 0.2829 -0.0016
-7 11 7 0.5785 0.0207
-7 11 8 0.9389 0.0246
-7 11 9 1.1761 0.0085
-7 11 10 1.1348 -0.0122
-7 11 11 0.7824 -0.0180
-7 11 12 0.2645 -0.0036
-7 11 13 -0.1637 0.0176
-7 11 14 -0.3183 0.0287
-7 12 1 0.2311 0.0102
-7 12 2 0.2426 -0.0025
-7 12 3 0.0234 -0.0145
-7 12 4 -0.1744 -0.0210
-7 12 5 -0.1174 -0.0162
-7 12 6 0.1828 -0.0018
-7 12 7 0.5063 0.0103
-7 12 8 0.6233 0.0098
-7 12 9 0.4513 0.0005
-7 12 10 0.0817 -0.0029
-7 12 11 -0.2863 0.0071
-7 12 12 -0.4584 0.0219
-7 12 13 -0.3654 0.0265
-7 13 1 0.3270 0.0152
-7 13 2 0.0883 0.0024
-7 13 3 -0.1252 -0.0149
-7 13 4 -0.0856 -0.0219
-7 13 5 0.1804 -0.0125
-7 13 6 0.4339 0.0046
-7 13 7 0.4632 0.0156
-7 13 8 0.2481 0.0157
-7 13 9 -0.0709 0.0119
-7 13 10 -0.3225 0.0123
-7 13 11 -0.4015 0.0161
-7 13 12 -0.3036 0.0163
-7 14 1 0.0723 -0.0183
-7 14 2 -0.0289 -0.0320
-7 14 3 0.0796 -0.0298
-7 14 4 0.3446 -0.0145
-7 14 5 0.5675 0.0024
-7 14 6 0.5984 0.0114
-7 14 7 0.4523 0.0111
-7 14 8 0.2445 0.0070
-7 14 9 0.0673 0.0044
-7 14 10 -0.0496 0.0046
-7 15 1 -0.1400 -0.0633
-7 15 2 -0.0130 -0.0448
-7 15 3 0.1748 -0.0221
-7 15 4 0.3173 -0.0118
-7 15 5 0.3469 -0.0148
-7 15 6 0.2944 -0.0202
-7 15 7 0.2296 -0.0192
-7 15 8 0.1759 -0.0120
-7 16 1 -0.1354 -0.0358
-7 16 2 -0.0961 -0.0170
-7 16 3 -0.0699 -0.0186
-7 16 4 -0.0761 -0.0348
-6 -11 1 0.1413 -0.1203
-6 -11 2 0.0171 -0.1039
-6 -11 3 -0.1346 -0.0495
-6 -11 4 -0.1700 -0.0022
-6 -11 5 -0.0493 0.0121
-6 -10 1 0.3698 -0.0804
-6 -10 2 0.0040 -0.0210
-6 -10 3 -0.2776 0.0223
-6 -10 4 -0.2906 0.0341
-6 -10 5 -0.0784 0.0279
-6 -10 6 0.1421 0.0244
-6 -10 7 0.2026 0.0306
-6 -10 8 0.1320 0.0391
-6 -10 9 0.0807 0.0407
-6 -9 1 0.1023 0.0138
-6 -9 2 -0.3314 0.0054
-6 -9 3 -0.5238 -0.0135
-6 -9 4 -0.3717 -0.0231
-6 -9 5 -0.0594 -0.0164
-6 -9 6 0.1429 -0.0025
-6 -9 7 0.1410 0.0066
-6 -9 8 0.0527 0.0080
-6 -9 9 0.0201 0.0071
-6 -9 10 0.0491 0.0082
-6 -9 11 0.0539 0.0096
-6 -9 12 0.0025 0.0064
-6 -8 1 -0.4562 -0.0378
-6 -8 2 -0.7390 -0.0533
-6 -8 3 -0.6312 -0.0422
-6 -8 4 -0.2269 -0.0158
-6 -8 5 0.1645 0.0053
-6 -8 6 0.3254 0.0109
-6 -8 7 0.2861 0.0073
-6 -8 8 0.2004 0.0063
-6 -8 9 0.1460 0.0121
-6 -8 10 0.0921 0.0183
-6 -8 11 0.0166 0.0156
-6 -8 12 -0.0279 0.0001
-6 -8 13 0.0133 -0.0231
-6 -7 1 -0.7265 -0.0045
-6 -7 2 -0.7211 0.0326
-6 -7 3 -0.3860 0.0551
-6 -7 4 0.0152 0.0499
-6 -7 5 0.2511 0.0245
-6 -7 6 0.3046 -0.0001
-6 -7 7 0.2957 -0.0070
-6 -7 8 0.2963 0.0034
-6 -7 9 0.2773 0.0165
-6 -7 10 0.2118 0.0174
-6 -7 11 0.1519 0.0023
-6 -7 12 0.1675 -0.0202
-6 -7 13 0.2451 -0.0354
-6 -7 14 0.2952 -0.0312
-6 -7 15 0.2577 -0.0063
-6 -6 1 -0.4267 0.1285
-6 -6 2 -0.2984 0.1177
-6 -6 3 -0.1438 0.0695
-6 -6 4 -0.0943 0.0077
-6 -6 5 -0.1161 -0.0374
-6 -6 6 -0.1006 -0.0456
-6 -6 7 -0.0173 -0.0207
-6 -6 8 0.0687 0.0129
-6 -6 9 0.1116 0.0291
-6 -6 10 0.1587 0.0198
-6 -6 11 0.2822 -0.0020
-6 -6 12 0.4659 -0.0166
-6 -6 13 0.5977 -0.0139
-6 -6 14 0.5791 0.0025
-6 -6 15 0.4206 0.0215
-6 -6 16 0.2242 0.0338
-6 -5 1 0.0485 0.1431
-6 -5 2 0.0627 0.1020
-6 -5 3 -0.0589 0.0420
-6 -5 4 -0.2266 -0.0153
-6 -5 5 -0.3028 -0.0422
-6 -5 6 -0.2437 -0.0265
-6 -5 7 -0.1021 0.0138
-6 -5 8 0.0794 0.0433
-6 -5 9 0.3268 0.0410
-6 -5 10 0.6713 0.0169
-6 -5 11 1.0542 -0.0041
-6 -5 12 1.3258 -0.0091
-6 -5 13 1.3483 -0.0047
-6 -5 14 1.1008 -0.0020
-6 -5 15 0.6966 -0.0016
-6 -5 16 0.3079 0.0033
-6 -4 1 0.3155 0.1936
-6 -4 2 0.2424 0.1693
-6 -4 3 0.0426 0.0935
-6 -4 4 -0.0972 0.0097
-6 -4 5 -0.0410 -0.0317
-6 -4 6 0.2304 -0.0200
-6 -4 7 0.6674 0.0118
-6 -4 8 1.2067 0.0251
-6 -4 9 1.7702 0.0130
-6 -4 10 2.2468 -0.0045
-6 -4 11 2.5061 -0.0113
-6 -4 12 2.4449 -0.0120
-6 -4 13 2.0412 -0.0178
-6 -4 14 1.3938 -0.0260
-6 -4 15 0.7109 -0.0234
-6 -4 16 0.2128 -0.0058
-6 -4 17 -0.0086 0.0140
-6 -3 1 0.5104 0.2620
-6 -3 2 0.3142 0.1666
-6 -3 3 0.1635 0.0342
-6 -3 4 0.3161 -0.0587
-6 -3 5 0.8530 -0.0762
-6 -3 6 1.6575 -0.0422
-6 -3 7 2.5007 -0.0049
-6 -3 8 3.1584 0.0093
-6 -3 9 3.5026 0.0070
-6 -3 10 3.5141 0.0040
-6 -3 11 3.2137 0.0024
-6 -3 12 2.6100 -0.0043
-6 -3 13 1.7518 -0.0144
-6 -3 14 0.8258 -0.0165
-6 -3 15 0.1269 -0.0053
-6 -3 16 -0.1448 0.0089
-6 -3 17 -0.0645 0.0110
-6 -3 18 0.0848 -0.0015
-6 -2 1 0.8097 0.1103
-6 -2 2 0.8264 0.0018
-6 -2 3 1.2320 -0.0726
-6 -2 4 2.0559 -0.0843
-6 -2 5 3.0647 -0.0485
-6 -2 6 3.8980 -0.0031
-6 -2 7 4.2770 0.0236
-6 -2 8 4.1602 0.0281
-6 -2 9 3.7161 0.0218
-6 -2 10 3.1232 0.0137
-6 -2 11 2.4040 0.0054
-6 -2 12 1.4961 -0.0015
-6 -2 13 0.4810 -0.0022
-6 -2 14 -0.3359 0.0058
-6 -2 15 -0.6527 0.0156
-6 -2 16 -0.4734 0.0151
-6 -2 17 -0.1245 -0.0007
-6 -2 18 0.0552 -0.0243
-6 -1 1 1.9010 -0.0343
-6 -1 2 2.8326 -0.0514
-6 -1 3 3.9717 -0.0489
-6 -1 4 4.9524 -0.0306
-6 -1 5 5.3972 -0.0058
-6 -1 6 5.1213 0.0137
-6 -1 7 4.2659 0.0196
-6 -1 8 3.2157 0.0126
-6 -1 9 2.3047 -0.0001
-6 -1 10 1.5710 -0.0110
-6 -1 11 0.8315 -0.0165
-6 -1 12 0.0047 -0.0149
-6 -1 13 -0.7019 -0.0050
-6 -1 14 -0.9816 0.0109
-6 -1 15 -0.7783 0.0235
-6 -1 16 -0.3758 0.0217
-6 -1 17 -0.1208 0.0027
-6 -1 18 -0.1086 -0.0226
-6 0 1 3.9861 -0.0403
-6 0 2 5.3710 -0.0519
-6 0 3 6.2554 -0.0608
-6 0 4 6.3096 -0.0522
-6 0 5 5.4639 -0.0271
-6 0 6 3.9955 -0.0017
-6 0 7 2.4297 0.0092
-6 0 8 1.2247 0.0041
-6 0 9 0.4850 -0.0085
-6 0 10 -0.0026 -0.0204
-6 0 11 -0.4431 -0.0266
-6 0 12 -0.7885 -0.0222
-6 0 13 -0.8450 -0.0042
-6 0 14 -0.5678 0.0204
-6 0 15 -0.1645 0.0349
-6 0 16 0.1056 0.0258
-6 0 17 0.1692 -0.0018
-6 0 18 0.1377 -0.0262
-6 1 1 5.1435 -0.1277
-6 1 2 5.9084 -0.1344
-6 1 3 5.8262 -0.1027
-6 1 4 4.8387 -0.0453
-6 1 5 3.2254 0.0107
-6 1 6 1.5291 0.0422
-6 1 7 0.2614 0.0436
-6 1 8 -0.4000 0.0245
-6 1 9 -0.6283 -0.0011
-6 1 10 -0.6784 -0.0207
-6 1 11 -0.6420 -0.0252
-6 1 12 -0.4720 -0.0107
-6 1 13 -0.1665 0.0153
-6 1 14 0.1634 0.0341
-6 1 15 0.4103 0.0281
-6 1 16 0.5720 -0.0024
-6 1 17 0.6907 -0.0372
-6 1 18 0.7385 -0.0526
-6 1 19 0.6357 -0.0415
-6 2 1 4.4103 -0.1763
-6 2 2 4.3882 -0.1127
-6 2 3 3.5306 -0.0366
-6 2 4 2.0938 0.0260
-6 2 5 0.6177 0.0600
-6 2 6 -0.3923 0.0617
-6 2 7 -0.7593 0.0375
-6 2 8 -0.6519 0.0028
-6 2 9 -0.3503 -0.0240
-6 2 10 -0.0357 -0.0303
-6 2 11 0.2247 -0.0155
-6 2 12 0.3931 0.0091
-6 2 13 0.4554 0.0276
-6 2 14 0.4791 0.0277
-6 2 15 0.5825 0.0078
-6 2 16 0.7912 -0.0214
-6 2 17 0.9622 -0.0435
-6 2 18 0.9090 -0.0459
-6 2 19 0.6037 -0.0288
-6 3 1 3.0973 -0.0962
-6 3 2 2.3461 -0.0538
-6 3 3 1.0931 -0.0159
-6 3 4 -0.0687 0.0178
-6 3 5 -0.6836 0.0374
-6 3 6 -0.6799 0.0319
-6 3 7 -0.2838 0.0057
-6 3 8 0.2326 -0.0201
-6 3 9 0.6924 -0.0272
-6 3 10 0.9817 -0.0156
-6 3 11 1.0153 0.0017
-6 3 12 0.8073 0.0143
-6 3 13 0.5314 0.0206
-6 3 14 0.4112 0.0211
-6 3 15 0.5091 0.0132
-6 3 16 0.6558 -0.0032
-6 3 17 0.6219 -0.0185
-6 3 18 0.3496 -0.0186
-6 3 19 -0.0072 0.0003
-6 4 1 1.5462 -0.1122
-6 4 2 0.4782 -0.0969
-6 4 3 -0.3193 -0.0455
-6 4 4 -0.5320 0.0140
-6 4 5 -0.2816 0.0446
-6 4 6 0.1297 0.0357
-6 4 7 0.5166 0.0096
-6 4 8 0.8383 -0.0061
-6 4 9 1.0389 -0.0052
-6 4 10 1.0027 0.0004
-6 4 11 0.7062 0.0027
-6 4 12 0.3314 0.0067
-6 4 13 0.1348 0.0165
-6 4 14 0.1954 0.0229
-6 4 15 0.3424 0.0123
[truncated: 695,946 more chars]
